# Supplementary material for: Early evolution of the biotin-dependent carboxylase family
Source: BMC Evol Biol. 2011 Aug 9;11:232. doi: 10.1186/1471-2148-11-232 (PMC3199775; doi:10.1186/1471-2148-11-232)
Supplement: Additional file 2 — Biotin-dependent carboxylase content in bacterial complete genome sequences. This is an Excel file showing the presence or absence of homologues of the different biotin-dependent carboxylases in a collection of complete genome sequences. [file 1471-2148-11-232-S2.XLS]

## Sheet: Feuil1
		ACC BC	ACC su α	ACC su β	PYC	MCC	MCC	PCC	PCC	UreaC	XCC su α	XCC su β
Acidiphilium cryptum JF-5	Alpha-proteobacteria	+	+	+	+	+	+			+
Agrobacterium tumefaciens str.C58	Alpha-proteobacteria	++	+	+	+	+	+	+	+		+
Anaplasma marginale str. St. Maries	Alpha-proteobacteria							+	+
Aurantimonas sp. SI85-9A1	Alpha-proteobacteria	+	+	+	+	+	+	+	+
Azorhizobium caulinodans ORS 571	Alpha-proteobacteria	+	+	+		+	+	+	+	+
Bartonella henselae str. Houston-1	Alpha-proteobacteria	+	+	+
Beijerinckia indica	Alpha-proteobacteria	+	+	+				+	+
Bradyrhizobium japonicum USDA 110	Alpha-proteobacteria	+	+	+		+	+	+	+		+	+++
Brevundimonas sp. BAL3	Alpha-proteobacteria	+	+	+		+	+	+	+
Brucella abortus	Alpha-proteobacteria	+	+	+	+	+	+	+	+
Candidatus Pelagibacter ubique	Alpha-proteobacteria	+	+	+
Caulobacter crescentus CB15	Alpha-proteobacteria	+	+	+		+	+	+	+	+	+	+
Dinoroseobacter shibae DFL 12	Alpha-proteobacteria	+	+	+	+	+	+	+	+
Ehrlichia canis str. Jake	Alpha-proteobacteria							+	+
Erythrobacter litoralis HTCC2594	Alpha-proteobacteria	+	+	+		+	+	+	+			+
Fulvimarina pelagi HTCC2506	Alpha-proteobacteria	+	+	+	+			+	+
Gluconacetobacter diazotrophicus PAl 5	Alpha-proteobacteria	+	+	+
Gluconobacter oxydans 621H	Alpha-proteobacteria	++	+	+
Granulibacter bethesdensis CGDNIH1	Alpha-proteobacteria	+	+	+						+
Hoeflea phototrophica DFL-43	Alpha-proteobacteria	+	+	+	+	+	+	+	+
Hyphomonas neptunium ATCC 15444	Alpha-proteobacteria	+	+	+		+	+	+	+		+	+
Jannaschia sp. CCS1	Alpha-proteobacteria	+	+	+	+	+	+	+	+
Labrenzia aggregata IAM 12614	Alpha-proteobacteria
Loktanella vestfoldensis SKA53	Alpha-proteobacteria	+	+	+	+	+	+	+	+
Magnetospirillum magneticum AMB-1	Alpha-proteobacteria	+	+	+	+	+	+	+	+
Maricaulis maris MCS10	Alpha-proteobacteria	+	+	+	+	+	+	+	+
Mesorhizobium loti MAFF303099	Alpha-proteobacteria	+	+	+	+	+	+	+	+
Methylobacterium extorquens PA1	Alpha-proteobacteria	+	+	+				+	+	+
Methylocella silvestris BL2	Alpha-proteobacteria	+	+	+	+	+	+	+	+	+
Neorickettsia sennetsu str. Miyayama	Alpha-proteobacteria							+	+
Nitrobacter hamburgensis X14	Alpha-proteobacteria	+	+	+		+	+	+	+		+
Novosphingobium aromaticivorans DSM 12444	Alpha-proteobacteria	+	+	+		+	+	+	+	+	+	+
Oceanibulbus indolifex Hel-45	Alpha-proteobacteria	+	+	+	+	+	+	+	+
Oceanicaulis alexandrii HTCC2633	Alpha-proteobacteria	+	+	+		+	+	+	+		+	++
Oceanicola batsensis HTCC2597	Alpha-proteobacteria	+	+	+	+	+	+	+	+		+++	+
Ochrobactrum anthropi ATCC 49188	Alpha-proteobacteria	+	+	+	+	+	+	+	+
Octadecabacter antacticus	Alpha-proteobacteria	+	+	+	+	+	+	+	+		+
Oligotropha carboxidovorans OM5	Alpha-proteobacteria	+	+	+
Orientia tsutsugamushi	Alpha-proteobacteria
Paracoccus denitrificans PD1222	Alpha-proteobacteria	+	+	+	+	+	+	+	+		+
Parvibaculum lavamentivorans DS-1	Alpha-proteobacteria	+	+	+		+	+			+	+	++
Parvularcula bermudensis HTCC2503	Alpha-proteobacteria	+	+	+
Phaeobacter gallaeciensis	Alpha-proteobacteria	+	+	+	+	+	+	+	+
Phenylobacterium zucineum HLK1	Alpha-proteobacteria	+	+	+		+	+	+	+		+	++
Pseudovibrio sp. JE062	Alpha-proteobacteria	+	+	+	+	+	+	+	+		+	+
Rhizobium leguminosarum	Alpha-proteobacteria	++	+	+	+	+	+	+	+	+	+
Rhodobacter sphaeroides	Alpha-proteobacteria	+	+	+	+	+	+	+	+
Rhodopseudomonas palustris	Alpha-proteobacteria	+	+	+	+	+	+	+	+	+	+	+++
Rhodospirillum centenum SW	Alpha-proteobacteria	+	+	+		+	+	+	+		+	++
Rickettsia prowazekii str. Madrid E	Alpha-proteobacteria							+	+
Roseobacter denitrificans OCh 114	Alpha-proteobacteria	+	+	+	+	+	+	+	+
Roseovarius nubinhibens ISM	Alpha-proteobacteria	+	+	+	+	+	+	+	+
Ruegeria sp. R11	Alpha-proteobacteria	+	+	+	+	+	+	+	+		++	++
Sagittula stellata E-37	Alpha-proteobacteria	+	+	+	+	+	+	+	+
Silicibacter pomeroyi DSS-3	Alpha-proteobacteria
Sinorhizobium meliloti 1021	Alpha-proteobacteria	+	+	+	+	+	+	+	+
Sphingomonas wittichii RW1	Alpha-proteobacteria	+	+	+		+	+	+	+
Sphingopyxis alaskensis RB2256	Alpha-proteobacteria	+	+	+		+	+	+	+			+
Stappia aggregata	Alpha-proteobacteria	+	+	+	+	+	+	+	+
Sulfitobacter sp. EE-36	Alpha-proteobacteria	+	+	+	+	+	+	+	+
Xanthobacter autotrophicus Py2	Alpha-proteobacteria	+	+	+		+	+	+	+	+
Zymomonas mobilis subsp. mobilis ZM4	Alpha-proteobacteria	+	+	+
Acidovorax avenae	Beta-proteobacteria	+	+	+		+	+	+	+		+++	++
Aromatoleum aromaticum EbN1	Beta-proteobacteria	+	+	+		+	+	+	+
Azoarcus sp. BH72	Beta-proteobacteria	+	+	+		+	+	+	+
Bordetella bronchiseptica RB50	Beta-proteobacteria	+++	+	+	+	+	+				+	+
Burkholderia cenocepacia	Beta-proteobacteria	+	+	+		+	+			+	+
Chromobacterium violaceum ATCC 12472	Beta-proteobacteria	+	+	+		+	+				+	+
Comamonas testosteroni KF-1	Beta-proteobacteria	+	+	+		+	+	+	+		+++	++
Cupriavidus taiwanensis	Beta-proteobacteria	+	+	+	+	+	+				+	+++
Dechloromonas aromatica RCB	Beta-proteobacteria	+	+	+		+	+	+	+	+
Delftia acidovorans SPH-1	Beta-proteobacteria	+	+	+		+	+	+	+		+++	++
Diaphorobacter sp. TPSY	Beta-proteobacteria
Herminiimonas arsenicoxydans	Beta-proteobacteria	+	+	+
Janthinobacterium sp. Marseille	Beta-proteobacteria	+	+	+
Leptothrix cholodnii SP-6	Beta-proteobacteria	+	+	+		+	+	+	+
Limnobacter sp. MED105	Beta-proteobacteria	+	+	+		+	+				+	+
Methylibium petroleiphilum PM1	Beta-proteobacteria	+	+	+		+	+	+	+
Methylobacillus flagellatus KT	Beta-proteobacteria	+	+	+							+
Neisseria gonorrhoeae	Beta-proteobacteria	+	+	+
Nitrosomonas europaea ATCC 19718	Beta-proteobacteria	+	+	+						+
Nitrosospira multiformis ATCC 25196	Beta-proteobacteria	+	+	+						+
Polaromonas naphthalenivorans CJ2	Beta-proteobacteria	+	+	+		+	+	+	+	+
Polynucleobacter necessarius	Beta-proteobacteria	+	+	+				+	+
Ralstonia eutropha H16	Beta-proteobacteria	+	+	+	+	+	+				+++	+++
Rhodoferax ferrireducens T118	Beta-proteobacteria	+	+	+		+	+	+	+		++	++
Thauera sp. MZ1T	Beta-proteobacteria	+	+	+		+	+	+	+
Thiobacillus denitrificans ATCC 25259	Beta-proteobacteria	+	+	+							+
Verminephrobacter eiseniae EF01-2	Beta-proteobacteria	+	+	+		+	+	+	+	+	+++	+++
Acidithiobacillus ferrooxidans	Gamma-proteobacteria	+	+	+
Acinetobacter baumannii	Gamma-proteobacteria	+	+	+		+	+			+	++	+
Actinobacillus pleuropneumoniae	Gamma-proteobacteria	+	+	+
Aeromonas hydrophila subsp. hydrophila ATCC 7966	Gamma-proteobacteria	+	+	+		+	+
Alcanivorax borkumensis SK2	Gamma-proteobacteria	+	+	+		+	+			+	+	+
Aliivibrio salmonicida LFI1238	Gamma-proteobacteria	+	+	+
Alkalilimnicola ehrlichei MLHE-1	Gamma-proteobacteria	+	+	+
Alteromonas macleodii	Gamma-proteobacteria	+	+	+		+	+
Azotobacter vinelandii	Gamma-proteobacteria	+	+	+		+	+				+
Baumannia cicadellinicola	Gamma-proteobacteria	+	+	+
Beggiatoa sp. PS	Gamma-proteobacteria	+		+
Buchnera aphidicola	Gamma-proteobacteria
Candidatus Carsonella ruddii PV	Gamma-proteobacteria
Candidatus Ruthia magnifica	Gamma-proteobacteria	+	+	+
Candidatus Vesicomyosocius okutanii HA	Gamma-proteobacteria	+	+	+
Cellvibrio japonicus Ueda107	Gamma-proteobacteria	+	+	+						+
Chromohalobacter salexigens DSM 3043	Gamma-proteobacteria	+	+	+							+
Citrobacter koseri ATCC BAA-895	Gamma-proteobacteria	+	+	+
Colwellia psychrerythraea 34H	Gamma-proteobacteria	+	+	+		+	+
Congregibacter litoralis KT71	Gamma-proteobacteria	+	+	+		+	+				+	+++
Coxiella burnetii	Gamma-proteobacteria	+	+	+		+	+				+
Cronobacter sakazakii	Gamma-proteobacteria	+	+	+						+
Dichelobacter nodosus VCS1703A	Gamma-proteobacteria	+	+	+
Endoriftia persephone	Gamma-proteobacteria
Enterobacter sakazakii ATCC BAA-894	Gamma-proteobacteria
Erwinia tasmaniensis Et1/99	Gamma-proteobacteria	+	+	+						+
Escherichia coli O157:H7	Gamma-proteobacteria	+	+	+
Francisella tularensis	Gamma-proteobacteria	+	+	+
Glaciecola sp. HTCC2999	Gamma-proteobacteria	+	+	+
Haemophilus influenzae	Gamma-proteobacteria	+	+	+
Hahella chejuensis KCTC 2396	Gamma-proteobacteria	+	+	+		+	+				++	+
Halorhodospira halophila SL1	Gamma-proteobacteria	+	+	+	+					+
Histophilus somni	Gamma-proteobacteria
Idiomarina baltica OS145	Gamma-proteobacteria	+	+	+		+	+
Klebsiella pneumoniae	Gamma-proteobacteria	+	+	+						+
Legionella pneumophila	Gamma-proteobacteria	+	+	+		+	+				++	+
Mannheimia haemolytica PHL213	Gamma-proteobacteria	+	+	+
Marinobacter algicola DG893	Gamma-proteobacteria	+	+	+		+	+				++	+
Methylococcus capsulatus str. Bath	Gamma-proteobacteria	+	+	+
Methylophaga sp. DMS010	Gamma-proteobacteria	+	+	+							+
Moritella sp. PE36	Gamma-proteobacteria	+	+	+
Neptuniibacter caesariensis	Gamma-proteobacteria
Nitrosococcus oceani	Gamma-proteobacteria	+	+	+			+
Oceanobacter sp. RED65	Gamma-proteobacteria						+			+	++	+
Oceanospirillum sp.	Gamma-proteobacteria	+	+	+		+	+
Pasteurella multocida subsp. multocida str. Pm70	Gamma-proteobacteria	+	+	+
Pectobacterium atrosepticum SCRI1043	Gamma-proteobacteria	+	+	+						+
Photobacterium profundum	Gamma-proteobacteria	+	+	+			+
Photorhabdus luminescens subsp. laumondii TTO1	Gamma-proteobacteria	+	+	+							+
Proteus mirabilis HI4320	Gamma-proteobacteria	+	+	+							+
Providencia alcalifaciens DSM 30120	Gamma-proteobacteria	+	+	+							+
Pseudoalteromonas atlantica T6c	Gamma-proteobacteria	+	+	+		+	+				+	++
Pseudomonas aeruginosa	Gamma-proteobacteria	+	+	+		+	+				+++	++
Psychrobacter arcticus 273-4	Gamma-proteobacteria	++	+	+		+	+
Psychromonas ingrahamii 37	Gamma-proteobacteria
Reinekea sp. MED297	Gamma-proteobacteria	+	+	+			+				+
Rickettsiella grylli	Gamma-proteobacteria	+	+	+
Saccharophagus degradans 2-40	Gamma-proteobacteria	+	+	+						+
Salmonella typhimurium LT2	Gamma-proteobacteria	+	+	+
Shewanella baltica	Gamma-proteobacteria					+	+				+
Shigella flexneri	Gamma-proteobacteria	+	+	+
Sodalis glossinidius str. 'morsitans'	Gamma-proteobacteria	+	+	+
Stenotrophomonas maltophilia	Gamma-proteobacteria	+	+	+		+	+
Thioalkalivibrio sp. HL-EbGR7	Gamma-proteobacteria	+	+	+						+	+
Thiomicrospira crunogena XCL-2	Gamma-proteobacteria	+	+	+						+
Vibrio cholerae	Gamma-proteobacteria	+	+	+
Wigglesworthia glossinidia	Gamma-proteobacteria	+	+	+
Xanthomonas oryzae	Gamma-proteobacteria	+	+	+		+	+
Xylella fastidiosa	Gamma-proteobacteria	+	+	+
Anaeromyxobacter dehalogenans	Delta-proteobacteria	+	+	+	+						+	+++
Bdellovibrio bacteriovorus HD100	Delta-proteobacteria										+	+
Desulfatibacillum alkenivorans AK-01	Delta-proteobacteria						+				+++	+
Desulfococcus oleovorans Hxd3	Delta-proteobacteria										+	+++
Desulfotalea psychrophila LSv54	Delta-proteobacteria										+
Desulfovibrio vulgaris	Delta-proteobacteria										++
Desulfuromonas acetoxidans DSM 684	Delta-proteobacteria	+	+	+	+							++
Geobacter metallireducens GS-15	Delta-proteobacteria	+	+	+	+	+	+					+
Lawsonia intracellularis	Delta-proteobacteria										+
Myxococcus xanthus DK 1622	Delta-proteobacteria	+	+	+	+						+++	++
Pelobacter propionicus DSM 2379	Delta-proteobacteria	+	+	+	+							+
Plesiocystis pacifica SIR-1	Delta-proteobacteria	++	+	+	+						++	+++
Sorangium cellulosum 'So ce 56'	Delta-proteobacteria	+	+	+						+	+	++
Stigmatella aurantiaca DW4/3-1	Delta-proteobacteria	+	+	+							+	++
Syntrophobacter fumaroxidans MPOB	Delta-proteobacteria										+	+
Syntrophus aciditrophicus SB	Delta-proteobacteria										+	+
Arcobacter butzleri RM4018	Epsilon-bacteria	+	+	+							+
Caminibacter mediatlanticus TB-2	Epsilon-bacteria	+	+	+							+
Campylobacter jejuni	Epsilon-bacteria	+	+	+							+
Helicobacter pylori	Epsilon-bacteria	+	+	+
Nitratiruptor sp. SB155-2	Epsilon-bacteria	+	+	+
Sulfurimonas denitrificans DSM 1251	Epsilon-bacteria	+	+	+							+
Sulfurovum sp. NBC37-1	Epsilon-bacteria	?	+	+
Wolinella succinogenes DSM 1740	Epsilon-bacteria	+	+	+						+	+
Mariprofundus ferrooxydans PV-1	Zeta-proteobacteria	+	+	+						+	+
Magnetococcus sp. MC-1	Unclassified proteobacteria	+	+	+				+	+
Acidobacteria bacterium	Acidobacteria
Candidatus koribacter	Acidobacteria	+	+	+							++	+++
Solibacter usitatus Ellin6076	Acidobacteria	+	+	+	+					+	+	+++
Acidothermus cellulolyticus	Actinobacteria										+	++
Actinomyces odontolyticus	Actinobacteria											+
Arthrobacter aurescens	Actinobacteria				+	?	+			+	++	+
Bifidobacterium adolescentis	Actinobacteria										+	+
Bifidobacterium bifidum	Actinobacteria										+	+
Brevibacterium linens	Actinobacteria				+	?	+				++	+
Clavibacter michiganensis	Actinobacteria				+					+	+	+
Collinsella aerofaciens	Actinobacteria	+		+
Corynebacterium diphtheriae	Actinobacteria				+						+	+++
Frankia alni ACN 14a	Actinobacteria	+		+	+	?	+				+++	+++
Janibacter sp. HTCC2649	Actinobacteria				+						++	++++
Kineococcus radiotolerans	Actinobacteria									+	+	+
Kocuria rhizophila	Actinobacteria				+	?	+				++	+
Leifsonia xyli	Actinobacteria				+						+	+
Micrococcus luteus	Actinobacteria				+	?	+				++	+
Mycobacterium avium	Actinobacteria				+	?	+				+++	++++++
Mycobacterium tuberculosis	Actinobacteria				+	?	+				+++	++++
Nocardia farcinica	Actinobacteria				+	?	+				+++	++++
Nocardioides sp. JS614	Actinobacteria				+	?	+				+++	+++++
Propionibacterium acnes	Actinobacteria										+	++
Renibacterium salmoninarum	Actinobacteria				+	?	+				++	+
Rhodococcus jostii	Actinobacteria				+	?	+			+	+++	++++
Rubrobacter xylanophilus	Actinobacteria	+	+	+	+	?	+				++	+
Saccharopolyspora erythraea	Actinobacteria	+	+	+	+	?	+				++++	+++
Salinispora arenicola	Actinobacteria	+	+	+							+++	++++
Streptomyces albus	Actinobacteria					?	+				++	+++
Streptomyces coelicolor	Actinobacteria				+	?	+				+++	+++
Thermobifida fusca	Actinobacteria					?	+				++	++
Tropheryma whipplei	Actinobacteria				+						+	+
Acholeplasma laidlawii	Firmicutes	+	+	+
Alicyclobacillus acidocaldarius	Firmicutes	+	+	+						+	+
Alkaliphilus metalliredigens	Firmicutes				+							+
Anaerocellum thermophilum	Firmicutes											+
Anaerococcus hydrogenalis	Firmicutes
Anaerofustis stercorihominis	Firmicutes	+	+	+	+
Anaerostipes caccae	Firmicutes	+	+	+	+
Anaerotruncus colihominis	Firmicutes											++
Anoxybacillus flavithermus WK1	Firmicutes	+	+	+	+						+	++
Bacillus cereus	Firmicutes	+	+	+	+						+	+
Bacillus subtilis	Firmicutes	+	+	+	+						+	++
Blautia hansenii	Firmicutes	+	+	+								+
Bryantella formatexigens	Firmicutes	+	+	+								+
Caldicellulosiruptor saccharolyticus	Firmicutes											+
Candidatus Desulforudis audaxviator	Firmicutes	+	+	+
Carboxydibrachium pacificum	Firmicutes											+
Carboxydothermus hydrogenoformans	Firmicutes	+	+	+
Carnobacterium sp. AT7	Firmicutes	+	+	+	+
Clostridium acetobutylicum	Firmicutes	+	+	+	+
Clostridium botulinum	Firmicutes	+	+	+	+
Coprococcus eutactus	Firmicutes		+	+								+
Coprothermobacter proteolyticus	Firmicutes											+
Desulfitobacterium hafniense	Firmicutes	+	+	+
Desulfotomaculum reducens	Firmicutes	+	+	+
Dorea formicigenerans	Firmicutes	+	+	+	+							+
Enterococcus faecalis	Firmicutes	+	+	+	+
Epulopiscium sp.	Firmicutes
Eubacterium siraeum	Firmicutes	+	+	+								+
Exiguobacterium sibiricum	Firmicutes	+	+	+	+
Faecalibacterium prausnitzii	Firmicutes	?	+	+
Finegoldia magna	Firmicutes				+
Geobacillus kaustophilus	Firmicutes	+	+	+	+						+	+++
Halothermothrix orenii	Firmicutes	+	+	+
Heliobacterium modesticaldum	Firmicutes	+	+	+								+
Lactobacillus acidophilus NCFM	Firmicutes
Lactococcus lactis	Firmicutes	+	+	+	+
Leuconostoc citreum KM20	Firmicutes	+	+	+
Leuconostoc mesenteroides	Firmicutes	+	+	+
Listeria innocua	Firmicutes	+	+	+	+
Lysinibacillus sphaericus	Firmicutes	+	+	+	+							++
Mitsuokella multacida	Firmicutes				+							+
Moorella thermoacetica	Firmicutes	+										+
Natranaerobius thermophilus	Firmicutes	+										+
Oceanobacillus iheyensis	Firmicutes	+	+	+	+						+	++
Oenococcus oeni	Firmicutes	+	+	+
Paenibacillus larvae	Firmicutes	+	+	+
Parvimonas micra	Firmicutes	+	+	+
Pasteuria nishizawae	Firmicutes
Pediococcus pentosaceus	Firmicutes	+	+	+	+
Pelotomaculum thermopropionicum	Firmicutes	+	+	+
Roseburia intestinalis	Firmicutes	?	+	+						+		+
Ruminococcus gnavus	Firmicutes	+	+	+								+
Staphylococcus aureus	Firmicutes	+	+	+	+
Streptococcus agalactiae	Firmicutes	+	+	+
Streptococcus thermophilus	Firmicutes	+	+	+
Symbiobacterium thermophilum	Firmicutes	+			+							++
Syntrophomonas wolfei	Firmicutes	+	+	+	+
Thermoanaerobacter tengcongensis	Firmicutes											+
Thermosinus carboxydivorans	Firmicutes				+							+
Aquifex aeolicus	Aquificae	+	+	+							+
Hydrogenivirga sp.	Aquificae	+	+	+							+
Hydrogenobaculum sp. Y04AAS1	Aquificae	+	+	+							+
Sulfurihydrogenibium sp. YO3AOP1	Aquificae	+	+	+							+
Algoriphagus sp. PR1	Bacteroidetes	+	+	+							+	++
Alistipes putredinis	Bacteroidetes											+
Bacteroides fragilis	Bacteroidetes										+	+++
Bacteroides vulgatus	Bacteroidetes	+	+	+	+						+	++
Capnocytophaga sputigena Capno	Bacteroidetes	+	+	+								+
Cellulophaga	Bacteroidetes
Croceibacter atlanticus	Bacteroidetes	+	+	+	+						+	++
Cytophaga hutchinsonii	Bacteroidetes	+	+	+								+
Dokdonia donghaensis	Bacteroidetes	+	+	+	+							+
Flavobacterium johnsoniae	Bacteroidetes	+	+	+								+
Gramella forsetti	Bacteroidetes	+	+	+	+						+	++
Kordia algicida	Bacteroidetes	+	+	+								+
Leeuwenhoekiella blandensis	Bacteroidetes	+	+	+								+
Microscilla marina	Bacteroidetes	+	+	+	+						++	++
Parabacteroides johnsonii	Bacteroidetes										+	+++
Pedobacter sp. BAL39	Bacteroidetes	+	+	+								+
Polaribacter irgensii	Bacteroidetes	+	+	+	+							+
Porphyromonas gingivalis	Bacteroidetes											+
Psychroflexus torquis	Bacteroidetes	+	+	+	+						+	++
Robiginitalea biformata	Bacteroidetes	+	+	+							+	++
Salinibacter ruber	Bacteroidetes	+	+	+							+	++
Akkermansia muciniphila	Chlamidiae/Verrucomicrobia											+
Candidatus protochlamydia	Chlamidiae/Verrucomicrobia	+	+	+
Chlamydia trachomatis	Chlamidiae/Verrucomicrobia	+	+	+
Chlamydophila pneumoniae	Chlamidiae/Verrucomicrobia	+	+	+
Chthoniobacter flavus	Chlamidiae/Verrucomicrobia	+	+	+	+
Lentisphaera araneosa HTCC2155	Chlamidiae/Verrucomicrobia		+	+	+						+
Methylacidiphilum infernorum V4	Chlamidiae/Verrucomicrobia	+	+	+
Opitutus terrae PB90-1	Chlamidiae/Verrucomicrobia	+	+	+	+							+
Protochlamydia amoebophila	Chlamidiae/Verrucomicrobia
Verrucomicrobium spinosum DSM 4136	Chlamidiae/Verrucomicrobia	+	+	+	+					+
Victivallis vadensis	Chlamidiae/Verrucomicrobia	+	+	+						+
Acaryochloris marina	Cyanobacteria	+	+	+
Anabaena variabilis	Cyanobacteria	+	+	+
Arthrospira maxima	Cyanobacteria	+	+	+
Crocosphaera watsonii	Cyanobacteria	+	+	+
Cyanobium sp.	Cyanobacteria
Cyanothece sp. ATCC 51142	Cyanobacteria	+	+	+
Gloeobacter violaceus	Cyanobacteria	+	+	+						+
Leptolyngbya valderiana	Cyanobacteria
Lyngbya sp. PCC 8106	Cyanobacteria	+	+	+
Microcoleus chthonoplastes	Cyanobacteria	+	+	+
Microcystis aeruginosa	Cyanobacteria	+	+	+
Nodularia spumigena	Cyanobacteria	+	+	+
Nostoc punctiforme PCC 73102	Cyanobacteria	+	+	+
Prochlorococcus marinus	Cyanobacteria	+	+	+
Synechococcus elongatus	Cyanobacteria	+	+	+
Synechocystis sp. PCC 6803	Cyanobacteria	+	+	+
Thermosynechococcus elongatus	Cyanobacteria	+	+	+
Trichodesmium erythraeum	Cyanobacteria	+	+	+
Chloroherpeton thalassium	Chloroflexi	+	+	+							+++	++
Herpetosiphon aurantiacus	Chloroflexi	+	+	+		?	+				++	+
Roseiflexus castenholzii DSM 13941	Chloroflexi	+	+	+		?	+				+++	+++
Chloroflexus aurantiacus	Chloroflexi	+	+	+		?	+				+	+++
Dehalococcoides ethenogenes	Chloroflexi										+	+
Chlorobaculum parvum	Chlorobi	+	+	+
Chlorobium phaeobacteroides	Chlorobi	+	+	+							+	+
Chlorobium limicola	Chlorobi	+	+	+							+	+
Chlorobium luteolum	Chlorobi	+	+	+							+	+
Pelodictyon luteolum	Chlorobi
Prosthecochloris aestuarii	Chlorobi	+	+	+
Blastopirellula marina	Planctomycetes	+	+	+	+
Gemmata obscuriglobus	Planctomycetes	+	+	+	+							+
Planctomyces maris DSM 8797	Planctomycetes	+	+	+	+
Rhodopirellula baltica SH 1	Planctomycetes	+	+	+	+
Deinococcus geothermalis	Deinococcus-Thermus	+	+	+								++
Deinococcus radiodurans	Deinococcus-Thermus	+	+	+							+	+++
Thermus thermophilus	Deinococcus-Thermus	+	+	+								++
Borrelia burgdorferi	Spirochaetes
Leptospira interrogans	Spirochaetes										+	+
Treponema pallidum	Spirochaetes
Mesoplasma florum L1	Tenericutes
Mycoplasma genitalium G37	Tenericutes
Mycoplasma pneumoniae M129	Tenericutes
Mycoplasma pulmonis UAB CTIP	Tenericutes
Fervidobacterium nodosum	Thermotogae											+
Marinitoga piezophila KA3	Thermotogae											+
Petrotoga mobilis SJ95	Thermotogae											+
Thermosipho africanus TCF52B	Thermotogae											+
Thermotoga maritima MSB8	Thermotogae											+
Fusobacterium nucleatum	Fusobacteria	+	+	+								+
Elusimicrobium minutum	Elusimicrobia	+										+
Dictyoglomus thermophilum	Dictyoglomi	+	+	+
Thermodesulfovibrio yellowstonii DSM 11347	Nitrospira	+	+	+							+
