# Supplementary material for: Early evolution of the biotin-dependent carboxylase family
Source: BMC Evol Biol. 2011 Aug 9;11:232. doi: 10.1186/1471-2148-11-232 (PMC3199775; doi:10.1186/1471-2148-11-232)
Supplement: Additional file 5 — Masked multiple sequence alignment of biotin carboxylase (BC) domain sequences (NEXUS format). This alignment was used to reconstruct the tree shown in Figure 3. [file 1471-2148-11-232-S5.TXT]

#NEXUS

begin data;
    dimensions ntax=284 nchar=384;
    format datatype=protein gap=-;
    matrix
Verrucomicrobium_spinosum_ZP_02925947   KVLVANRGEIALRVIRACKELDVKTVAVYSEADVDSMHVHLADEAICIGPGPSSESYLKIPRIISAAEIANVDAIHPGYGFLSEKAEFAEICQRCKIKFIGPSPEVISMMGDKNTARATARRLGVPITPGSDVMIKASAGGGGRGMRPVLNEATLRSSFQQASMEALKCFGDGSVYMEKLVERPHHIEFQVVADSHGNVVHLGERDCSMQRRNQKIIEECPSPDEIRQAMGEATVKLCKEIGYENCGTIEYLFYFMEMNTRIQVEHPITEEVYCDLIKEQIRIAAGLPITPRAHSIECRINAEDPDRNFAPSPGKINHWYASGYTVPPYYDSMIAKLIVTGATRDIAIRRMRRALGEFMIIKTTIPLQSKIIMTSDFQYDITWV
Rhodopirellula_baltica_NP_868429        RILIANRGEIALRVIRACREMGIESVAVYSEADKDSMHVKLADHAYCVGTNRSADSYLKIDRIIATAEVAGVDAIHPGYGFLAENAQFNEQCRSSGFEFIGPSPTAMDKLGDKNTARSMAIAQNVPVVPGSDVLIKATAGGGGKGMRVAETEDVLKSQLEAARNEAIAAFGNGGVYLEKFIQQPRHIEVQVIADTHGNVCHLFERDCSVQRRHQKLVEEAPSPADRREAICDAAVRMIAGADYSGAGTVEFIFYFIEVNARIQVEHPVSEMVAVDLIQEQIRVAAGLPLTCTGHAIECRLNAEDPTKNFQPCPGKIESMFVSGYVVPPYYDSMIGKLIVHRPTREQAIATMLRALKELQIITTTVGFHNWILQNEAFVVDTKFV
Planctomyces_maris_ZP_01857220          RILVANRGEIALRVIRACREMGIETVAVFSEADRDAHYLSLADEAICIGPPAATDSYLMINRIISAAEIGNVQAIHPGYGFLAENAHFAEVCRSCNIEFIGPPHEAMAQLGDKVSAREIAKAANVHVSPGTEVLIKATAGGGGKGMRVARNDISLKAGLKAAAAEAEAAFKNSGVYIEKYIENPRHVEVQIMADNHGNVLHLWERDCSLQRRHQKLVEESPAPHSVREDICKAACRLIEAAGYTNAGTVEFLFYFIEVNARIQVEHPVSELVTIDLIKQQIRIAAGEKLPCLGSAIELRINAEDPENDFRGSPGKITKLRVEGYTVGPYYDSLIGKLIVHKPTREESLACMRRCLDEFVIIKTTIPLAKKIFNHSAFIVDTTFI
Gluconacetobacter_diazotrophicus_YP_002 KILIANRGEIALRVLRACRELGIRTVAIHSTADADAMHVRLADEAVCVGPPATRDSYLNVAAILSAATITGADAIHPGYGFLSENADFAETVEAHGLAFIGPTGHHIRIMGDKITAKTTMRALGVPLVPGSDVLIKATAGGGGRGMKVARTPDEIEEAWSVARTEARAAFGNDEVYLEKYMDRPRHIELQILADTHGNVVHFGERDCSLQRRHQKLLEEAGSPAEQRDGIGAIATAALSKLGYRNAGTLEFLFCFIEMNTRLQVEHPVTEMVCVDLVREQIRIAAGEPLRFSGHAIECRINAEDPVT-FLPTPGTVTMYHPAGYRVPPYYDSMIGKLIVHAPTRADAIARMRRALDEFVIVKTVIPLHRQILDDPEFQYTIHWL
Loktanella_vestfoldensis_ZP_01002783    KILIANRGEIALRVVRACREMGVKSVAVHSTADSDAMHVRMADEAICIGPPSSAQSYLSFPAIISACEITGAQAIHPGYGFLSENAAFVQAVEDHGLTFIGPTAEHIRIMGDKITAKDTMKALGVPCVPGSDVIIKATAGGGGRGMKVALTAADMEKAFHGARAEAKAAFGNDEVYIEKYLTTPRHIEIQVFGDGKGNAVHLGERDCSLQRRHQKVFEEAPGPPELRARIGKVCADAVAAINYIGAGTIEFLFYFIEMNTRLQVEHPVTEAIFVDLVREQLRVASGLPMRINGHAIEVRINAE-KLPNFTPCPGTITQYHADGYRIPPYYDSLIGKLIVHGRDRPEALARLGRALGELIVVDTTIPLFHALLAEPAVQYNIHWL
Roseovarius_nubinhibens_ZP_00958417     KILIANRGEIALRVIRAAREMGIRTVAVHSTADTDAMHVRMADESVCIGPPPGTDSYLSIPSIIAACEVTGAQAIHPGYGFLSENANFVQIVEDHDLTFIGPTAEHIRIMGDKITAKDTMKDLGVPCVPGSDVIVKATAGGGGRGMKVAMSAAEIESAFRTARTEAKAAFGNDEVYIEKYLTTPRHIEIQVFGDGKGGAVHLGERDCSLQRRHQKVFEEAPGPQEERDRIGKICADAVARINYTGAGTIEFLFYFIEMNTRLQVEHPVTEAIFVDLVREQIRVASGLPMTINGHSIEVRINAE-KLPEFSPRPGRITQFHADGYNIPPYYDSLIAKLIVHGRDRPEALARLHRALGELIVVETTVPLFHALLEEEAVLYNIHWL
Maricaulis_maris_YP_756495              KILIANRGEIALRVHRACREMGIRTVAVHSEADANAMHVRLADESVCIGPPPANKSYLNIPAIITAAEVTGAQAIHPGYGFLSENARFAEIVEAHGLAFIGPTAAHIRMMGDKITAKQAVMDAGIPVVPGSEVLIKAASGGGGRGMKVAETAANLKEAMDTASTEALAAFGDGTVYIEKYLGRPRHIEIQILADTHGNVVHLGERDCSLQRRHQKILEEAPSPDDDRKKIGDVVRRAIEAIGYRGVGTIEFLFYFIEMNTRLQVEHPVTEMITIDLVREQIRVADGQKLTFEGWAIECRINAE-NARTFAPSPGLVTDFHAAGYSIPPYYDSLIGKLIVHGRTREEALLRLRRSLEEMVVVETTIPIFLDLLEEADFVYHIRWL
Rhizobium_leguminosarum_YP_002975555    KILIANRGEIALRVLRACKELGIACVVVHSTADADAMHVRLADESVCIGPPSSRESYLNIHQIVAACEITGADAVHPGYGFLSENAKFADILEAHGITFIGPTADHIRIMGDKITAKTTALELGIPVVPGSDVLIKATAGGGGRGMKVAKSEADVIEAWSTARTEAAAAFGNDAVYMEKYLGKPRHIEIQVFGDGEGNAIHLGERDCSLQRRHQKVWEEANSPVEQRMKIGQICADAMKKLKYRGAGTIEFLFYFIEMNTRLQVEHPITEAITIDLVHEQIRVASGGGLHFSGHAIECRINAEHP-RTFVPSPGTITHFHAQGYKIPPYYDSLIGKLIVHGRTRVECMMRLRRALDEFVVINTTLPLFQDLVSNQDIAYDIHWL
Azorhizobium_caulinodans_YP_001525991   KILIANRGEIALRILRACKELGIATVAVHSTADADAMHVRLADESVCIGPPQARESYLNIPSLLAACEITGADAVHPGYGFLAENARFAEILADHKVHFIGPKPEHIRIMGDKIEAKKTAQKLGIPVVPGSDVLVKAAAGGGGRGMKVAMTADDLSQALSTARTEAKAAFGDDAVYLEKYLVTPRHIEIQVLGDGKGNAVHLGERDCSLQRRHQKVWEEAPSPAAQRQEIGETVAKAMRELKYLGVGTVEFLFYFIEMNTRIQVEHPVTEEITIDLINEQIRVAAGLPMKITGHAIECRINAEHPTT-FRPSPGKITHYHVQGYSIPPHYDSLVGKLIVHGSNREECLRRLRRALDEFVVIETTLPLFRTLVRTKDIQYDIHWL
Sphingopyxis_alaskensis_YP_616485       KLLIANRGEIALRIHRACHEMGIRTVAVHSTADTDAMHVRLADEAVCIGPPAAKDSYLNIPAIISAAEITGADAIHPGYGFLSENERFAEIIEAHDMIFVGPKPEHIRTMGDKVEAKRTAVALGLPVVPGSPVLIKAASGGGGRGMKVVPDEDSLESLMGQASSEAAAAFGDPTVYMEKYLGNPRHIEFQVFGDGKGNAIHLGERDCSLQRRHQKVLEEAPSPAEERARMGKVCADAMATMGYRGAGTIEFLFFFIEMNTRIQVEHPVTEMITFDLVREQIRIAGGAGLEFRGHAIECRINAEDP-RTFMPSPGKVTAYHPAGYSIPPYYDSMIGKLIVYGRSRESCMMRMRRALEEMVIVKTNIPLHQALLADPDVIYTIKWL
Francisella_tularensis_YP_001892040     KVLIANRGEIALRILRACRELGIKTVAVYSTADANLMHVKLADEAVCIGPPALNLSYLNIQAIITAAEITNADAIHPGYGFLSENAKFAKAVEESDFIFIGPRAESIEIMGDKVEAIRYMKKAGVPCVPGSGVIIKAAGGGGGRGMSIVRKKEDLISAISLTKSEARIAFNNDMVYMEKFLENPRHIEIQVFGDGEGNAVYLFERDCSTQRRHQKVIEEAPAIDEERKRIGEQCVSACKILKYRGAGTFEFLFYFIEMNTRIQVEHPVTESITTDLIKEQIRVANGEGLAIVGHAIECRINAEDPERM-IPSPGKIDMYHPSGYVVPPNYDSMIAKVIVRGHNRETALQKMRAALEEMVIIKTNIPLHQEILNNEDFITNIHFL
Haemophilus_influenzae_ZP_01792937      KVVIANRGEIALRILRACKELGIKTVAVHSTADRDLKHVLLADETVCIGPAPSAKSYLNIPAIIAAAEVTGADAIHPGYGFLSENADFAEQVERSGFTFIGPTADVIRLMGDKVSAIKAMKKAGVPCVPGSDIIIKASGGGGGRGMRVVRSEDALEESIAMTKAEAKAAFNNDMVYMEKYLENPRHVEIQVLADTHGNAVYLAERDCSMQRRHQKVVEEAPAPEEVRRDIGSRCANACVEIGYRGAGTFEFLFYFIEMNTRIQVEHPVTEMITVDLVKEQLRIAAGLPIKVKGHAMECRINAEDPKT-FLPSPGKVNHLHSGGYTVPPHYDSMIAKLITYGDTREVAIRRMQNALSETIIIKTNIPLHELILEDENFQTNIHYL
Aliivibrio_salmonicida_YP_002264170     KLVIANRGEIALRILRACKELGIKTVAVHSTADRDLKHVLLADETICIGPARSSDSYLNIPRIISAAEVTGAVAVHPGYGFLAENADFAEQVERSGFIFVGPKAETIRMMGDKVSAISSMKKAGVPCVPGSDIIIKASSGGGGRGMRVVRAEKDLIEAIAMTRAEATACFGDGTVYMEKFLENPRHIEVQIIADGQGNAIHLGERDCSMQRRHQKVVEEAPAPEEMRKYIGERCTRACVDIAYRGAGTFEFLFYFIEMNTRIQVEHTITEMVTIDLIKEQLRIAAGQPLKLRGHSIECRINAEDPVR-FLPSPGKIERFHATGYTVPPHYDSMIGKLITYGENRDVAIARMKNALSEMIIINTNITLHLDIMNDENFQANIHYL
Salmonella_enterica_NP_462290           KIVIANRGEIALRILRACKELGIKTVAVHSSADRDLKHVLLADETVCIGPAPSVKSYLNIPAIISAAEITGAVAIHPGYGFLSENANFAEQVERSGFIFIGPKADTIRLMGDKVSAITAMKKAGVPTVPGSDVIIKASGGGGGRGMRVVRSDAELAQSISMTKAEAKAAFSNDMVYMEKYLENPRHIEIQVLADGQGNAIYLAERDCSMQRRHQKVVEEAPAPPELRRYIGERCAKACVDIGYRGAGTFEFLFYFIEMNTRIQVEHPVTEMITVDLIKEQLRIAAGQPLVVRGHAVECRINAEDPNT-FLPSPGKITRFHAAGYTVPPYYDSMIGKLICYGENRDVAIARMKNALQELIIIKTNIDLQTRIMNDEHFQTNIHYL
Escherichia_coli_NP_312155              KIVIANRGEIALRILRACKELGIKTVAVHSSADRDLKHVLLADETVCIGPAPSVKSYLNIPAIISAAEITGAVAIHPGYGFLSENANFAEQVERSGFIFIGPKAETIRLMGDKVSAIAAMKKAGVPCVPGSDVIIKASGGGGGRGMRVVRGDAELAQSISMTRAEAKAAFSNDMVYMEKYLENPRHVEIQVLADGQGNSIYLAERDCSMQRRHQKVVEEAPAPPELRRYIGERCAKACVDIGYRGAGTFEFLFYFIEMNTRIQVEHPVTEMITVDLIKEQLRIAAGQPLHVRGHAVECRINAEDPNT-FLPSPGKITRFHAAGYTVPPYYDSMIGKLICYGENRDVAIARMKNALQELIIIKTNVDLQIRIMNDENFQTNIHYL
Glaciecola_sp._ZP_03559850              KVLIANRGEIALRILRACKELGIKTVAVHSTADAKLKHVLLADESICIGNAPAQESYLNIPRIIAAAEVTNSVAIHPGYGFLAESAEFAEAVEKSGFIFIGPKAETINLMGDKVSAISSMKAAGVPCVPGSDIIVKAAGGGGGRGMRVVRSEAELNEAIAMTKSEAGAAFNNDVVYMEKFLENPRHVEIQVLADGQGGAIHLGERDCSMQRRHQKVVEEAPAPDQMREKIGERCRKACIEIGYRGAGTFEFLFYFIEMNTRIQVEHPVSEMVTVDLIKEQLRVAAGQPLKIQGHAIECRINAEDPET-FMPSPGLINMFHASGYSVPPFYDSMIGKLITYGETRDEAIARMRHALDELVVIKTNVPLQKSIMADENFSTNIHYL
Nitrosococcus_oceani_YP_343089          KIVIANRGEIALRILRACWELGLKTVAIHSEVDRELKHVLLADETVCIGPAASSQSYLNIPAVISAAEITDAVAIHPGYGFLSENADFAERVEQSGFVFIGPRPETIRLIGDKVSAIKAMKSSGVPCVPGSEVMIKASGGGGGRGMRVVHSEAHLPTAISLTRSEASAAFGNDMVYMEKYLENPRHVEFQVLADTHGQAIYLGERDCSMQRRHQKVVEEAPAPNEQRQRMGEICTEACRKMGYRGAGTFEFLFYFIEMNTRVQVEHPVTEMITIDIVKEQLRIAAGEKLMIHGHAIECRINAEDPTN-FMPSPGTVTRYHTAGYTVPPHYDSLIGKLITHGETREAAIARMQIALTELVIIKCNAPLHQKILDNTHFRANIHYL
Reinekea_sp._ZP_01115022                KVLIANRGEIALRILRACKELGIKTVAVHSTADRELKHVKLADEAVCIGPASSTESYLNIPAIIAAAEVTDADAIHPGYGFLAERADFAEQIEKSGFKFIGPTADVIRLMGDKVSAIEAMKKAGVPTVPGSDVIIKAAAGGGGRGMRVVHEEKDLIGSIEVTQSEAASAFGDGTVYMEKFLTNPRHVEIQVIADGQGNAIHLGDRDCSLQRRHQKVLEEAPAPPDARAKVQEACVNACINIHYRGAGTFEFLFYFIEMNTRVQVEHPVSEMVTVDIIKEQLIIASGMPLKIVGHAFECRINAEDPST-FMPSPGRITQFHSSGYTVPPFYDSMIGKLITFAPTRAEALLRMSSALDELVVIKTNTDLQKRLVQDPQFAVNIHYL
Acidovorax_avenae_ZP_06211912           KILVANRGEIALRIQRACHELGVKAVMVYSEADRDAKYVKLAEEAVCIGPAPSPLSYLNMPAIISAAEVTDAEAIHPGYGFLSENADFAERVEKSGFQFIGPTPESIRTMGDKVSAKQAMIRAGVPCVPGSDVIIKAAGGGGGRGMRVVHTEAALVNAVQMTKAEAQAAFGNPAVYMEKFLQNPRHIEIQILADKHRNAVYLGERDCSMQRRHQKVIEEAPAPRKLIEKIGERCVAACKKIGYRGAGTFEFLFYFIEMNTRVQVEHPVTEWITVDIVKTQIMVAAGEKLEIRGHAIECRVNAEDAYK-FTPSPGRITMWHATNYYVPPNYDSMIGKIIVHGDTREQALARMRTALSETVIIHTNIPLHRELMVDAKFVTNIHYL
Thiobacillus_denitrificans_YP_313939    KILIANRGEIALRIQRACREMGIKTVAVYSEADRDAKYVKLADESVCIGPAPSAQSYLHVPSIIAAAEVTDAAAIHPGYGFLSENADFAERVESSGFTFIGPRPDNIRLMGDKVAAKQAMIDAKVPCVPGSDVIIKAAGGGGGRGMRVVHTEAALLNAVTMTKTEAGAAFGNPMVYMEKFLETPRHIEIQILADEHGNAVHLGERDCSMQRRHQKVLEEAPAPPKLRDKIGERCAEACRKIGYRGAGTFEFLFYFIEMNTRVQVEHPVTELITIDIVQTQIRVAAGEKLRFRGHAVECRINAEHPTT-FVPSPGKLTNYHAHGYYVPPHYDSMIGKLIAYGDTRDQAIARMRGALMEMVVIQSNIPLHQELMNDAAFITSIHYL
Ralstonia_eutropha_YP_727615            KILIANRGEIALRIQRACRELGIKTVVVYSEADKEAKYVRLADEAVCIGPAPSPLSYLNMPAIISAAEVTDAQAIHPGYGFLSENADFAERVEKSGFVFIGPTADSIRLMGDKVSAKQAMIKAGVPCVPGSDVIIKAAGGGGGRGMRVVHTEAALINAVNMTREEAGRAFGNPEVYMEKFLENPRHVEIQILADQHRQAIWLGERDCSMQRRHQKVIEEAPAPRRLIERIGDRCAEACKKMGYRGAGTFEFLFYFIEMNTRVQVEHPVTEMITIDIVQEQIRIAFGEKLQFRGHAIECRVNAEDPFK-FTPSPGRITAWHMDGYFVPPNYDSMIGKIITYGATREQAIARMRIALSEMVVIQTNVPLHRELMMDANFVTSIHYL
Nitrosomonas_europaea_NP_840734         KILIANRGEIALRIQRACRTMGIKTVAVHSEADAEAKYVKLADESVCIGPAASAQSYLNIPAIISAAEVTDAEAIHPGYGFLSENADFAERVEKSGFFFIGPRPDTIRLMGDKVSAKNAMRQAGVPCVPGSGVIIKAAGGGGGRGMRVVHTEAALSNAVITTRNEAQTAFGNPVVYAEKYLENPRHIEFQVLADEYGNVVHLGERDCSMQRRHQKIIEEAPARVQLRDKIGELCVEACKRINYRGVGTFEFLFYFIEMNTRLQVEHPVTEAITIDLVQAQIRVAAGEKLVFKGHAIECRINAEDPYK-LTPSAGRITQYHAHNYRVPPYYDSMIAKVIAYGDDRDLAIARMRIALTEMIVIKTNIPLHLDLLTDCNFLVSIHHL
Neisseria_gonorrhoeae_ZP_04718098       KVLIANRGEIALRVLRACREMGIATVAVHSEADKGSLHVKLADESVCIGPAASAQSYLNIPAIIAAAEVTCADAVHPGYGFLAENADFAEQVEQSGFTFIGPKPDTIRLMGDKVSAKHAMIAAGVPCVPGSDVIIKASGGGGGRGMRVVEKKEDLLQSVEMTKAEAGAAFGNPMVYMERYLQRPRHVEIQVLADEHGNAVYLAERDCSLQRRHQKVIEEAPAPEEARKKIGKACTDACKRIGYRGAGTFEFLFFFIEMNTRVQVEHPVTELITVDIVQEQLRIASGLPLKIEGHAFECRINAEDPYN-FIPSPGPIESCHLQGYRIPPYYDSLIGKICVHGKTREQAMAKMRVALAELAVIKTNTPLHRDLFADAGFQVSIHYL
Pelobacter_propionicus_YP_901688        KILIANRGEIALRIIRACKELGIKTVAVYSQPDINSLHVKLADESVCIGPAASAQSYLNINAIISAAELTDAEAIHPGYGFLSENADFAEICEKCGITFIGPSPESMRIMGDKISARQAVTAQGVPILPGTKVIIKATAGGGGRGMKIVHSQAALPNAFATARAEAQSGFGNPEVYIEKYCEHPRHVEIQILADKHGNVIHLGERDCSIQRRHQKLIEEAPSTPELRAAMGEAAVRAAASVGYNSVGTVEFLFYFMEMNTRVQVEHPVTEMITVDIVREQIRSAAGCPLKISGHAIECRINAEDPHK-FTPCPGKITAYHPDQYTVLPYYDSMVAKLIVHAETRQDAIKRMSRALDEYIIIKTTIFFQKRIMTNKDFIIDTSFL
Myxococcus_xanthus_YP_633904            KVLIANRGEIALRVIRACRELGIATVAVHSTADANALHVRFADEAVCIGPPASKESYLNVPQLLSAAEITRADAIHPGYGFLSENAEFAEVCENCKIRFIGPRPEMLRLMGNKVRARQAAREAGLPLLPGSPVILKAAAGGGGKGMKIVREPGALAQAFSTAQAEAVASFSNGDLYIERYVEKPRHIEIQIVADEHGNIVHLNERECSVQRRHQKLIEESPSPPELRKRMGEVSVNAMRRLAYNNVGTIEYLFYFMEMNTRIQVEHPVTELVTVDLVSEQIRLAYGEPLQIRGHAIECRVNAEDPIT-FAPWPGKITGYSVENYTVLPYYDSLLSKLIVHAEDRATAIRRMQRALGEYVVIRTNIPFHRAALAEESFQYDTRFV
Plesiocystis_pacifica_ZP_01912345       KVLVANRGEIALRVIRACREMGLRTVAVYSTVDADALHTRFADEAVCIGPAQAAQSYLNIPNLIAAAEISGADAVHPGYGFLSERPEFVDAVQKCGMTFIGPDPEHMRTMGDKVMARETMKKAGVPVLEGTTVILKASAGGGGRGMKIVWDLDEVAPTLQTAQAEALAAFGCGDMYCERYITSPRHIEIQIVADQHGNVIDLLERECSVQRRHQKVIEEAPASEKLRREMGEAAIAAARAINYNSLGTVEFLFYFMEMNTRVQVEHCVTEMITVDLVQEQIRLAQGEPLRPRGHSIECRINAEHPVN-FAPHPGTITALNLQGYTVSPYYDSMLGKLIVHAQDRDKAIARMRRALGECVFISTNVALHRWILKQAPFTYDTHFL
Caminibacter_mediatlanticus_ZP_01871862 RILIANRGEIALRAIRAIHKLDKEAVCIYSKADKDAIYLGFADGAVCVGPAKSSESYLNIPAIITAAEMTECDAIFPGYGFLSENQTFVEVCKAHNISFIGPSLEVMELMADKSKAKEVMKSAGVPVIPGSEVILKAASGGGGRGMRVVEDESYLENAFLAASSEAESAFGDATIYMEKYIEKPRHVEVQILGDKHGNVIHLGERDCSLQRRHQKLIEESPATEETRKKLHETAVKAAKAIGYYSAGTIEFLFYFMEMNTRLQVEHPVSEMVTLDLVEWMIRVEEGEKIEIKGHAIECRILAEDPEK-FIPSPGKIQKLYIAGYIIPPYYDSLIAKIITWGKDREEAIKVMKEALKEFKIIKTSIPFHLKMLENEDFLYDTKYL
Helicobacter_pylori_YP_627763           RILIANRGEIALRAIQTIQEMGKESIAIYSIADKDAHYLNTANAKVCIGGAKSSESYLNIPAIISAAELFEADAIFPGYGFLSENQNFVEICSHHSLEFIGPSAKVMALMSDKSKAKSVMKEAGMPVIEGSDVIIKAAAGGGGRGMRVVEDKSKLKNLYLAAETEALSAFGDGSVYLEKFINKPKHIEVQILADKHGNVIHVGERDCSVQRRQQKLIEETPAVEGVRKRLLETAIKAAKYIGYVGAGTFEFLFYFMEMNTRLQVEHTISEMVSLNLIEWMIKIAQGEELSLKGHAIECRITAEDPKK-FYPSPGKITEWIAAHYVVPTHYDSMIGKLIVWGENRERAIAKMKRALKEFKVIKTTIPFHLEMLENADFRIHTKYL
Campylobacter_jejuni_ZP_01068220        SILIANRGEIALRALRTIKEMGKKAICVYSEADKDALYLKYADASICIGKARSSESYLNIPAIITAAEIAEADAIFPGYGFLSENQNFVEICAKHNIKFIGPSVEAMNLMSDKSKAKQVMQRAGVPVIPGSDVILKAAAGGGGRGMRVVENEKDLEKAYWSAESEAMTAFGDGTMYMEKYIQNPRHIEVQVIGDSFGNVIHVGERDCSMQRRHQKLIEESPAIEKTRTRLHETAVKAAKAIGYEGAGTFEFLFYFIEMNTRLQVEHCVSEMVSIDIIEQMIKVAEGYALKLNGHSIECRITAEDSKT-FLPSPGKITKYIPQDYSVPPYYDSMIGKLVVWAEDRNKAIAKMKVALDELLIIKTTKDFHLSMMENPDFIYDTNYL
Aquifex_aeolicus_NP_214146              RVLIANRGEIAVRAIRACRELGLKTVAIYSEADKNSLHVELADEAICIGPPDPSKSYLDIPRIMSALEVSKADAVYPGYGFLSENPKFAEIVEKSGAKFIGPRSEVLAKIGDKVLAKKVAKEVGLPLVPGSDVVIKAAAGGGGRGIRIIRDEKELREKFPLAKKEAESAFGDGRLYIEKYVINPKHIEFQVIADEHGNVYVLGERECSIQRRHQKLIEEAPSVEEKRKEISEKVAEFCKRLGYTSAGTVEFLFYFMEMNGRIQVEHPVTEMVTVDIVKLQLIAAMGEEIETNGFAIEFRINAEDPVT-FIPSPGQVEKLILQGYTVPPYYDSLLAKIIVWGNTRQEAIARGKRALGELKILKVNTEFHLRVLDQKEFIHDITFV
Hydrogenobaculum_sp._YP_002122040       KLLIANRGEIAVRIIRTAKEMGIKTVAIYSEADKNALHVEMADEAICIGPPKASDSYLNIPSIMAAAEVTKADAIHPGYGFLSENPTFAEIVQASNIKFVGPPSEVIELSGDKVKAKEIAKKAGVPVVPGSDAVLKAAAGGGGRGIRIVRDDKELLEVMQTAMSEAKNAFGDERIYIEKYLINPKHIEVQILSDGR-NVITLGERECSLQRRHQKIIEESPSADSERELLYEYAVRFAKAINYIGAGTVEFLFYFIEMNARIQVEHPVTEMTTVDIVSYQLLIADEGDLKPKGFAIECRINAEDPIT-FMPSVGVVEKLRLQGYTIPQYYDSLLAKIIAHGKNKEEAIDRMKRAINEAKILKSNLDLHKKLLDTTEFKHHVRFL
Leuconostoc_mesenteroides_YP_818462     KVLIANRGEIAVRIIRAVKMLGFQTVAVYSSADKDSLHVAMADESVQIGPSNVADSYLNQKAILAAAEITHADAIHPGYGFLSENPNFAKQVEEMGIVFIGPTSEVIAQMGDKEKARQFMSEAGVPIVSGSDVMLKSVAGGGGKGMRLVSNQDSFKSLFEVAQSEIMASVGDPRMYLEKFVSKPRHIEVQILGDGLGNAIVLGERDCTIQSHHQKVIEEAPSHETTRKKMLAVSLNAVKRMAYRSAGTFEFLFYFMEMNTRIQVEHAISEEVSIDIVSAQIQLASGRNIGSKNYAIEARVSAL--------SAGTITGLHLQGYKVPPYYDAMIVKIIATGMTRHETLKRLQIAIEETVIVDTNLDLLMRIIIHPDYMTDIDWL
Candidatus_Protochlamydia_YP_007771     KVLIANRGEIAVRIIRACHDLGLQTVAVYSQADAEALHVLHADEAICIGEAPSHKSYLKVPNILSACEITGADAIHPGYGFLSENANFASICESCGLNFIGPAPQSIALLGDKAKAKATAKKAGCPVIPGSDIFIKAVAGGGGKGIRIAYNEEEFTKLFAAARAEAEVSFGNPDVYLEKMIMNPRHIEVQVLGDKFGHYIHLGERDCTTQRRRQKLIEESPSPQKMRQKIGQAAVNVVKEANYFSAGTVEFLFYFMEVNTRIQVEHTVTEELTIDLVMEQLKIARGEKLKFTGHVIQFRINAENPSHNFAPSPGKLEYYLPSGYSIPPNYDSMIAKLIVKGKDRTETIAIGKRALSEFHIVNSTIPFHLYMLEDPKFLFDLTYI
Leuconostoc_citreum_YP_001727586        KVLVANRGEIAVRIIRTLKEMGIASVAIYSTADKDSLHVQLADEAIAVGGPKPKDSYLHMKNILTAALLTGAEAIHPGYGFLSENALFAEMVGEVGIKWIGPRPETIDLMGNKSNAREEMRQAGVPIIPGSDLLLKAAGGGGGKGMRFVYHEDELSEKFDSAQNEARGAVGDDHMYVEKVMENVRHIEMQLIRDDNGHVIYFPERNCSLQRNNQKVIEESPATPAMREHLGEIVTKAAQAITYENTGTIEFLFYFMEMNTRLQVEHPVTEMVTLDLIKLQVMVAAGYDLEVDGHSIEVRLTAEQPAKHFAPSAGTIDFVFLDGYKVQPFYDSMIGKLIVKGKTREEALIKMRRVVDEIVIVETSRDFQKALLDDPHVQFDTRYL
Dorea_formicigenerans_ZP_02234910       KILIANRGEIAVRIIRACREMGIETVAVYSEADAEALHTKLADEAVCIGPAPSSQSYLSMENIISATVVSGADAIHPGFGFLSENSKFAELCEQCGITFIGPPANVIAKLGNKQEARNTMEAAGVPVIPGSKVIIKAALGGGGKGMRVAYSEEEFTQSFQTAQKESQMAFGDDTMYIEHFMEEPRHIEFQILADSYGNVVHLGERDCSIQRNHQKMIEEAPSASKLRKKMGEAAVKAAKAAGYVNAGTIEFLFYFMEMNTRIQVEHPVTEWVTIDLIKEQIRIADGQKLEINGHAIECRINAENPEKGFRPSPGTITDLHLSGCSISPYYDSMVAKLIVWAKNRDEAIQKMQSALGEVIIIDTNVDYLYELLNNPVYQFNVNFI
Streptococcus_thermophilus_AAV60109     KLLIANRGEIAVRIIRAARELGIQTVAIYSEADKDSLHTMLADEAICIGPAKSTDSYLNMNRVLSAAIVTEAQAIHPGFGFLSENSKFATLCEEMNIKFIGPSGEIMDKMGDKINARAEMIRANVPVIPGSDVMLKASAGGGGKGIRKVNTKEELAPAFESASQEAKVSFGNGAMYIEKVIYPARHIEVQILGDSYGNIVHLGERDCSLQRNNQKVLEESPSVKTLRHEIGSAAVRAAKAVNYENAGTIEFLFYFMEMNTRVQVEHPVTEFVSVDIVKEQIRIAAGEKLEIKGHAIECRINAENPKFNFAPSPGKISNLYLPGYTIPPYYDSMIAKIIVHGENRFEALMKMQRALYELEIVVTNADFQLDLISDRSVIYDTSFL
Enterococcus_faecalis_ZP_05425368       KVLIANRGEIAVRIIRACRELGVQTVAVYSEADQEALHTQLADEAICIGPAKATDSYLNVQAVLSAAIVTNAEAIHPGFGFLSENSQFASMCEECNITFIGPKAETIDAMGNKINARQLMQKAKVPVIPGSDVMLKAAAGGGGKGIRKVLSKEELPKHFTSAQQEAKAAFGNDDMYLEKIIYPARHIEVQILGDQYGHVIHLGERDCSLQRNNQKVLEESPSIEEKRQMLGETAVRAAQAVHYENAGTIEFLFYFMEMNTRIQVEHPVTEMVTIDLVKAQLEIASGEPLIMTGHAIECRINAENPAFNFAPSPGKIQNLLLSGYSIPPYYDSMIAKVIVHGENRFDALMKMQRALNEIVTIITNAEFQLDLITHDNVLYDTSFL
Syntrophus_aciditrophicus_YP_461620     KVLIANRGEIALRILRTVKELSMDSVVIYEKPDSEAYYIRLADDAIMIGDGP-RKDYLDIDKIIWAARKSGADAIHPGYGFLSEIPEFSAECARAGIVFIGPPPDVIRNLGNKVVARDIIEKANLPFIPGTKVMLKASSGGGGRGIRKVINEADLEIQLPQARAEALSAFGDENVYVEKCIEAPRHVEIQILADSYGNVIHLGSRDCSIQRRHQKLLEIAPADPDVLNAMYGAAIEAARVAGYVNAGTVEFLFWFMEMNTRLQVEHTVTEELTVDIVREQIRIAEGEHLHLMGKAVQVRINAEDPKNNFMPEGGKVEVYQSQGYKIPTEYDSLMVKMTVRGFNWEQTIQRLKRSLEGFLILKSTVPFYLAICDEPDFQFDTSYI
Wolinella_succinogenes_NP_907467        KILIANRGEIAVRIIRACNDLNIESVAIYSRADRDSMHVKMADETHEISEDP-IKGYLDPDRIIEVAKLSGAEAIHPGYGFLSENALFAKKVAEAGLVWIGPNSEVIAKMGDKNAAREIMQRHGIPVVPGTEVILKASSGGGGRGIRVVQKEEELEDSFNACKREAMAFFKNDDVFMEKYVQNPKHIEFQILADNYGNVIHLMERDCSIQRRHQKLVEIAPSPEDLRRRMGAVAVAAAKATGYSNAGTVEFLFYFMEMNTRIQVEHGVTEEITLDLIGRQIRIASGEILLCQGFAIEVRINAEDVKNDFVPSPGKITSYYPKDYTIPPYYDSMVAKLIVRATSYDLAVNKMKRALGEFTVIKTTIPFLINICKDRDFRFDTSYL
Legionella_pneumophila_YP_125023        KILVANRGEIALRIVRACKEMGIAAVTIHSEVDRFALHVKRASHSHCLS-KKPLDAYLNGRRIIECAKVAGCEAIHPGYGFLSENAEFAEDCNKAGIVFIGPSAPVIATMGSKIAAREAMIKAGVPTIPGSKVMLKATFGGGGRGIRLCHDASQIKQQFARVQSEAEKSFGDSHIYMEKYIANPRHIEVQILADHHGTVLHLFERDCSIQRRHQKLVEIAPSPEATRQVLLGYAVKAAKEVGYTNAGTVEFIPYFMEMNTRLQVEHPITEQITIDLVQEQIRIAAGERLKYNGFAIEFRINAEDPQNDFLPSFGRITRYYATGYQIPPDYDSLCAKLTVWAFDWPSVLRRARRALEEMRMVKTTIPYYLEMIKSEEFQFNTGLV
Chromohalobacter_salexigens_YP_573607   KLLIANRGEIAVRIVRACAEMGIRSVAIYTEPDRFALHVKRADEAHFVG-EDPLAGYLDPRRIVDLARETGCDAIHPGYGFLSENADFARICEDAGLAFVGPDASVIARMGDKTAARAAMRDAGVPVTPGSDVMLKATSGGGGRGIRRCDTPAQLEQAWERVISEATKAFGSADVFMEKCVVEPHHIEVQILADSVGNVIHLFERDCSIQRRNQKLIEIAPSPPEQRAYVGEMAVRAASAVGYENAGTVEFLVYFMEMNTRVQVEHTISEAITVDIVREQLRIAAGLKLRHHGYAIQFRINAEDPKNDFLPSFGRITRYYATGYTIPPYFDSMCLKLIVWGMSWEETLDRGIRALNDMRLVKTTAPYYQEILRHPDFRFDTGFV
Pseudomonas_aeruginosa_YP_001351535     KILIANRGEIAVRIVRACAEMGIRSVAVYSEADRHALHVKRADEAHSIG-ADPLAGYLNPRALVNLAVETGCDALHPGYGFLSENAELAEICAERGIKFIGPSAQVIRRMGDKTEARRSMIAAGVPCTPGTEVMLKATSGGGGRGIRRCNSREELEQAFPRVISEATKAFGSAEVFLEKCIVNPKHIEAQILADSFGNTVHLFERDCSIQRRNQKLIEIAPSPPEQRAYIGDLAVRAAKAVGYENAGTVEFLVYFMEMNTRVQVEHTITEEITIDVVREQIRIASGLELIHRGYALQFRINAEDPKNNFLPSFGKITRYYATGYTIPPYYDSMCLKLIVWALTWEEALDRGLRALDDMRVVKTTAPYYQEILRNPEFRFNTSFV
Thioalkalivibrio_sp._YP_002513983       KILIANRGEIAVRIIRACAEMGITSVAVYTDADRHSLHVKKANEAYSIG-PDSLAGYLNVHRMVNVARAVGCDAIHPGYGFLSENPQFARTCAQRGVRFIGPSAEVIHAMGDKVQARRSMIAAGVPVVPGSEVMLKATTGGGGRGIRRCDDPAQLRSNYERVRSEATKAFGNTEIFMEKAIINPRHIEVQVLADSHGNAIHLFERDCSIQRRHQKLVEIAPSPDAQRAYVGELAVRAARAVGYENAGTVEFLFYFMEMNTRLQVEHPVTEMITVDIVQEQIRIASGLPMQRRGFAIEFRINAEDPKNDFLPSFGRITRYFATGYHIPPHYDSMCAKLIVWALDWESLIRRARRALQDIGVVKTTIPYHLEILGNAEFQFDTGFV
Caminibacter_mediatlanticus_ZP_01871657 KILIANRGEIALRIIRACKEMGITSVAIFSEPDLNGLWVRRADEAYPIL-GDPIKAYLDYERIIDIAKKAGVDAIHPGYGFLSENGDFARACERAGIKFIGPRADDIDLYGDKMASKTAMKKVGMPVLEGTEVIIKAAFGGGGRGMRIVRSEEEFKELFEAATSESMKFFGRGEVFIEKYVENPRHIEVQILADTHGNVIHLGIRDCSIQRRHQKVIEIAESPKDTRDKICEVSVNALKKLGYVSAGTVEFLFYFIEMNTRVQVEHPVSEVVSVDIIQEMIRVAEGEKLNIRGFAIEFRLNSEDPTKNFMPTTGTIKNLMLEGYKLPTNYDSMIGKLIVYGKDWEDTVNKARRALDELNIVVTNIPLHRAVIRDEDFIFTTKYL
Arcobacter_butzleri_YP_001489539        KVLIANRGEIALRIIRACKELEIKSVAIFSEVDVEGIWVRKADECYPIM-GDVVQAYLDYSKIISIAKKAECDAIHPGYGFLSENADFARACEENGIIFIGPKPEHIELFGDKMASKVAMKKVGVPVLEGTDVIIKAAFGGGGRGMRIVREEKDFKELFESASNEAKKYFGRGEAFIEKYVENPRHIEIQVIADKYGNVLHLGERDCSIQRRHQKVIEIAPSPNEARKELYRIATKAMFKLGYESVGTVEFLIYFIEMNTRVQVEHPVTETITVDIIQRMIQIAEGDKMNFRGYSIEFRINAENPQKGFMPSVGTVSKYLTTGYKVPPNYDSMVGKLIVWALDWEGAVKKAKRALDEFYIFPTNIPLHREIVRDQDFKFTTNYL
Sulfurihydrogenibium_sp._YP_001931216   KVLVANRGEIATRIIRACKELGIKTVAIYSEADAKSIYVKKADEAYLIP-GDPIQAYLNYFRIVDLAKQTKCDAIHPGYGFLSENPEFAEYCVRQGIIFIGPKPEHIALFGDKMAAKKKMRELGVPILPGSDVILKAAYGGGGRGMRIVRSESEFETLFQSAYNEAKKFFGKGDVFIEKYVENPRHIEIQIMADKYGNVVHLGERDCSIQRRHQKIVEIARSPEEVKKELYRTSVKAMFKVGYENVGTIEYLFYFIEMNTRLQVEHTVTEMVTIDIVQKMIEIAEGKKLSMRGYAIEFRVNAEDPAKNFAPSVGLITSYHSKDYVIPPYYDSMIAKLSVWALTWQDVVNRARRALDEFIVVPTNLPLLRAIVRDEDFIFTTKYI
Hydrogenobaculum_sp._YP_002121444       KVLIANRGEVAVRIIRACKELDIKTVAIYSEADINSLHIKKADEAYLIPMDPI-KAYLDYNKIINIAKQSGADAIHPGYGFLSENHEFAQACIDAGFIFIGPTPEQIETFGDKVKAKKVMKNLGIPVVPGSDIILKAAYGGGGRGMRVVYKKEDLKQNFESAQKESLAFFGKGDIFIEKYIQRPKHIEVQILADKYGNVVHLGERDCSIQRRHQKIIEITPSPKNVRNKMLGMSVRAMMKYGYESAGTIEFIFYFIEMNTRLQVEHTITEMITIDIVEQMIRIANGEPLSFRGCTIQFRINAEDPKRNFAPSPGRVTAYHSKDYIIPPYYDSLVSKLCVWALDWERAVARAKRALDEFIIIPTNLQLHREIIRDEDFIFDTSFL
Aquifex_aeolicus_pdb_1ULZ               KVLVANRGEIAVRIIRACKELGIPTVAIYNEVESTARHVKLADEAYMIG-TDPLDTYLNKQRIINLALEVGADAIHPGYGFLAENAEFAKMCEEAGITFIGPHWKVIELMGDKARSKEVMKKAGVPVVPGSDVLLKATAGGGGRGIRICRNEEELVKNYEQASREAEKAFGRGDLLLEKFIENPKHIEYQVLGDKHGNVIHLGERDCSIQRRNQKLVEIAPSLPEKREYYGNIVTKAAKEIGYYNAGTMEFILYFIEMNTRIQVEHPVSEMVTIDIVKWQIKIAAGEPLKFNGYAIECRINAEDPKKNFAPSTRVIERYYVRGFEVTPYYDSMIAKLITWAPTWDEAVERMRAALETYEIVKTTIPLLINIMKEKDFKFTTKYL
Methanococcus_vannielii_YP_001323860    KVLIANRGEIAVRVIRACTELGIKTVAVYSDADEHSLYRSLADECYPIGEAPALKSYLNIERILKVAEKAGVDAIHPGYGFLSENVKFAEACAKKGIEFIGPPTNAIDVMGSKINAKKAMKDAGVPVLPGREVIIKASAGGGGIGMNVVYNKEELVDTINSTKSIAQSAFGDSTVFIEKYLEKPRHIEIQVVADKFGNIIHLGDRECSIQRRHQKLIEEAPSPEELRAKMGEAAIKAAKAIDYHSVGTVEFLFYFLEMNTRVQVEHPITEVVTVDIVKEQIKIAAGHKLTFRGHAIECRINAEDAINDFVPSPGKIKYYRSGGAEIPPYYDSMVAKIITYGLTRKEAIERMRRALSEYIVIITNIPFHRAVLEEENFSFSTHYV
Methanocaldococcus_jannaschii_NP_248224 KVLIANRGEIAIRIIRACWELGIKTVAVYSEADKRSLHATLADEAYCIGPAPAAKSYLNIDAILNVAEKAKVDAIHPGYGFLAENAEFARAVKKAGFEFIGPNPDAIEAMGSKINAKKIMKKAGVPLIPGSEVVVKASAGGGGMGMSVAYSKEELKEVIESARNIAKSAFGDPTVFIEKYLENPRHIEIQLLGDKHGNIIHLGDRECSIQRRHQKLIEEAPSPEELRERMGEAAIKAGKAINYDSAGTVEFLFYFLEMNTRIQVEHTVTEQVTIDLVKAMIKIAAGEELKIRGHAIECRINAEDPLNDFVPCPGKIKLYRSGGAEIPPYYDSMIAKLITYGNSREEAIARMKRALREYVIVKTNIPFHRAVLEEENFLISTHYV
Dehalococcoides_ethenogenes_YP_180870   KILVANRGEIAIRIMRACRELGIKTVAVYSDADKGALFVKYADEAYHIGPSQLSESYLNIKKIVSAAKKAGVDGVHPGYGFLSENPGFALALEKAGIKFIGPSSRVIELMGNKIAARREMKKAGVPVLPGTEVIIKPSGGGGGIGMRVANGPDELKDAIESSQKVAGNTFGLAEVYIEKYISNPRHIEIQIMGDSQGNVVYLGERECSIQRRYQKLIEEAPSPPELRKKMGEVAIKAGKWVNYEGAGTIEFIFYFLEANTRVQVEHPVTEMVTIDIVKEQIMVASGDELQMRGWAIECRINAEDPLNEFAPSAAKLKGYRSTRYNIPYLYDPMISKLIVWGRTREEAIARMRRALYEYIIVKTNIPFHKAVLVNPNFVLHTHFI
Methanosarcina_acetivorans_NP_615635    KVLVANRGEIAIRVMRACRELGISTVAVCSEADKNALFAKYADEAYLIGPAPSSQSYLNMEAIIAVAKNTGSEAIHPGYGFLSENPAFAKRCEEEGIIFIGPPSHVIAEMGSKIRARNLMMKAGVPVVPGTKVLIKASAGGGGIGMKVVHSIEELSTSLSSTQQMAGSAFGDSSVFIEKYVEEPRHIEIQILADASGNTVYLSDRECSIQRRHQKLIEEAPSPPELRKQMGEAAVKVAKAIGYINAGTVEFLFYFLEVNTRLQVEHGITEMITIDIVREQLSIAWGEKLVIDGHAIECRINAEDPLNDFAPSPGKIRRYRSTGYTISPYYDSMISKLCVWSRKREDAIARMERALYEYVVVKTNIPFHKAVMRNPAFRLTTGFI
Methanococcoides_burtonii_YP_567027     KVLIANRGEIAIRIMRACRELDVSTVAVYSDADKNALFPKYADEAYHIGPSPSSQSYLNMDKIIEVAKESGAEGIHPGYGFLSENPVFAKKCKAAGIVFIGPSSEVIEKMGSKIAARKLMIEAGVPVVPGYDVMIKASAGGGGIGMKVVYSKDEFQSSLESIQSVAQSAFGDPTVFIEKYVEEPRHIEFQILADSHGNTVYVSDRECSIQRRHQKLMEEAPSPPELRKKMGEAAVKAVKSIGYENAGTVEFLFYFLEVNTRLQVEHCITELVTLDLVKQQLHIACGKELKITGHAFECRINAEDPLNDFAPSPGKITRYRSMGYTIPPFYDSMIAKLCTWGETREEAISRMKRALYEFVIVTTNIPFHKAVLSNEAFVLTTHFI
Methanosaeta_thermophila_YP_843223      KILVANRGEIAIRIMRACRELGILSVAVYSDADRHALFAKYADEAVYIGPSPSSESYLNMEKIVKAALQTGAEAIHPGYGFLAENPAFAKLCEENGVVFIGPSSSSIDAMGSKITARQMMKDAGVPIVPGTEIIIKPAAGGGGIGMKIVDRPEDLAPAVVSAQSIATSAFGDGTVYLEKYLSEPRHIEFQIMADNRGRTVYVSERECSIQRRHQKLIEEAPSPPELRKRMGEIAVKAAKAIRYRSAGTVEFMFYFLEMNTRLQVEHPITEMVTIDLAKEQISVAAGEDLEIRGWAIECRINAEDPMNDFAPSPGRLRRYRSTGYVIPPYYDSLISKLVAHGRDRSEAIARMERALYEYIIVATNIPFHKAVLRNERFRINTHFI
Methanobrevibacter_smithii_YP_001273338 KILIANRGEIAIRVMRACRELDIQSVAIYSDADTTSLYTNYADESYPLGNPSPAKSYLNIEKIIDIALESGSDAIHPGYGFLAENPKFGEACEKNGIKLIGPTGDVIHQMGDKITSKALMKKAGVPVIEGTPVIVKASAGGGGIGMRAVYEEDELVRAIESTQSVASTNFGDSTVFIEKYLEKPRHIEFQLLADEHGNVIHVADRECSIQRRHQKLLEEAPSPEELRAEMGASAVKAAEYIGYTSAGTVEFLYYFLEMNTRIQVEHPITELVTTDLIKEQIKIANGDELQVSGHAIECRINAEDPLNDFAPNPGKITGYRSMNYTIPTFYDSMISKLVTWGRTRDDSIARMKRALSEYIIVKTTIPFHKAILRNPNFILNTHFI
Methanosphaera_stadtmanae_YP_447945     KVLIANRGEIAIRVMRACRELDVNTVAIYSDADKTGLFTKYADEAVPLNSSILSQSYLDIDKIIDIALDTGADAIHPGYGFLSENPVLGNKCDENNITLIGPRENAIQAMGDKITSKQLMEKIGVPTVPGDKVIIKSSAGGGGIGMRVVYEEDELARAIESTQNLAQATFGDGTVYIEKYIEKPRHIEFQVLADNHGNTIHVCDRECSIQRRHQKLIEEAPSPEELRQRMGESAIKAAKSVDYNSAGTVEFMYYFLEMNTRIQVEHPITEAITVDLVKQQIKVASGEKLKVNGHAIECRINAEDPLHDFNPNPGRIVGYRSNGYTIPSIYDSMIAKLIVHGNNRDEAIARMKRALNEYIVVPTTIPFHKALMLNENFKLHTGFI
Methanoculleus_marisnigri_YP_001047551  KILIANRGEIAIRVMRACRELGIDTVAIYSEPDSNALHVKYADEAFCVGEAHPSKSYLNKERICDVARKTGAEAIHPGYGFLAENAGFAKLVEEEGLTFIGPSWKTIEALGSKIGSKKMMREAGVPVLPGTPVIVKASAGGGGIGMHIAENEGELEEALDAGMRIAQSAFGDPTIFVEKYLTKPRHIEIQVLADAKGHTVHLYDRECSIQRRHQKLLEEAPCPPALREQMTVSAIAAAKAANYKNAGTVEFLYYFMEVNTRLQVEHTVTEFVTIDMVKQQIAIAAGEDLGIRGHAIECRINAEDPLNNFAADPGKIVRYRSMGYTIPAHYDSMISKLCALGSDREEAIQRMRRAIYEYVIVKTTLPLHYAIMHNAHFITHTHFL
Methanospirillum_hungatei_YP_504591     KILIANRGEISIRVMRACRELGIDTVAIYSEADKDSLFVHYADEAFPVGPAPPSKSYLNKERIISVAKKAGAEAIHPGYGFLAENAEFAKLCTEEGITFIGPKSKTIAAMGSKIRSKQTMKGAGVPVLPGTDVIVKASAGGGGIGMQIVHDPSEIESAIEGAMRIAESAFGDRTVFIEKYLQKPRHVEVQVFCDEHDNRIHMFERECSIQRRHQKLIEEAPCPPELRERMTNSALRVAEAVDYVNAGTVEFLYYFMEMNTRLQVEHTITELVTIDIVKEQIIVASGDPITLRGHAIECRINAEDPMNNFAADPGKITRYRSAGYTIPPFYDSMISKLCAWGMSREYAIARMRRAIYEYVIVKTTLPLHHAIIHNPEFITHTHFL
Archaeoglobus_fulgidus_NP_069058        KILVANRGEIAVRVMRACRELGIKTVGVYSSADKRAFHRVYADECYYIGKADPRDSYLNIDRIIEVAKKSGAEAIHPGYGFLAENAEFAERCEEEGIVFIGPSPEVIRIAGSKVRSRESMQRAGVPVIPGSPVAVKASGGGGGIGIVVVNSQEELEEAFRKSKKLGESYFKDSTVYLEKYLARPRHIEVQILADQHGNVIHLGERECSIQRRHQKLIEEAPSPEEMREELGKLAVKGAREIGYTNAGTFEFLFYFLEINSRLQVEHTITEVVTIDIVKYQIRIAYGEELAIRGHAIECRINAEDPVN-FYPRSGRILHYRSMGYRIPEEYDSMISKLIAYGETREEAIARMKRALYEYIIVETNIPFHFAVLNDEEFVIHTKFV
Roseiflexus_castenholzii_YP_001434335   TVLVANRGEIALRVMRACKELGLRTVAIYSEADRHAPHVAYADAAYLVGPASAAQSYLNIERIIEVARESGAGAVHPGYGFLAENPSFARAVTLAGLVFIGPPAEVMERMGGKVAARREAKAAGVPVVPGTLIAIKAVAGGGGRGFRVVFEEGELRQAFESARREAELGFGNADVYVEKYLTDPRHIEIQVLADAHGNVIHLGERECSVQRRHQKLIEESPSPPELRKRMGEAAVRLATQVGYVSAGTLEFIFYFLEMNTRIQVEHTVTEMVTVDLVKAQLRIARGERLVMRGHAIECRINAEDPASNFRPSLGTLVEYSEKGYTIPQHYDSLIAKLICWGDDRAEAIARMRRALTDYRIVAHTIPFHLLTMSHPVFQATINFI
Herpetosiphon_aurantiacus_YP_001546967  TVLIANRGEIALRVMRACKELGLRTVAVYSEADRDSLHVRYADDAFLIGPPPAVQSYLQTETILDVARRSGAGAIHPGYGFLSENTDFVRTCDAAGIAFIGPTADAMDLMGGKIHARQVALRAHVPLVPGTTIAIKASAGGGGRGLKVAYQPEEVEFAFESARREAEAAFKNGELFVEKYVLDPRHIEIQILADQYGNVVYLGERDCSVQRRHQKLIEETPSPPELRRTMGECALRLCRETSYVGAGTLEFLFYFLEMNTRIQVEHTVTEMVTIDLVQAQLRIAQGEKLQLRGHAIQCRINAEDAAAGFRPALGTISAYNEQGTTIPPYYDSMLAKLVTWGATRGEALQRMRRALNDYTIITTVIPFHKLALAEPAFEVTVSFI
Natronomonas_pharaonis_YP_330913        KVLVANRGEIAVRVMRACDDLGVDTVAVYSDADKHSGHVRYADEAYNIGPARAADSYLDHEAVIDAAEKAGADAIHPGYGFLAENAEFARKVEAEGIKWVGPAADSMEQAGEKTKARTVMQEADVPIVPGTTIAIKAEGGGGGRGMKIVRSPDEAADQLAAAQREGEAYFDNDSVYLERYLENPRHIEVQILADEHGNVRHLGERDCSLQRRHQKVIEEGPSPDELREKIGEAARRGADAADYYNAGTFEFLFYFLEVNTRIQVEHCVTEALTIDIVKWQLRVAAGEELDLDGHAIEFRINAENAADDFAPTGGTLETYDPQGDDLVTDYDSMVAKLIVHGGDRQECFARSDRALAEYDIIPTIIPFHRLMLEDDAFSHTTKYL
Natrialba_magadii_YP_003481208          KVLVANRGEIAVRVMRACEELNVGTVAIYSEADKGSGHVRYADEAYNVGPARAADSYLDHEAVIEAAQKADADAIHPGYGFLAENAEFASKVEADGITWIGPSSDAMESLGEKTKARQIMDEAAVPIVPGTTIAIKAEGGGGGRGMKVVWDQSEIEDQLESAKREGEAYFDNDSVYLERYLEQPRHIEIQILADGHGNVRHLGERDCSLQRRHQKVIEEGPSAEELREKIGEAARRGVAAADYTNAGTVEFLFYFLEVNTRIQVEHTVTEEITIDIVKRQIQIAAGEEVDIDGHAMEFRINAENAAEDFAPTGGTLETYDPQGDELVTDYDSMIAKLIVWGEDREECIDRSLRALSEYEIIPTIIPFHRLMLTDEEFVHTTKYL
Haloquadratum_walsbyi_YP_658614         KVLVANRGEIAVRVMRACDELGVQTVAVYSEADRNAGHVQYADEAYNIGPARAADSYLNHDAVIAAGNQAGADAIHPGYGFLAENATFAAAVESTDMTWIGPSSDAMAQLGEKTKARSLMQSADVPVVPGTTVAIKAEGGGGGRGLQVVRETDDVESKLETAQREGEAYFDNDSVYVEKYLDEPRHIEVQIIADHHGNVRHLGERDCSLQRRHQKVIEEAPSPPDLRDEIGEAARRGVQAAAYTNAGTVEFLFYFMEVNTRIQVEHTVTEAITIDIVKWQLRVAAGEPLITDGHAIEYRINAEKPDADFTPTTGTLTTYDPQGDSIGGDYDSMIAKVIVSANNRAECLARSERALAEFDIIETIIPFHQLMLTDERFCHTTKYL
Bacteroides_vulgatus_YP_001298772       KVLIANRGEIAVRVMRSCKEMGIRTVAVFSEADRTARHVMYADEACLIGPAASKESYLNIDNIIKAARQHHADAIHPGYGFLSENADFARRCKEEGIIFIGPAAETMEAMGDKIAARKRMIAAGVPVVPGTEVMLKASMGGGGKGMRLIHSEDEVVEAYNTARSESMSSFGDDTVYLEKFVEEPHHIEFQILGDNHGNVIHLFDRECSVQRRNQKIVEESPSPPELRQEMGEKAVAAARAVNYSGAGTIEFLFYFLEMNTRLQVEHPITEEVVVDLVKEQIRIANDEVLYQRGHAIECRICAEDTENNFMPSPGIIKQLTEEGYEIPVFYDPMIGKLIVWATTRQYAIERMRRVLYEYKILKTNLSYLKRIMHTPDFVYNTLFI
Desulfococcus_oleovorans_YP_001530060   KILIANRGEIAVRVMATCREMDIATVAVYSDVDAEALHRLCADEAVCIGRPDPADSYLNGAKIIDAAKKTGAQAIHPGYGFLAENAEFAQLCEASGIVFIGPPSTVIRSLGDKTVARQIMAGSGVPVIPGMNVLVKAAAGGGGKGMRIVTDPAHLSEALAAASGEAAAAFGNGAIYLEKYIARPRHVEIQVLADRFGHTVHLGERECSIQRRHQKIIEETPSTPDLREAMGRAAVQAAEAAGYVNAGTVEFLFYFLEVNTRLQVEHPITELVTIDLVRRQIEIAAGEKLQARGHAIECRIYAEDPENNFMPSPGRIALLEEAGFTVPMEYDPILSKLVVHAGTRQAAIDRMKKALSDYRIIRTPISFLMEVVDSAPFRTFTDFL
Myxococcus_xanthus_YP_629371            KVLVANRGEIAIRVMRTCKELGIATVAVYSEADRSALHVRTADQAIFVGPPPSRESYLVQQRILDAAKQAGADAIHPGYGFLSENAAFVRACEAEGLTFIGPPASAMDSMGEKTRARANMIKAGVPVVPGTTVMLKAAGGGGGKGMRKVERMEDFESSWRAAKSEALNAFGNDAVYIEKYLEKPHHVEIQVFADQYGNTIHLNERECSAQRRHQKVVEETPSPPELRAKMGEVAVKAAKAVNYVGAGTVEFLFYFLEMNTRLQVEHPVTEWVTLDLVAMQIKAAEGEKLTPRGHSIEVRVYAEDPSRNFMPSPGKITYLRVPGYTVPNVYDPMISKLSVWAPTRREAIARTQRALSEYVVITTNIRYLKAILAHPEFIYDTSFL
Solibacter_usitatus_YP_823133           KVLIANRGEIAVRVIRTLREMGIGTVAVYSDPDRTSLHVRMADEAERLGPGPSAESYLRIDRILDAARKHGAEAIHPGYGFLSENADFAAACEDAGLVFIGPSAASIRAMGSKTAARRSAIAAGAPVVPGTEVLLKAVAGGGGKGMRRVDSPGELESAYRNAASEAERAFQSAEIYVEKLIERPRHIEIQVLGDRYGNMVHLGERECSIQRRHQKVIEECPSPPEMRDAMGQAAIRAAQAAGYYNAGTVEFLFYFLEMNTRLQVEHPVTELATLDLVRHQVEIANGGRLAWRGAAIECRIYAEDPYNNFLPYPGKITRLRREGWTVPMEYDPLLAKLTVWAGTREHAAERAIRALREYDVIRTNIGFFRQILEDPEFRLHAGFI
Robiginitalea_biformata_YP_003196538    KILIANRGEIALRVMRTAHRMGIATVAVYSEADRDAPHVLAADQAVCIGPAPSSESYLQEEKILAAARETGADAIHPGYGFLSENAAFARAVEAAGLVFIGPKPDAIQTMGDKLAAKKSVQPYDIPLVPGTDILIKAAAGGGGKGMRVVEREADLHAQIERATSEAKSAFGDGSVFIEKYVAAPRHIEIQVLCDTHGNAIHLFERECSIQRRHQKVVEEAPSAPELRERMGRAAVDVARACNYLGAGTVEFLFYFLEMNTRLQVEHPVTELITLDLVELQIRVARGEPLQISGHALELRVYAEDPLQDFMPSVGLLEIYRPEGMQVPIYYDPMLAKLITYGADRPAAIRRMREAIADYRVVATTLPFGDFVCRHPAFTFTTHFV
Microscilla_marina_ZP_01689080          KILVANRGEIALRVMRSAREMGIKTVAIFSEADRNALHVKYADEAVCVGPPPSAASYLQIDKIIEVCKKLNVDAIHPGYGFLSENATFARRVTEADIIFIGPSPEAIEVMGSKLAAKEAVSKYDIPMVPGTPILIKASAGGGGKGMRVVENPADFEEQMNRAVSEAVSAFGDGAVFIEKYITSPKHIEIQVLGDTQGNVIHLFERECSIQRRHQKVIEEAPSAPEIRQAMGEAAVNVAKACNYYGAGTVEFIFYFLEMNTRLQVEHPVTEQITIDLVKEQIKIAEGKALSIQGHSIEVRVYAEDPKNNFLPDIGKLSTYKRQGMDIPIYYDPMIAKLVTYGKDRAQAIERMIRAIEEYQIIETTLSFCRFVLQHEAFTFDTNFV
Salinibacter_ruber_YP_003570417         NVLVANRGEIAVRVLRTCHEQGLNTVAVYSTPDRSAPHVRRADEAYHIGPAEAAQSYLDSEAILEAARRSGADAIHPGYGFLSENAAFAEACAEAGVHFVGPPAAAIRAMGDKTAARQLMKEAGVPMAPGTTVLIKAAAGGGGKGMRIVHEPEHFAGAMDRAQGEAASSFGDGRVFIEKYIEEPRHIEFQILADHHGNTVHLFERECSIQRRHQKVIEEAPSSPEVRREMGEAAVAAAESCGYRNAGTVEFLYYFMEMNTRLQVEHPVTEWVTVDLVAEQLRVAQGEALSINGHAMESRVYAEDPASNFLPDPGPLKRHSAEGGEVLIHYDPMISKLTTWGKDRTAAIDRMIRALDEYEVMATTIPFCRFAMEHEGFRFTTHFV
Neorickettsia_sennetsu_YP_506687        KVLIANRGEIVSRIARTLKKLGKKSVAIYSDLDVNAEYIRHTDEAIYIGGVTVSESYNNMESILTAVKKSGADAVHPGYGFLSENPSFARSVEQAGFTFIGPSSECISMMSDKVMAKKIAQEASINLVPGYLVLIKAAAGGGGKGMRLVNREEELREAMQLACHEALNFFADERIFIEKYITNPRHIEIQLIADKNGHVICLGERECSVQRRHQKVVEEAPSLRGLREKMYEQSIRLARAAGYTSVGTVEYIFYFMEMNARIQVEHPVTEMITIDIVEEMIRIAEGDDLTKNGWSFEARIYAEDPMNNFMPTSGFVCCADFTGSKVGMFYDPMMAKIIVKGRTRSDALERMCEALQTCIVVKNNLVFLESLFRNADFIISTHFI
Rickettsia_prowazekii_NP_220985         KILIANRSEIAVRIIRTLKKMGIGSVAVYSEADTNSMYVQHADEAYYIGDSPATASYLSVKNLISAIRESGASAVHPGYGFLSENPNFANILKREGVVLIGPSAGTIKKMGDKIEAKKIAIEAGVSTVPGYMVIVKATAGGGGRGMRVVNNPAEMANAFESAKLEAANSFSDDRLFIEKLIQTPRHIEIQLIADQYGNSVCLGERECSIQRHHQKVIEEAPSSENIRHEMYRQVISLSQKVGYYSAGTVEFIFYFLEMNTRLQVEHPVTELITIDIVEEMIKIAAGEKLKLKGWAFESRICAENPSRGFLPSSGRIIAYSELGGEVSMFYDSMIAKLCTYGETREQAIEVMRSALSSYIIIAHNISFLEAVMLHPRFVISTAFI
Verminephrobacter_eiseniae_YP_998142    KILIANRGEIACRIIATARKMGIRSVAVYSDADKQARHTTLADEAVHIGPAPARASYLLAERIIAACRQTGAQAVHPGYGFLSENPDFARRCEEEGIVFIGPKAHSIAAMGDKIASRKLAQAAGVHTIPGHNVMIKASAGGGGKGLRVAGNDQEVVEGFASCRSEARNSFGDERVFIEKFVQQPRHIEIQVLGDSHGNLIYLNERECSLQRRHQKVIEEAPSPDATRQAMGAQAVQLAKAVQYQSAGTVEFVFYFLEMNTRLQVEHPVTECITLDLVELMIRVAAGEKLRRDGWAIECRINAEDPGRNFLPSTGRLVRFLPEGGEIPMHYDSMIAKLIVHGSDRSDAIARMRAALDGFVIIRSNIPFQAAVLAHPKFVFNTGFI
Aromatoleum_aromaticum_YP_159134        KILIANRGEIACRVIKTARRMGIQTVAVYSEADRDSLFVDLADEGVCIGPAPSKESYLVMDKIIAACKKTGAEAVHPGYGFLSENAEFSRRLEEEGIVFIGPKHYSVGQMGDKIASKKLAKEARVNTIPGYAVMIKASAGGGGKGLRVAFSDQECFEGFTSCRNEAKTAFGDDRILIEKYVLEPRHIEIQVLGDAHGNVVYLHERECSIQRRHQKVIEEAPSPPVTRRAMGEQAVALAKAVQYQSAGTVEFVFYFLEMNTRLQVEHPVTEMITLDLVEQMIRVAAGEKLRLNGWSMECRINAEDPFRGFLPSTGRLVKFEPEGGEISMFYDSMIAKLITHGTNRDQAIERMRDALNAFVIISSNIPFQAALMQHPRFVFNTGFI
Acidovorax_ebreus_YP_002553310          KILIANRGEIACRVIATAKKMGIATVAVYSDADKDARHVKLADEAVHIGAAPSRESYLLADKIIAACKQTGAQAVHPGYGFLSENEAFAKRVEEEGIVFIGPKHAAIAAMGDKIASKKLANQAGVNTIPGYNVMIKASAGGGGKGLRVAFNDKEAFEGFASCQNEARNSFGDDRIFIEKFVQEPRHIEIQVLGDAHGNVIYLNERECSIQRRHQKVIEEAPSPDATRKAMGEQAVALAKAVGYQSAGTVEFVFYFLEMNTRLQVEHPVTECITLDLVELMIRVAAGEKLKRDGWAIECRINAEDPFRNFLPSTGRLVRFQAEGGEIPMYYDSMIAKLIVHGQDRNDAIEKMRAALNGFVIISSNIPFQAALLAHPKFVFNTGFI
Polynucleobacter_necessarius_YP_0011556 KILIANRGEIACRVMKTAKKMGIKTVAVYSEADKEARHVQLADEAVCIGPAPSRESYLVIDRIIQACKDTGAEAVHPGYGFLSENEQFAKRCEEEGIVFIGPKHQSIAAMGDKIASKKLALEAKVNTIPGYNVMIKASAGGGGKGLRVAFNDKEAAEGFAACKTEAMNSFGDDRIFIEKFVEGPRHIEIQVLGDSQGNVVYLNERDCSIQRRHQKVIEEAPSPPATRKAMGEQAVALAKAVNYQSAGTVEFVFYFLEMNTRLQVEHPVTESITLDLVEQMIRVAAGEKLKLDGWSMECRINADDPFRNFLPSTGRLVKYRPEGGEIPMYYDSMIAKLIVHGKDRTEAIEKMRNALNDFVIIHSNIPFQAALLQHPRFVFTTGFI
Rhodopseudomonas_palustris_ZP_06357965  RILIANRGEIACRVIKTARRMGIETVAVYSEADRDALHVEMADEAVLIGPPAAAESYLVIEKIVEACKKTGAEAVHPGYGFLSEREAFPRALADAGIVFIGPNPGAIAAMGDKIESKKAAAQAKVSTVPGFLVMIKASAGGGGKGMRIAHSRAEVAEGFNLAKAEAKASFGDDRVFIEKFIVDPRHIEIQVLGDKHGNVIYLGERECSIQRRNQKVIEEAPSPEVTRRKMGEQAVALAKAVNYDSAGTVEFVFYFLEMNTRLQVEHPVTEMVTIDLVEQMIRVAAGEKLTLKGWAVESRVYAEDPFRNFLPSIGRLVKYRPEGGEISMFYDPMIAKLVTHGPSRAAAIEAQTHALDAFYVIRHNIPFLSALMTHPRWRLSTGFI
Ochrobactrum_anthropi_YP_001370547      KILIANRGEIACRVIKTAKKMGIATVAVYSDADRNALHVKMADEAVHIGPAPSNQSYIVIDRILAAIKETGADAVHPGYGFLSENPRFAEALKAANVTFIGPPVNAIEAMGDKITSKKLASEAGVSTVPGHMVMIKASAGGGGKGMRIAWNDDEAREGFQLSRNEAKSSFGDDRIFIEKFVTQPRHIEIQVLGDQHGNVVYLGERECSIQRRNQKVIEEAPSPEATRKAMGEQAVALAKAVGYYSAGTVEFIFYFLEMNTRLQVEHPVTELITIDLVEEMIRVASGEKLKLNGWAMESRLYAEDPYRNFLPSIGRLTRYRPEGGEISMYYDPMIAKLCTWGPDRTSAIDAMGDALDAFEVIGHNLPFLSAVMDHPRFRLTTAFI
Ruegeria_pomeroyi_YP_166352             KILIANRGEIACRVIKTARKMGISTVAIYSDADKQALHVQMADEAVHIGPPPANQSYIVIDKVMAAIRATGAQAVHPGYGFLSENSKFAEALEAEGVIFVGPPKGAIEAMGDKITSKKIAQEANVSTVPGYMVMIKASAGGGGKGMRIAWNDQEAREGFQSSKNEAANSFGDDRIFIEKFVTQPRHIEIQVLCDSHGNGIYLGERECSIQRRNQKVVEEAPSPEATRRAMGEQAVALAKAVGYASAGTVEFIFYFLEMNTRLQVEHPVTELITVDLVEQMIRVAAGEPLKLTGWAIENRLYAEDPYRGFLPSIGRLTRYRPEGGEISMYYDPMIAKLCTWAPTRAAAIEAMRIALDSFEVIGHNLPFLSAVMDHPKFIMTTAFI
Aurantimonas_manganoxydans_ZP_01227482  KILVANRGEIACRVIKTARAMNIATVAVYSDADRRAVHVGMADEAVHVGPSPAGESYLVAEKILEACRATGAEAVHPGYGFLSERASFCELLEENGIVFIGPKPKAIRAMGDKIESKLFAEKAGVNIVPGHMVMIKASAGGGGKGMRIAWNDAECRDGFDRARSEASSSFGDDRVFIEKFIVDPRHIEIQVLADSHGNAIHLGERECSIQRRNQKVVEEAPSPAETRRAMGEQAVALAQAVDYQSAGTVEFIFYFLEMNTRLQVEHPVTELVTIDLVEQMIRVAAGETLRLEGWAVESRIYAEDPFRGFLPSIGRLARYRPEGSEIAMFYDPMIAKLCTHAATREAAIDAMSVALSRFEIIEHNIPFLAALMEHPRWRLSTAFI
Brevundimonas_sp._ZP_05033591           KILIANRGEIAVRIIKTARRMGISTVVVHSDADAGSMAVEMADEALHIGPSPAAESYLVQDRIVEAVRRSGAEAVHPGFGFLSENPVFARRLEAEGIAFIGPNPHAIEAMGDKITSKKFAAQAGVSTVPGYMVMIKASAGGGGKGIRVAHSDADMAEGFSAVKAEARTAFGDDRVFLEKFIIDPRHIEIQVLGDKHGTIVSLFDRECSIQRRNQKVIEEAPSPDATRKAMSDQAVALARAVNYDSAGTVEFVFFFLEMNTRLQVEHPVTELITVDLVEQMIRSAAGERMKINGWAIESRIYAEDPYRGFLPSIGRLVRYDQEGDEISMFYDPMIAKLNTWAPTRIAAIDGMKRALEDTHLVGHNVPFLAAVMDQDRFRLSTSYI
Phytophthora_infestans_EEY56094         KILVANRGEIAVRVMRTCKKLGIKTVAVYSEPDVNSVAVRMADEAVCVGPAPSSQSYLSIPKIVEAVKATGAQAVHPGYGFLSENKDFCEALEAIGVAFIGPGHEAIQAMGDKIESKQLAMDAGVNTIPGFLVMIKASAGGGGKGMRVAYNDEEVRMGYRLSKEEAASSFGDDRMFLEKFIEDPRHIEIQLIADSHGNVVALPERECSIQRRNQKVVEEAPSVPETRLAMGKQAAMLARKVGYVSAGTVEFLFYFLEMNTRLQVEHPVTELISVDLVEQMIRVAAGHELKIHGWAMESRVYAEDPLRGFLPSIGRLLQYEEEGSDISMFYDPMISKLITYGKDRPECLDRMKTALDNYVIPGNNVAFLQDVYRHPRFVITTKFI
Homo_sapiens_NP_000273                  KILVANRGEIACRVIRTCKKMGIKTVAIHSDVDASSVHVKMADEAVCVGPAPTSKSYLNMDAIMEAIKKTRAQAVHPGYGFLSENKEFARCLAAEDVVFIGPDTHAIQAMGDKIESKLLAKKAEVNTIPGFDVMIKASAGGGGKGMRIAWDDEETRDGFRLSSQEAASSFGDDRLLIEKFIDNPRHIEIQVLGDKHGNALWLNERECSIQRRNQKVVEEAPSIAETRRAMGEQAVALARAVKYSSAGTVEFLFYFLEMNTRLQVEHPVTECITLDLVQEMIRVAKGYPLRINGWAVECRVYAEDPYKSFLPSIGRLSQYQEPGSDISIYYDPMISKLITYGSDRTEALKRMADALDNYVIVTHNIALLREVIINSRFVISTKFL
Gallus_gallus_XP_416970                 KLLIANRGEIACRVIKTCKKMGIKTVAIHSDVDANAVHVKMADEAVCVGPAPTSKSYLNMDAIMEVIKKTRAQAVHPGYGFLSENKEFARRLAAEGVTFIGPDTHAIQAMGDKIESKLLAKNAKVNTIPGFDVMIKASAGGGGKGMRIAWDDEETREGFRFSSQEAASSFGDDRLLIEKFIDNPRHIEIQVLADKHGNALWLNERECSIQRRNQKVVEEAPSTPETRRAMGEQAVALAKAVKYSSAGTVEFLFYFLEMNTRLQVEHPVTECITLDLVQEMIRVAKGYPLPINGWAVECRVYAEDPYKSFLPSIGKLSQYQEQGSDISIYYDPMISKLITYGSNRAEALRRMEEALDNYVIVTHNISLLREVIIHPRFVISTKFL
Monosiga_brevicollis_XP_001743619       KLLIANRGEIACRVIKTCKKLGIETVAVHSDADADALHTRMADEKVLIGTAQSSDSYLRMDRILKAIKLTGAQAVHPGYGFLSENKAFAQLLEDNGIAFVGPGTHAIEVMGDKIASKKIAEDAGVNIIPGFSVMIKASAGGGGKGMRVAWNDAEVRAGYRLSSQEAKASFGDDRLLIEKYIDKPRHIEIQVLADSHGNAIYLNERECSIQRRNQKVIEEAPSTEETRRAMGEQACALARAVDYKSAGTVEFLFYFCEMNTRLQVEHPVTELITVDLVEQMIRVAAGLPLGIKGWAFESRVYAEDPVK-YLPSTGHLHRYIEEGSEISMFYDPMISKLITYGKDRNEALQRMGDALDHYVIVKHNIPLLRDVIEQPRFVISTSFL
Hydra_magnipapillata_XP_002162313       KVLIANRGEIACRIMNTCKRLGIKTVAVYSEADAQAKHVQMADEAVCIGPPPSKQSYLVIDKIVEACKLTGAQAVHPGYGFLSEKYQFYEKLENSGIIFIGPNKHALLAMGDKIESKKIGLKAKVNIIPGYDVMLKASAGGGGKGMRVAYNDDEVRTGFRLSSQEAATSFNDDRLLIEKFVEDPRHIEIQVMGDNYGNVVYLNERECSIQRRNQKVIEEAPSSAETRKAMGTQAVMLAKAVGYNSAGTVEFLFYFLEMNTRLQVEHPITELTTLDIVELMLRSAAGQKLTLKGWAVECRVYAEDPYKNFLPSVGLLKKYIEEGTDISIYYDSMICKLATYGKNREEALNIMDKALDSYVIVAHNISLLRDVCDNPRFRISTAFL
Polysphondylium_pallidum_EFA75992       KILIANRGEIACRVMQTCRKMGIKTVAIHSDADRYARHVREADEAVCVGPAPTSQSYLNIDAIVEAIKKTGAQAVHPGYGFLSENSHFVKELENIGVTFIGPGSYAMHALGDKIESKKIAKNAGVSVIPGFIVMVKASAGGGGKGMRIAWNDKDVEIGFRLSKQEAKSSFGDDRMLIEKYIDRGRHIEIQVLSDGET-ALYFPERECSIQRRNQKVIEEAPSPDATRTAMGRQAAALCKAVGYKSAGTVEFLFYFLEMNTRLQVEHPITEEITQDLVEHMIRIAYGEKLKIKGWAMESRVYAEDPYQS--------KKYIREGGEISTYYDPLISKLITYGDTRKSAIIRMKKALDEYYIVNHNVPFLRDVMENEKFLISTKFI
Dictyostelium_discoideum_XP_643676      KILIANRGEIACRVMETCKKMGIKTVAIHSDVDKNAKHVNMADEAICVGPAPTSESYLNIDAIVEAIKMTGAQAVHPGYGFLSENSRFVKELENIGVTFIGPGSYAMHALGDKIESKRIAKEAGVSVVPGYIVMVKASAGGGGKGMRVCRNDEDVKIGFRLSKQEAKSSFGDDRMLIEKYIEHGRHIEIQVLSDGEN-ALYFPERDCSIQRRNQKVIEEAPSPEETRTKMGKEAAALCKAVGYKSAGTVEFLFYFLEMNTRLQVEHPITEEITQDLVEHMIRIAYGEKLKIHGWAMESRVYAEDPYRNFLPSIGRVKKYIREGAEISTYYDPLISKLITYGENRKNVITKMKRALDEYYIVNHNVAFLRDVMENKDFVVTTDFI
Leishmania_major_XP_001687397           KVLVANRGEIACRVMATCQRLGIKTVAVYSTADEQAKHVKVADEGVCIGPPASVESYLCIDKIVDACKKTGAQAVHPGYGFLSENGEFQAALHKNNIIFVGPDAHSIEAMGDKIESKRLAHSAGVTCIPGFIVMIKASGGGGGKGMRVAYNDSQCVEYYDMCREEAKAAFNSDKMLVEKFIENPRHIEIQVIADRRGNTLYLPERECSIQRRNQKVIEEAPSVAKTRKAMGEEAVAMARAVQYVSAGTVENVFYFLEMNTRLQVEHPITEEITIDLVEQMLRAAADLPLKINGHATECRVYAEDPMKNYFPSIGRLTMYQEEGSQISVYYDPLICKLSTWGKDRAACIERMEKALDEYVILRHNICLLRDVVTEPRYQLTTNYL
Thalassiosira_pseudonana_XP_002292388   KILIANRGEIAIRVIRTARKLNIKTVAIYSTADAKSLHVSMADEAVCIGPPASNMSYLDIDKVCAAIEMTGSEGVHPGYGFLSENGLFAKRVELLDVRFIGPSTHAIQSLGDKIESKLLADAAGVSTIPGFNVMIKASSGGGGKGMRICYTDAQVEEGYRLGSAEAKSFFGDDRLLVEKYVEDPHHIEIQVLSGKTGDILCFAERECSIQRRNQKVIEESPSPPSTRREMIRQVKSLVREVNYESAGTVEFLFYFLEMNTRLQVEHPVTEMISVDLVHGMLEVAAGRVLRYTGHAIEARVYAEDPLRGFLPSTGPLVKYAEPGTIISPHYDPIISKIIGYSPDRGHAIKGLGLALDQYILVQHNVPFCRDVLRNNHFVTPTGFI
Phaeodactylum_tricornutum_XP_002184830  AILIANRGEIVERVIKTCHELEIETVAVYSTADAKAPFVSKATQSICIGPAAANKSYLQPDNILQAMSISGAQALHPGYGFLSENAQFAQAVLDAGHVWLGPSPSCVHQMGDKLESKAVAVQAGVATVPGHDVLLKALAGGGGKGMRVCYNDQDVKDAWTVSKAEALSFFNNDQLLLEKFIERPHHIEFQVLCGENGDVVVFPERECSIQRRNQKVIEESPSCPETRQTMAEQVVRLCQATQYQSAGTVEFLFFFLEMNSRLQVEHPVTEAITVDLVKGMLYVGAGWPLPHKGHAVEARIYAEDPLRGFLPSTGPLSPYVETGHLVSPYYDPMLSKVIYYDQTRAGAIAGLSQALDEYVIVQHNARLVQSVLREPEFLTPTSFL
Alicyclobacillus_acidocaldarius_ZP_0349 KVLIANRGEIARRIIRTCRRLGIATVAVYSDADEKALHVREADEAVRIGEAPVAKSYLNIEAILRAAEQTGAEAIHPGYGLLSENADFARAAMERGIRFIGPSPEAIAAMGSKVAARETVKRAGAPVVPGSEVMLKASYGGGGIGMQVVNSEEELRKAFASNSARAKAYFGNGEMFLEKRVQRPRHVEIQVLCDGHGHGVYLWERECSIQRRHQKVVEEAPSPEALRRRMGEAALAICRAIGYENAGTLEFLFYFLEMNTRLQVEHPVTEMITLDLVEWQLRIAAGEPLRRDGHAIECRVYAEDPEKM-LPSPGTITRMVLSGSEITPFYDPMIGKLIAHGRDRAEAIDRMKQALDAYVIIRSNLPLLRAIIASDRFATTTDFL
Anoxybacillus_flavithermus_YP_002314550 KILIANRGEIALRIIRTCQKLGIQTVAIYSEADANSLHVKQADEAYIVGKARVNESYLNIEKIISIAKETKAEAIHPGYGLLSENATFARRCEEEGIVFIGPQPDVIAKMGSKIEARQTMAEAGVPIVPGISVMLKASAGGGGIGMQLVYDEEQLRKAFEGNQSRAASFFGDGAMYVEKYIDNPRHIEIQLLADAHGNCVYLWERECSIQRRHQKVVEEAPSPEETRRKMGEAAVRAAKHIGYTNAGTIEFLFYFLEMNTRLQVEHPVTEEITIDIVEQQLRIAAGEKLKREGHAIEVRIYAEDPNTFF-PSPGTITRLQLSGSVVTPFYDPMIAKCIAKGSDRQAAIATMIEALHEYKIIKTNIPMLTAVLTHEAFQTTTNFV
Bacillus_subtilis_NP_389706             KVLIANRGEIAMRIIRTCSRLGIKTVAVYSEADKDAPHTKAATEAYLIGESRVSESYLNIERIIKTAKKAKADAIHPGYGLLSENSRFAERCKQENIVFIGPSPDIIAKMGSKIEARKAMEAAGVPVVPGVSVMLKASAGGGGIGMQRVENEEALKKAYEGNKKRAADFFGDGSMYIEKVIEHARHIEVQLLADQHGHTVHLFERDCSVQRRHQKVIEEAPSPDELRMKIGQTAVKAAKAIGYTNAGTIEFIFYFLEMNTRLQVEHPVTEEITLDLVEQQLRIAAGHTLQRNGHAIEVRIYAEDPKTFF-PSPGTITAFSLKDSTVTPFYDPMIAKMIVKGQTRTEAIEKLETALRDYRVIKTNLPLLIQAAATKAFKVTTDFL
Chloroflexus_aurantiacus_YP_001636422   RILIANRGEIAVRIIRACRELGISPVVVYSAADAGALHVRMADAAALIGPPPAAQSYLRAEAIVEAALQLGAQAIHPGYGFLSESVKLAEQCAAAGITFIGPPPSAIAAMGGKAEARALAQAAGVPVVPGYDLLIKASAGGGGKGMRSVGDLAAVPAAIEGARREARAAFGDDRLIIERLVLRPRHVEIQVLADQHGNVVHLGERDCSIQRRHQKVVEEAPSPPALRNAMGQAAVAVARAAGYVNAGTVEFIFYFLEMNTRLQVEHPVTELICYDLVHLQIAIAAGQPLTVRGHAIEVRLYAEDP-RTYLPAVGKVALFVPSGDEVTVHYDPLLAKIIVAGADRQQAVARLRRVLREMVVPTTNLPLLQAIAEHPAFATHTGFL
Roseiflexus_castenholzii_YP_001431109   RLLIANRGEIAVRIIRACHALGIAAIAVYSEADRRALHVRLADEALPIGPAPASESYLRIEAIIEAALRSGAQAIHPGYGFLAERATFARACRDAGLTFVGPPPEAIEALGDKIAARRLALAAGVPIAPGYHLLIKASAGGGGRGMRIVQRADDLPAAVESARREARAAFGDDTIFLEKLLARPRHIEVQILADSHGNYVYLFERECSIQRRHQKIVEESPSPARQREMIGEAAVRLARAAGYVNAGTAEFLFAFLEVNTRLQVEHPVTEAVTIDLVQLQIAIAGGARLQQRGHAIEVRLCAEDPVT-FLPTGGRLTRFDLTGDEVTLYYDSLLAKLIVHADDRAAAIARLRAALDACAVVTTNLPLLRAIVAHPAFITTTDFL
Herpetosiphon_aurantiacus_YP_001545394  SLLIANRGEIAVRVIRACRSLGIEAIAVYSDADARALHVREADRAIRIGPAAAAQSYLNIEAVLAAAQQTGAQAIHPGYGFLSENANFARACQSAGIAFIGPPAEAIEAMGSKSAAKRLAESVGVPTVPGYNLLIKASAGGGGKGMRSVHRLAEFSAALAAAQREALAAFGDQHVLLEKLIERPRHIEFQILGDQHGTMLHLGERECSIQRRHQKVLEESPSIPALRATMGAAAVRLAQAVNYYNAGTQEFMFYFLEMNTRLQVEHPVTELVTLDLVQLQIAIAAGQRLQQTGHAIEVRLYAEDPVQM-LPSIGQLSSYTPVGDHVTINYDPMLAKLIVWGEQREQAIARLRYALQHFEVVTTNIPLLQAIINTPAYQTTTDFL
Nitrobacter_hamburgensis_YP_577381      TLLIANRGEIACRVIRSARAMGLRTVAVYSEADRDALHVGMADDAVLLGPAPARDSYLDIDKVIAAARRTGAEGIHPGYGFLSENAAFAQACADADLVFVGPTAAMMTAMGSKSCAKALMEKAGVPLVAGYHVLVKASAGGGGRGMRIVRSAAELAPAVVSARREAKAAFGDDRMLIEKYVDNPRHIEVQVIGDSHGNLLSLFERECTLQRRHQKVIEEAPSPAAGREAVCAAARKAAGAVNYVGAGTVEFVVFFIEMNTRLQVEHPVTELVTVDLVEWQLRVAFGEKLRLNGHAIEARVYAENPNKNFMPSVGRIRTWRTEGDMVSPNYDAMLAKVIAWAPTREAAISRLDRSLQETDVVVTNIPFLSALVMHPDVRIDTGFI
Bradyrhizobium_japonicum_NP_767627      KVLIANRGEIALRVMRSARKLGLGVVAVYSDADRDALHVRQADQAVRIGEALPAQSYLNIPAIIAAAKASGADAVHPGYGFLAENEDFAQACKDAGLVFIGPSPQAIEAMGNKAGAKEIMRKAGVPCVPGYQVMIKAVAGGGGRGMRLVTDAASFPDALRSARSEAKAAFGDATVILERAIQNPRHIEIQVFGDNHGNAIHLGERDCSVQRRHQKLIEEAPSPPELRARMGEVAVAAVKALRYEGAGTLEFLFYFMEMNTRLQVEHPVTEAITLDLVELQLRVARGEQLRFAGHAIEVRLCSEDAAQDFMPQSGSMARWQVSGSEIPPFYDSMIAKVISHGATREEARGRLIVGLEQLTAVTTNQAFLMSCLRHPGFAATTAFI
Oceanobacter_sp._ZP_01306008            KILVANRGEIALRVMKTAKALGYETVAVYSEADADAPHVSFADEAVCIGPAQVNQSYLNISRIVEACKQTGANAVHPGYGFLSENTDFCQACQDNNITFIGPDPKAINLMGSKRLSKIEMLKAKVPCIPGYEVMIKASAGGGGRGMRIVKNEAEFAAQLKTAKSEALNAFGSDEMILEKAIMEPRHIEIQIFADRHGNCIYLGERDCSVQRRHQKVVEEAPSPEAMRQSMGEAAVNAAKACDYVGAGTVEFLFYFLEMNTRLQVEHPVTELVTTDLVAWQIQVAAGQTLQIKGHAVEVRLYAEDPSNAFMPQTGKILQWQYQGQMVTPFYDPMLAKVIAYGENRDIARRKLMKALKSMTLVKSNRGFLYNILAHQSFAATTAFI
Ruegeria_pomeroyi_YP_165839             TLLIANRGEIAVRIIRTAREMGLRTVAVYTTADAGAPHVALADHAVWIGEGPVGDSYLNADRILDAARQSGAGAIHPGYGFLSENAGFARAVAAAGLVFVGPDAAAIEAMGNKAEAKRLMLAAGVPCVPGYQLMVKAAAGGGGRGMRLVEGPGALSEALARARAEALGAFGSDELILERAVVEPRHVEFQVFGDAHGAVIHLGERDCSVQRRHQKVIEEAPCPPELRDAMGAAAVAAARAVDYRGAGTVEFLFYFLEMNTRLQVEHPVTEMVTLDLVALQLQVAQGDPLRIDGHAIEVRLYAEDPAAGFLPAIGPVLRWRPQGQQIAPHYDPMLAKIIAHGPSRTVALARLARAVADTVLTATNSAFLADLLALPEFAATTGLL
Comamonas_testosteroni_ZP_03543911      RILIANRGEIALRIMATARRMGIETVAVYSDADAQSLHVQQSTQAYALGGLTSAQSYLDVNKLLAAAKATGADAVHPGYGFLSEDAGFAEAVQQAGLIWIGPPPAAIRQLGSKAAAKQLAKAHGVPCLSGYEVMVKAVAGGGGRGMRLVESAQQLHAALNSARSEALAGFGNGDLLVERAVMHPRHVEVQVFADGHGHVIHLGERDCSVQRRHQKIIEEAPSPAEQREHMGNCAVALAKAAGYVGAGTVEFLFYLMEMNTRLQVEHPVTEALTLDLVEWQIRVACGEALRLDGHAIEVRLCAED--ESFQPHTGVVRHFSATGSEVTPYYDAMLGKLIVHAPTREQAIDRLIHALGSLSVLPTNRAFLIECLNDEVFRALISYL
Rhodococcus_jostii_YP_701899            SVLVANRGEIARRVFATCRRAGIGTVAVFSDADALSPHVAEADTAVRLPGNSPADTYLRGDLVIEAALLAGADAIHPGYGFLSENADFARAVHEAGLTWIGPPAPAIEMMGSKVESKKMMAAAGVPVLTELDVLVKASAGGGGRGMRVVRELADLPEQLEGARREAQSAFGDPTVFCERYLETGRHIEVQVMADRHGTVWAVGERECSIQRRHQKVVEEAPSPPGMRERLFEAARLAAKAIDYEGAGTVEFLFFFLEMNTRLQVEHPVTECTTLDLVDLQLQVAAGGRLAVSGHSIEVRLYAEDPAQNWQPQSGPVHRLDLDGSTVGVHYDPMLAKVISFAPTRTQAATRLAAALGRAQILRTNRDLLVNVLRHPAFLTDTAFF
Mycobacterium_avium_ZP_05215485         RVLVANRGEIARRVFATCRRLGVSTVAVYTDPDAGAPHVAEADARVRLPNTT---DYLNIEAIIGAARAAGADALHPGYGFLSENADFATAVADAGLTWVGPPVDAVRAMGSKIESKKLMAAAGVPVLDELDVLVKASAGGGGRGMRVVHELSALRGEVEAARREAQSAFGDPTVFCERYLPTGHHVEVQVLADAHGTVWAVGERECSIQRRHQKIIEEAPSPPGMRAKLFEAARLAAGAIGYTGAGTVEFLFYFLEMNTRLQVEHPVTEETTLDLVELQLAVADGARLAVQGYSIEARLYAEDPARGWQPQAGVVHAFAVDGFAVSIHYDPMLAKVISYAPTRRQAALVLADALTRTRVVRTNRDLLVNVLRHPAFLTDTAFF
Janibacter_sp._ZP_00994709              TLLVANRGEIARRIFATCRTLGIRTVAVHSDADAGAPFVGEADTAVGMPGSAPADTYLRGDLVIAAALASGADAIHPGYGFLSESGEFARAVEAAGLIWVGPTPDAIDSMGSKTRAKEIMAAAGVPILS---LLVKASSGGGGRGMRVVTEAGRLAGELDAASAEAAAAFGDGAVFVEPYLPTARHIEVQVLADAHGTGWVLGDRDCSIQRRHQKVVEEAPAPDEVRSTLHAAALAAAKAIGYVGAGTVEFLAYFLEMNTRLQVEHPVTEAVSVDLVALQIAVAEGTALAVGGHAIEVRLYAEDPADDWRAQTGTVRTFALSGSEVGVHYDAMIAKVIAHAPTRTAAARMLRDALRRSRIVKTNAAMLRQILADEAFLVHTALL
Hahella_chejuensis_YP_435091            TLLIANRGEIASRIIRTASRMGVRTIAVYADVDRNMPFVQEADEAYPLHGVTATETYLNQDKIIAVAKKCRADAIHPGYGFLSENATFAALCAKESLIFIGPPAKAIDAMGDKARAKHLMEQANVPLIPGYHVLLKASAGGGGKGMRAVRSPSEFDEQLASAQREAKNAFGDQTMLIEKLIEQPRHVEVQIFFDAHGEGVYLFDRDCSIQRRHQKIIEEAPAPDETRRKMGETAVACGKAIGYVGAGTVEFLFYFMEMNTRLQVEHPVTEMITLDLVEWQIKVAGGEPLRSNGCAIEARIYAEDPENGFLPSAGALHFLSATGCEISPFYDPMIAKVIGWGPSREMARRRLKDALADFLVVTTNTGYLCRIINSNDFALTTGFL
Phenylobacterium_zucineum_YP_002131863  SILVANRGEIARRVFATARRMGLGAVAVFSDADAEAPHVLDADVAVHIGPAAARESYLVPAKIIAAAKEAGADAIHPGYGFLSENAEFAEAVAKAGLTWIGPPPAAIRAMGLKDAAKDLMQKAGVPVTPGYLVLIKAVAGGGGKGMRKVEKPEDFLAALGAAKREAAAAFGDDRVLLETYVTRPRHIEVQVFGDTKGNVVHLYERDCSLQRRHQKVIEEAPAPDEARAAVTSAAVRAAQAVGYVGAGTVEFIIWFMEMNTRLQVEHPVTEMVTLDLVEWQIRVAQGEPLTLTGHAVEARLYAENPSSGFLPSIGRLDHFRLAGGEVTPFYDPMVAKLIAHAETREQAIADLCEACDRVEVVKTNAAFLTRCLEEPDFIVDTGFI
Oceanicaulis_alexandrii_ZP_00957838     KLLIANRGEIACRVMRTAHRLGIATVAVYSEADADAPHVRMADEAVLLGPAPARESYLKADLILKAAKDTGADAIHPGYGFLSENAEFARACAKAGVTFVGPSAEAIEAMGLKDRAKKLMEEAGVPVTPGYHVLIKAVAGGGGKGMRKVEESDAFLEALESCKREAASSFGDERVLIEKFISSPRHIEVQVFGDSRGRVVHFFERDCSLQRRHQKVIEEAPAPPNVRAAMCSAAVRAAQAVEYVGAGTIEFIFYFMEMNTRLQVEHPVTESVTMDLVELQLRVASGGSVHLKGWAMEARLYAEDPATGFLPSIGQLDFLDLQGGEVSLHYDPMIAKLITFGDTREDAIDRLVTVLDEVRVVKTNAGFLRRALTHADFRVDTRFI
Phaeobacter_gallaeciensis_ZP_02148887   KILIANRGEIACRVMETARAMGVRTVAVYSDADATAKHVQMADEAVHIGGSAPADSYLKGDVIIRVAQESGAQAIHPGYGFLSENPGFVDAVEAAGLSFIGPSADAIRKMGLKDAAKALMEKAGVPVVPGYHVLIKAVAGGGGKGMRLVEAPAEFSDALKSAQGEATTAFGNPDVLIEKYIQQPRHIEVQVFGDGTH-AVHLFERDCSLQRRHQKVIEEAPAPAEMREAMGEAGVRAAEAIGYKGAGTVEFIFWFMEMNTRLQVEHPVTELITVDLVEWQLRVASGESLTITGHAFEARLYAEDVPKGFLPATGTLTHLSFAGDTISPWYDPMISKVIVHGATRSVALSKLRRALEQTEVTVTNLAFLGALASHQGFGVDTGLI
Aurantimonas_manganoxydans_ZP_01225783  SLLIANRGEIACRVIRTAKRLGIRTVAVFSDADCDAMHVAMADEAVRIGSAAVADSYLRGDRIIEAARRIGAKAIHPGYGFLSENPDFVDAVTAAGLIFVGPSASAIRAMGLKDAAKRLMNEAGVPVVPGYHVLIKARAGGGGKGMRRVEDPGEFRAALDGARREGQASFGDPHCLIEKYVEKPRHIEIQVFGDSHGNAVHLFERDCSLQRRHQKVIEEAPAPAEMRAAMGEAAVTAAKAIGYAGAGTIEFIFWFMEMNTRLQVEHPVTEAVTLDLVELQLRVASGEPLAIDGHAFEARIYAEDAARGFLPATGTLTHLRFEGDRITPHYDPMIAKLIVHGPDRASALGLLRAALAETRISVTNVAFLSRLASHADFAVDTGLI
Colwellia_psychrerythraea_YP_268342     KILIANRGEIACRIIKTAKKMGVLTVAVYSDADKDALHVHMADEAVYIGPSPSRESYLLGDKVIAAAKQTGAQAIHPGYGFLSENAGFCRNCAAENITFIGPPVAAIEAMGSKSAAKNIMEKADVPLVPGYHVLLKATAGGGGKGMRQVWSEAEFDEGLAAAKREAMSSFGDDTMLVEKYLTQPRHVEIQVFCDNHENAVYLFERDCSVQRRHQKVIEEAPAFEELRAQMGESAIKSAQAIGYQGAGTVEFLFYFMEMNTRLQVEHPVTEMISQDLVEWQLRVAAGELLVLNGHAFEARIYAEDANNDFLPATGKLSLLKTQGDDVSVYYDPMIAKLIVWDENREKALQRLAKALSEYRIVTTNIDFLYNLATSAPFKIDTGFI
Marinobacter_algicola_ZP_01894929       KILIANRGEIACRIIQTAHRMGIRVVAVYSDADADARHVAMADEAFNIGPAASSESYLKADKIIEVAKESGAQAVHPGYGFLSENTQFAEACEANNIVFIGPPSSAIAAMGSKSAAKAIMETAGVPLVPGYHLLLKAVAGGGGKGMRVVERMEDFDDALAAAKRESKNAFGNPDMLIERYLTQPRHVEIQVFCDKSGKGVYLAERDCSVQRRHQKVLEEAPAPDETRKSMGEAAVKAAQAIDYVGAGTVEFLFFFMEMNTRLQVEHPVTEMVTQDLVEWQLKVAWGDALKTRGHALEARIYAEDPDQDFLPATGNLRYLSTEGDDISIHYDPMIAKLIVWDETRDQAINRMVQALEHYRIVKTNIRFLHALADAQPFRLTTGFI
Oceanobacter_sp._ZP_01308646            RLLIANRGEIAVRIMQSAQSMGIHCIALFSDADKDALHVKTADEAWHIGASPAKDSYLDTHKVLNIAKQSRADAIHPGYGFLSENAGFARKVEQANMIWVGPPASAIEAMGSKSHSKQLMEQANVPLVPGYHVLIKASAGGGGKGMRIVDKKEDIAQAIAGAKREGLNSFGDDKLLVEKYISRPRHVEIQVFLDQQGNGVYLFERDCSIQRRHQKVVEEAPAPGDDRQAMGEAALKAAKAIQYEGAGTVEFLFYFMEMNTRLQVEHPVTEMITQDLVQWQLRVAQGEALSIHGHSMEVRIYAEDPDNDFLPTTGRLDYLSLQGDQISPYYDPMISKLIVWGEDRAQCLSRMKNALQEYQIVTTNLSFLRRLLSIDDFAVSTHFI
Azorhizobium_caulinodans_YP_001527509   KLLIANRGEIAVRIMRTARAMGIATVAVYSEADAHALHVETADEAWPIGPAPARESYLKIDAIIAAAKASGADAIHPGYGFLSENAAFGEACAEASITFVGPPASAIRAMGSKSAAKALMEKAGVPLVPGYHVLIKASAGGGGKGMKVVASAGEFADALASAQREARNAFGDDRVLIEKYLTRPRHIEVQVFADSHGNAVYLNERDCSIQRRHQKVVEEAPAPPERRAAMGQAAVDAARAVGYVGAGTVEFIFFFMEMNTRLQVEHPVTEAITQDLVEWQLRVARGERLPLEGAAIEVRLYAEDPQKDFLPQVGRLDHLRLAGDSVSIHYDPMIAKIIARGADRAEAVGRLAAALAATEVLPTNRAFLAAIANHPAFTLDTGFI
Acidiphilium_cryptum_YP_001234641       SVLIANRGEIACRVIRTARRMGLRSIAVFSDADAGAAHVAMADAAVRIGPPAAAESYLAIDRIIEAARRTGAEAIHPGYGFLSENADFAEACAAAGLVFVGPPAEAIRAMGSKSAAKALMEQAGVPLVPGYHVLIKASAGGGGKGMRVVRAAADFAAELDRAKGEARAAFGDDRVLVEKYLTKPRHIEIQVFADTHGNVVSLHERDCSIQRRHQKIVEEAPAPEAMRAAMGKTACDAARAIGYVGAGTVEFIFHFMEMNTRLQVEHPVTEMITIDLVEWQFRVAAGEALGRRGHAVEVRLYAEDPARDFAPSTGALARLRLAGDEVSVHYDPMIAKLVTWDEDRDGALRHMAQALAACEIVQTNLDLLRRIVTHPDFCLDTGFI
Acinetobacter_baumannii_ZP_05827627     KILIANRGEIACRVIRTAKKLGIRTVAVYSDADANAQHVKLADEAVYIGQSPATQSYLQVDRIIQAAIDTGSQAVHPGYGFLSENDQFALACQQHNICFIGPPVDAILAMGLKATSKALMEKAGVPLTPGYHVLIKASAGGGGKGMSLVERSEDFLHALASCKREAKSSFGNDDVLIERYVIQPRHIEVQVFGDTHGNYVHLFERDCSVQRRHQKVLEEAPAPSEKLDAMRQAAIDAARAVNYVGAGTVEFIAYFMEMNTRLQVEHPVTEMITEDLVEWQLRVAYGEPLKIHGHALEARIYAEEPEKGFLPAIGKIDYLHYEGDEITTYYDPMIAKLIVWGKNREAALIQMQNALSQFHVLGNNIAFLEKIVRSESFKLDTNLI
Thauera_sp._YP_002354418                KILIANRGEIACRVIKTARRMGIKTVAVYSEADANARHVRLADEAVLIGPAAARESYLVIDKIIAAAKQTGAQAIHPGYGFLSENEDFCHACEREGIVFIGPPVSAIRAMGSKSEAKKLMEAAGVPLTPGYHVLIKAAAGGGGKGMRLVDRSEDFIDLLASCKREAISSFGDDHVLVEKYITKPRHIEIQVFGDTHGNVVYLFERDCSVQRRHQKVLEEAPAPLERRAAMGKAAVDAAKAVGYVGAGTVEFIFYFMEMNTRLQVEHPVTEMITLDLVEWQLRVASGEKLQIRGHALEARIYAEDPAKGFLPSTGKLVHLAPEGDEISPHYDPMIAKLIVWDINRDRALARMLQALADYRVVANNIEFLSRLTACPAFALDTGLI
Ralstonia_eutropha_YP_724704            KILIANRGEIACRVAATCRRLGIRTVAVYSDADADARHVAFCDEAVHIGGAAARDSYLRADHIIEMAKEAGAQAIHPGYGFLSENEAFAEACAAAGLVFIGPPASAIHAMGSKSAAKQLMEKAAVPLVPGYHVLLKASAGGGGKGMRVVESGDAFEAALASVKREASASFGDDKVLVEKYLTRPRHIEIQVFADTHGNCVYLFERDCSVQRRHQKVLEEAPAPEARRRAMGEAAVAAAKAVGYVGAGTVEFIFYFMEMNTRLQVEHPVTEMITQDLVEWQLRVAAGEALRIDGHALEARIYAENPDKQFLPSTGTLRFLRTEGDTISPFYDPMIAKLIVWGKDRDEALARMRQALASYHVLSTNVAFLQRLVSSQAFRLDTGLI
Rhodoferax_ferrireducens_YP_525060      KILIANRGEIACRVAATARRMAIKTVAVYSDADANAKHVSVCDEAVYIGGSAPKDSYLRWQNIIAAAQATGAQAIHPGYGFLSENEEFARACLDAGLVFIGPPSSAILAMGLKAESKRLMGLAGVPLVPGYHVLIKASAGGGGKGMRVVANAADFASALASCRREAINSFGNDAVLIEKYVQRPRHIEIQVFGDTLGNYVYLFERDCSVQRRHQKVLEEAPAPPALRQQMGEAAVAAAQAVNYVGAGTVEFIFFFMEMNTRLQVEHPVTEAITQDLVEWQLRVAAGEALKITGHAIEARICAENPDNNFMPATGTLQVYGLEGDAISPFYDSMLAKLIVHGDSREQALSRLDTALAQTHILNTNVQFLRHVVQSRSFVLDTGLI
Phaeodactylum_tricornutum_XP_002186425  KVLIANRGEIACRVIRTCQRLGIPTVAIYSSADGDCLHARMADESYQIGGPTPRESYLQPDDILRVALDTGVHAIHPGYGFLSENAAFAELVTNHRMTLVGPPPSAMTAMASKSRSKAIMEAAGVPTTPGYFVLIKAVMGGGGKGMRLVGQESEFDDALRACQREAQSAFGNADVLLEKYLVRPRHVEVQIVADSHGNVVHLFERDCSLQRRHQKIIEEAPASPDLRARLGENGCQAARAVGYVNAGTVEFLFFFCEMNTRLQVEHPITEQITVDLVEWQLRIAAGEVLYARGHAFEARVYAEHPARGFLPATGTVWHHQPAGQQVGVYYDPMISKLIVHDTDRTAALQKLVRALKGYQIVPTNIDFLIKCATHPTFGVNTGFL
Trypanosoma_cruzi_XP_804919             KILVANRGEIACRVFRTCREMGLLTVAVCCESELNARHVQEADEAFVLGPSPASLSYLRGERIIEAAKRLCADAVHPGYGFLSESPEFAAAVAEAGIEFIGPPAAAMASMGSKSESKRIMEAAGVPVVPGYYVLIKAVSGGGGKGMKIVKSVDEFKLMLESAKRESMNFFKDDRVILERYVTQPRHIECQIFFDKFGNGVFFFERDCSVQRRHQKVIEEAPAPPDMRHRIGTVSLRAAKAVGYVGAGTVEFIFFFMEMNTRLQVEHPVTEEICLDLVRLQLETAQGNPLSIYGACVEARIYAESPANGFLPGSGKLKYIRESGDDVLVHYDPMIAKLVVWGENRSKALEGMHTALDKYHIVQTNVEFLKRCLKNSSFIVTTNFI
Leishmania_infantum_XP_001467639        KLLVANRGEIACRVFRTCREMHIRTVALFCEAERNAKHVVEADEAVCIGPPPAVNSYLRGDHIISVAKQLNVDAIHPGYGFLSENADFADAVTRSGIEFIGPPASAISLMGSKSESKRIMEAAGVPVVPGYYILIKAVSGGGGKGMKIVERPEDLAFMLESAKREAANFFKDDRVILERYVKRPRHIECQIFFDKHGRGVFFFERDCSVQRRYQKVLEEAPAPMEMRQRIGEVALQAAKAVGYVGAGTVEFIFYFMEMNTRLQVEHPVTEEVCLDLVKLQIKTAMGKPLALVGSCIEARVYAESPERGFLPESGPLTFIREEGDNVLIHYDPMLAKVISWGRNREDALKGLRQALSEYKVINTNIEFLKRCCEAPEFTVTTNFI
Ustilago_maydis_XP_760529               KIVIANRGEIACRIIGTCRRLGISTVAVYSEADAMSQHVKLADEAYCIGPAASSESYLCQEKILAIAQRTHATMVHPGYGFLSENASFAKLLQDSRITFIGPPPSAIDAMGSKSASKDIMLAANVPCVPGYHVLIKAVKGGGGKGMKIACTRDEFADALSSAQREALKSFGDATVLIEKYLTAPRHVEVQVFADTHGNAVYISERDCSVQRRHQKIIEEAPAPARLRTELGEKAVAAAKAVGYVGAGTVEFIFYFMEMNTRLQVEHPVTEMVSLDLVEWQLEVAAGNRLSIQGHAFEARIYAENTDANFLPDTGTLVHVSLTGDEISVHYDPMIAKLIVKGRDRTEALRIMAHALSQYQVPMTNIQFLKNLVRHPKFIVETGFI
Laccaria_bicolor_XP_001873501           KILIANRGEIACRVIRTAKKLGIKTVAVYSDVDKDSLHVQMADEAYNIGPAPSAESYLRMDKIIDICRRSGAQAVHPGYGFLSENATFSERLAEAGIVFIGPPASAIVSMGSKSESKNIMSSAGVPCVPGYHVLIKAIHGGGGKGMRAVTTPSAFNEALLSAQRESLKAFGNDTVLVEKYIERPRHVEVQVFADSLGGVVSLWERDCSVQRRNQKIIEEAPAPPELRADLSAKAIAAARAVNYVGAGTVEFIFYFMEMNTRLQVEHPVTEMVTLDLVEWQLEVASGNPLPLVGHAFEARIYAENPRNNFLPDSGSLLYLSTQGALIGVFYDPMIAKVVVHGRDRTEALRMLRKALDEYHVVSTNVEFLRTLAGNKSFIVETGFI
Arabidopsis_thaliana_NP_849583          KILVANRGEIACRIMRTAKRLGIQTVAVYSDADRDSLHVKSADEAVRIGPPSARLSYLSGVTIMEAAARTGAQAIHPGYGFLSESSDFAQLCEDSGLTFIGPPASAIRDMGDKSASKRIMGAAGVPLVPGYHIIIKPTHGGGGKGMRIVQSGKDFADSFLGAQREAAASFGVNTILLEKYITRPRHIEVQIFGDKHGNVLHLYERDCSVQRRHQKIIEEAPAPEKFRANLGQAAVSAARAVGYYNAGTVEFIFYFMEMNTRLQVEHPVTEMIVQDLVEWQIRVANGEPLPMSGHAFEARIYAENVPKGFLPATGVLNHYRPQGDTVSMHYDPMIAKLVVWGGNRGEALVKLKDCLSNFQVVPTNINFLQKLASHKEFAVETHFI
Physcomitrella_patens_XP_001755830      KILIANRGEIACRVIKTAKKLGVRTVAVYSEGDRHAKHVTMADEAVFIGPALASASYLDGSKILATALATGADAIHPGYGFLSESSKFAELCKQKGVIFIGPPADAIRAMGDKSVAKSLMSAAGVPVVPGYHVLIKATQGGGGKGMRIVHNEADFLESLASAQRESQAAFGDSRVLIEKYISRPRHIEVQIFADKHGNAVHLNERDCSVQRRHQKIIEEAPAPPEFRQRIGQAAVDAAKAVGYVSAGTVEFIFYFMEMNTRLQVEHPVTEMVTQDLVEWQIRVADGEALKLMGHSFEARIYAENVPKGFLPAAGRLQHYSPEGDNVSVFYDPMIAKLVVWGRDRSAALTKLIDSLTKFQILPTNIGFLKTLASHHAFAVDTHFI
Tetrahymena_thermophila_XP_001022278    KLLIANRGEIACRVIRTAKKMGIKTVAIYSDIDRDSKFVSMADQAYRVGPAPSLQSYLNSQKIIEIAHDSNCSAIHPGFGFLSENADFADECTTNKIIFVGPPTDAIRKMGSKSESKIIMTNAKVPVVPGYHVLIKAVLGGGGKGMRIVTKESEFFEALESAKRESLKAFKDDRVLIEKYIQKPRHIEVQVFGDHHGNYVHLFERDCSIQRRHQKVIEEAPS-WDLRNSIGSSAVDAAKAVGYYNAGTVEFIYYFMEMNTRLQVEHPISEMITEDFVEWQLRVAQGEKLKIRGHSIEARIYSEDPYNNFLPGNGNLEFFREEGDDISIFYDPMIAKLVVWGKDRSAAIGTLNKALNDYKVLPTNLRFLRTCSQHPDFLYDTGFI
Tribolium_castaneum_XP_969475           KLLIANRGEIACRVLRTARRLGVKTVAVYSDADKNSLHVSQADEAYNIGPPQASQSYLRGDKILEVAHKSGCQAIHPGYGFLSENVEFAENCEKNKIIFMGPPASAIRDMGIKSKSKEIMSKAGVPIIGGYHVMIKAVRGGGGKGMRIALTESEFEEALESAKSEAQKAFGDSVVLLEKFVQEPRHVEVQVFADMHGNAVHLFERDCSVQRRHQKIIEEAPAPEELRAELGAAAVRAAKAVGYVGAGTVEFIFHFMEMNTRLQVEHPITEMITTDLVEWQIKVARGEKLTLSGHAFESRIYAEDPSGGFLPGAGVLSYLSSEGDEVSVHYDPMIAKLVVWGQNRSESLLKMQSLLLQYNVLETNVNFLLDLVRHPEFIVHTNFI
Homo_sapiens_AAK67986                   KVLIANRGEIACRVMRTAKKLGVQTVAVYSEADRNSMHVDMADEAYSIGPAPSQQSYLSMEKIIQVAKTSAAQAIHPGCGFLSENMEFAELCKQEGIIFIGPPPSAIRDMGIKSTSKSIMAAAGVPVVEGYHVMIKAVRGGGGKGMRIVRSEQEFQEQLESARREAKKSFNDDAMLIEKFVDTPRHVEVQVFGDHHGNAVYLFERDCSVQRRHQKIIEEAPAPSEVRKKLGEAAVRAAKAVNYVGAGTVEFIFCFMEMNTRLQVEHPVTEMITTDLVEWQLRIAAGEKITLQGHAFEARIYAEDPSNNFMPVAGPLVHLSTQGDEVSVHYDPMIAKLVVWAADRQAALTKLRYSLRQYNILPTNIDLLLNLSGHPEFEVHTDFI
Xenopus_laevis_NP_001086068             KVLIANRGEIACRVMRTAKKMGVQSVAVYSEADRNTMHVSMADEAYLIGPAASQQSYLAMDKILQVAKRSGAQAIHPGYGFLSENTEFAELCKKERIIFIGPPSSAIRDMGIKSTSKAIMSEAGVPVIEGYHVMIKAVRGGGGKGMRIAKSEEDFFEQLESARREAKKSFNDDVMLIEKFVENPRHVEVQVFGDQHGNAVYLFERDCSVQRRHQKIIEEAPGPPEVRRKLGEAAVRAAKAVNYVGAGTVEFIFYFMEMNTRLQVEHPVTEMITTDLVEWQLRVAAGEKITLHGHAFEARIYAEDPDNNFMPGAGPLLHLSTQGDEVSVHYDPMIAKLVVWGEDRQAALMKLKYCLHQYNILNTNIDFLLSLSGHPAFEVHTDFI
Ixodes_scapularis_XP_002410805          KILIANRGEIACRVIRSAKKLGIRSVAVYSDADRKSMHVTMADEAYHIGPAASQESYLRYDRILATAKRCGAQAIHPGYGFLSENTEFAELCAQEGIIFVGPPASAIRDMGIKSTSKAIMSAAGVPVIVGYHVMAKAVRGGGGKGMRIVMNEGEFDAQLESAKREAMKSFGDDNMLIEKFVANPR--QVQVFGDHHGNYVYLFERDCSVQRRHQKVIEEAPAPEETRRLLGEAAVKAARAVNYVGAGTVEFIFYFMEMNTRLQVEHPITEMITTDLVEWQIKVPL--PFIVPALALQLIFYIVCLIENLTPTIRKISCYTIAGDEVSVHYDPMIAKLAVWGPDRASALRRLHQSLSDYTLLANNISFLMRLASHPSFKVHTEFI
Podospora_anserina_XP_001906973         SLLIANRGEIALRIARTASSMGIRTTTLYTDIDASSQHAKCTPNSLALGP--NTKGYLNGPQIIELAKKHGIEALHPGYGFLSENPTFAQACEDAGIVFVGPPPKAMLDMGDKARSKIIMNAAGVPCVPGYHVLLKSVKGGGGKGMRIVLKDEEFEAQIASARQEARASFGDEVMLVEKYVVRPRHVEVQVFADRYGNCVALGERDCSVQRRHQKILEESPAPDATRHDLWDKARKAALAVDYVGAGTVEFIFYFMEMNTRLQVEHPVSEMVTTDLVEWQFRVAAGERLEARGAAIEARIYAENPDKGFFPDSGKLVHLITEGDTVSEAYDGMIAKLIVRGRDRETAIRKLELALQEYEVLSTNIEFLKRLCRSQAFVVETGFI
Neosartorya_fischeri_XP_001259797       SVLIANRGEIALRVGRTASQYGIKVTTLYTDPDRHAQHALSSPFAFNLG---SVSAYLDGDRIIEIAKREGCQAIHPGYGFLSENSEFARKCTEAGLVFIGPPWKAIEDMGDKSQSKKIMTAAGVPCVPGYHVLIKAVKGGGGKGMRIARSKAEFQAQLQSAKSEAMNSFGDDHVLVEKYITTPRHIEVQVFADKHGNCVALGERDCSIQRRHQKILEESPAPDATRKDIWAKARAAALAVGYEGAGTVEFIFFFMEMNTRLQVEHPVTEMVTQDLVHWQIKIAEGAPLAHRGHAIEARIYAENPDQGFIPDSGSLLHVRTAGDEVSAHYDPMIAKLIVRGATREEAIRKLAAALEEYEVPITNIEFIKSVCRSPDFIVETGYI
Coccidioides_immitis_XP_001242830       SILIANRGEIALRVGRTAGQHGVRVTTLYTDPDASSQHALSSPFAFNLG---ETSAYLDGDRIIEIAKREGCKGIHPGYGFLSENAGFAQKCTQAGLVFIGPPWKAIEAMGDKSRSKEIMTAAGVPCVPGYHVLIKAIKGGGGKGMRICSSRETFQDQLMSAKSESKNSFGDDQVLIEKYITTPRHIEVQVFADKHGNCVALGERDCSIQRRHQKILEESPAPQATRKDIWEKARAAALAVGYEGAGTVEFIFYFMEMNTRLQVEHPVTEMVTQDLVHWQLLVAEGAPLEAKGHAIEARIYAENPDQGFVPDSGRLIHVRTAGDEVSSHYDPMISKLIVRGANRTEALRSLAAALEQYEVPMTNIEFIKRVCRSADFAVETGYI
Chlorobium_limicola_YP_001943414        KVLVANRSVPAVRVIQTCKDRKIPTTAVYSTPDRLAAHVFMANDAVHIGEAPPVESYLNMEKIIAAALKTGANGVHPGWGFLSENAKFARMVQDSGLIWIGPSPEVIHKMGDKIESKKIAKEARVPTIPGINIIIKASSGGGGKGMVRVGNDTELETALAQARSEAKKSFGNDEILVEKFIEKGKHIEVQIIADQHGNVLHLYDRECTLQRRNQKVIEEAPSPEETRNSICETAVRLMRTIGYSSAGTVEFLFYFLEVNTRLQVEHGITELVTVDIVSLMLDIAQGEPLRPNRWALEVRLNAEDPAT-FNPSFGNISRLHLEGSEIPPYYDSLIMLLMTTGPDRETAIMKMDSILRNLRVVKTLSPLLLSIIRHPNFIFSTRFI
Chloroherpeton_thalassium_YP_001997534  KVLVANRSVPAVRVIQTCQDRKIPTTAVYSTPDRLAAHVFMANSAVHIGDAPPSESYLNQDKIINAARSTGANAIHPGWGFLSENAVFAKKVQDAGLIWIGPSAEVIDKMGDKIRAKKTAVEANVPVIPGVNIMIKATAGGGGKGMVRVQQECELEGAFQQAKSEAKKSFGDEEVLVEKFIQKSRHIEVQIVADSHGNVIHLFERECTIQRRNQKVIEEAPSPPEIRQDICQTAVRLMKAIGYTSAGTVEFLFYFLEVNTRLQVEHGVTELITVDIVSLMIDIAQGETLNPNRWALEVRLNAEDP-KNFSPSFGKVSRLHLEGGEIPPYYDSLAMLLMTAGPDRETAIMKMDSVLRNLRVVKTLAPMLLSIIRHPKFIFSTKFL
Roseiflexus_castenholzii_YP_001433033   KVLVANRGVPAVRIMHTCRDRKIPTTAVYSTPDRLAYHVFMADTAIHIGDAPPINSYLNGDRIIEAALASGSNAIHPGWGFLAENADFAQKVIDAGLIWIGPQPDVIRMMGDKIQAKEIARRSNVPTIPGIEIMIKAASGGGGKGMVRVDTPDQIPVALAQARSEAKKAFGDDTVLVEKYIEHGRHIEVQVVADEHRHVVHLFERECTLQRRNQKIIEEAPS-NDLRQEICVTAARLMRRIGYTSAGTVEFLFYFLEVNTRLQVEHGITELITLDIVSIMLDVAEGKPLVPNRCALEVRLNAEDP-KTFAPSFGKITRLRTEGEDIPPYYDSLFMLLMTSGADRADALRVMDRALGDLRIIKTLAPLLLSIIRHPKFIFSTKFI
Metallosphaera_sedula_YP_001190248      RVLVANRGEIAVRVMKAIKEMGMTAIAVYSEADKYAVHVKYADEAYYIGPSPALESYLNIPHIIDAAEKAHADAVHPGYGFLSENADFVEAVEKAGMTYIGPSAEVMRKIKDKLDGKRIAQLSGVPIAPGSDIMVKAASGGGGVGITKIDTPDQLIDAWERNKRLATQAFGRSDLYIEKAAVNPRHIEFQLIGDKYGNYVVAWERECTIQRRNQKLIEEAPSPMEERSRMFEPIYKYGKLINYFTLGTFETVFYFLELNKRLQVEHPVTELIFIDLVKLQIRLAAGEHLRARGAAIEFRINAEDPINNFSGSSGFITYYREEGSWVPPFYDSLVSKLIVYGEDRQYAIQTAMRALDDYKIVKTTIPLYKLIMRDPDFQFSTAYI
Sulfolobus_tokodaii_NP_376481           KVLVANRGEIAVRVMKAIKEMGMKAVAVYSEADKYALHVKYADEAYYIGPPPALESYLNIQAIIDAAEKAHADAVHPGYGFLSENADFAEAVVKAGLTWIGPPVDAMRAIKSKLDGKRIAKQAGVPISPGSDIMVKAAFGGGGTGITRVDNPDQLVEVWERNKRLAYQAFGKADLYIEKAAVNPRHIEFQLIGDKYGNYVVAWERECTIQRRNQKLIEEAPSPMEERERMFEPIIKFGQIIHYYTLGTFETVFYFLELNKRLQVEHPITEMIFIDLVKLQINIAAGEPLRVRGHAIEYRINAEDPLNDFTGSSGFITYYKELGSYVPPFYDSLISKLIVYGENRAYAIQAGIRALNDYKIVRTTIELYKWISQEEDFQFSTAYI
Sulfolobus_solfataricus_NP_343814       KVLVANRGEIAIRVMKAVKEMGMKAVAVYSDADKYAPHVKYADEAYWIGPPPALESYLNIERIIDAAEKAHADAVHPGYGFLSENASFVEAVEKAGMVFIGPSASVMNRIKDKLEGKMIARKAGVPTSPGPLIMLKAAGGGAGVGIIKVDNPSELAEAFERSKRLAYSAFGRAEIYIEKAAIKPKHIETQLIGDKYGNYVVAFERECTIQRRNQKLIEEAPSPEEERKEIIEASIRFGKEINYFTLGTMEFVFYFLEINKRVQVEHTVTEFITIDLVKLQIRLAAGEYLKIRGHAIQFRINAEDPLNNFTPQSGYITYYKELGSWVPPYYDPLVSKLIVYGQSRDYAIQVGLRALNDYKIVKTTIPLYKLILQDPDFWFTTAYI
Nitrosopumilus_maritimus_YP_001581607   KVLIANRGEIALRVIRTCNALGIKTVAVYSDEDYNSLHVKKADESYHIGEAAPAKSYLNQEKILEVMLSSGADAVHPGYGFLSENDDFARLCEKNKINFIGPSADSMNLCGDKMECKAAMLKAQVPTVPGSPVLLKSVYGGGGRGIRLVTTDQELREGFETVTSESIAAVGKSAIIVEKFLEKTRHIEYQMCRDHHGNAVHLFERECSIQRRNQKLIEQTPSPEAKREEIGELVVKAAEAVNYTNLGTAEFLFYFIEINARLQVEHPISEMVSLDFVKLQIDIANGETLKMNGYAIECRINAEDTFLDFAPSTGPVPDVTIPGCTVSPFYDSLMAKLCTWGPTFEESRTRMLTALNDMYVVETSIPLYKTILNSEEYKLSTDFL
Cenarchaeum_symbiosum_YP_876583         -------------MIRTCRALGLGSVAVYSDEDYNALHVKKASESYHIGGAAPAESYLNQQRIIEAALSSGADAIHPGYGFLSENGEFAALCEKNRINFIGPSAKSMNLCGDKMECKAAMLKADVPTVPGSPVLLKSVFGGGGRGIRLAEDEGGLRGGYDSATAESIAAVGKSAILVEKFLKRTRHIEYQMARDKHGNAVHIFERECSIQRRNQKLIEQTPSPEDTRKRIGDLVVKAAEAVDYTNLGTAEFLFYFIEINARLQVEHPITELVSLDLVKLQIDIANGEPLRMNGYAIECRINAEDTFLDFAPSVGPVPDVKLPGCTVSPFYDSLMAKLCTWGATFEESRLRMLGALGDFYVVETSIPLYKTIMASDEYKLSTDFL
Aspergillus_nidulans_XP_662875          KVLIANRGEIACRIIQTCHKLNIATVAVYVNEDTSSRHIRDADEAINIGSQCPRNPFLDGELLIRTALSVNADAIHPGYGYLSENAEFARSIRDAGMIFIGPSDTAMSTLGNKRAAKEYLSKPDVPLIPGYVVMLKASAGGGGKGMRIIREAGQLQAELERAQSEALRSFGSADCILEMYVESSKHVEIQLLGDSYGEVVSFFERDCSVQRRHQKVIEETPCTEKTRQEMSATAVRIAKLLGYENAGTVEFVFYFLEVNARLQVEHPITEEVTVDLVSLQLYVAAGGSLTQQGHAIECRLCAEDPRKNFFPEHGKIHLWLPSGSSVSIYFDSMIAKIVVWAPTRALAIEKMVKVLAHTICVQTNQLLMQRCLLHKAFHYTTSFL
Nectria_haematococca_EEU40005           SVLIANRGEIACRVIATCRKLQVKSIAIYADEDAVSRHVSEADEAINLGSNTDGNPFLNIQLLVDTALNAGADAIHPGYGYLSENSRFADAVRAAGMIFIGPSSSAINTLGDKREAKEYLSEPSVPLIPGFTVMIKASAGGGGKGLRIVRDMSALESEFNRAQSEAQRSFGLSDCIMEKYIEAGKHVEVQIMGDSHGKVISLWERDCSVQRRHQKVVEESPCPQSQREAMCAEAVKIGELLKYEGAGTVEFIFYFLEVNARLQVEHPITEECTLDLVSLQLFVASGGSLPQKGHAIECRLCAEDPQRDFAPQHGLIRVWAPSGARVSIYFDSMIAKIVVWAPTRSMAIQRMARILSDTVCVSTNQHFLQACLLHEGFRYTTSFI
Thermofilum_pendens_YP_919532           KLLVANRGEIAVRIFRTARDLGIKTVAVYSDADKLSLHRLLADESYYLGPPEPAKSYLNAERIVKIAVSAGADAVHPGYGFLSQNPSFARMVIEEGLIWVGPKPETMKLVGDKLGARKFFSSKGIPVVPGAFVIVKPAGGGGGIGMFVAHTPEDLEKNLEKARQLAGSAFARTEVYVEKYFPRAKHIEVQILGDKRGRVVHLFERECSVQRRYQKVVEEAPSPQEEREKLLSAAVKAAEACGYENAGTFEFLFYFLEVNSRIQVEHPVTELVTLDIVKLQLTVAEGGEIQLRGHAIEARVYAEDPSSGFIPSPGRITYLREEGFEVPPFYDPLLMKVVSWGQDREEARTRLLRALNELRIVKHNKYLIVRVLEDARFRYTTRLL
Bordetella_bronchiseptica_NP_889226     KILIANRGAVAARVARAVHEMGLRSVVVYSEADRDLPYVQMADEAYCIGPAPAAQSYLDQAALLDVLARTGADAVHPGYGFLSENAGFARAVDAAGAVFIGPAARWIEAMGHKTRARELMARHGMPMCKSSAVMVKPAGGGGGIGMIAAAGEAELLAAVARARSLAARSFGNGDIYLEQLFEQPRHIEFQILADRHGNARHLYERDCSVQRRHQKVIEEARAPTAETQALGERIAALLAELGYDVIGTVEMLYSFLEMNTRLQVEHAVTEAITLDLVQAQIRLAAGERLQPSGHAIELRVYAEDPVR-FIPSPGTLAVFELAGNAVSPHYDPMIAKIIVHGADRAQAIARAEQALADTEIVKTNLPFLARALAFEPWRLHTGIV
Myxococcus_xanthus_YP_633734            KLLIANRGEIARRIGVVARGMGLKTVAVYSDADAELPFVKEADEAVRIGPAPAKDSYLNTAAILEAAKQTGAQAIHPGYGFLSENGEFAQACADAGLIFVGPPPEAMARMKDKSQARKLVSAAGVPVVPGSEVLVKAASGGGGIGMAVARNAAEMEKVYRQCTDRAKAAFGKEGVYVERYFPAPRHIEVQILGDQHGHLIHCLERECSIQRRHQKVVEEAPSVPELAQKLFTAAVAAAKAFGYANAGTVEFLVYFIEMNARLQVEHPVTELTTLDLIGWQLRIAAGERLKRRGAALEFRIYAEDPVKFF-PSPGPLKVFQPEGNTVTPNYDPMIAKLIVTGETRAQAIERSVTALQSFRIIKTNIPLHLRIVQDAAFQLDTNFL
Acidothermus_cellulolyticus_YP_872307   SVLVANRGEIARRVIRTVQRMGLRAVAVYSEADAELPFVAEADEAVLLGPPPPAASYLDVAKVLEAARQSGAEAIHPGYGFLSENAGFAQAVLDAGLVWIGPAPEAIAAMGDKVAARNRVAAAGVPVAPGTALMVKAAGGGGGIGMKVAWDDAGLRSAFATAQSAAQRFFASPAILLERYVPGARHVEVQILGLPDGRVVALGERDCSVQRRHQKVVEETPCPEPVRRRMFMAAVRAGEAVDYRGAGTVEFLFYFLEMNTRLQVEHPITEMVTIDLVEQQILVAAGKPPRRRGHAIEFRVYAEDPQRFF-PNPGTITAWAEAGNTVTQYYDPLLAKLCVHGVDRAAALDRARRAVAAFRIPKNNVPFFAELLENEEFCYDTGLI
Thermobifida_fusca_YP_289008            AVLVANRGEIAVRIIRTLRQLALPAIAVYTDQDADAPHVRAADSALRIP------DYLDGDAIIAAAHASGAALIHPGYGFLAENAGFARACTAAGLVFVGPTPDSIAAMGDKIRAKQTVAAAGVPVLPGFALLLKPSAGGGGKGMRLVHSPDELADAAAAARREARAAFGDATLLAERYVARPRHIEVQILADTHGTIVHLGERECSLQRRHQKIVEEAPSPPEQRNAMGQAAVAAARACGYVGAGTVEFIFFFLEMNTRLQVEHPVTEAVTIDLVEAQLRIALGEALTWQGHAIECRIYAEDPARNFLPTGGRILHVAEEGTTVTSAYDPLLAKLVVWDHDRASALRRADAALARTTLCGTNTAFLRALLAHPDVALSTGLV
Saccharopolyspora_erythraea_YP_00110912 SVLVANRGEIAVRVIRTLRRLGIRSVAVYSDADRSSRHVAEADTAVHIGPRAAAESYLHIERIIDAARRTGAQAIHPGYGFLAENSAFAAACAEAGIVFIGPPASAIDSMGDKIRAKQTVQAAGVPVVPGRSVLLKPSAGGGGKGMRAVHDESALDEAIASARREARASFGDDTLFVERYVARPRHIEVQVLADAHGGVVHLGERECSLQRRHQKIIEEAPSPAETRARIGASAVDAARSVGYVGAGTVEFIFFFMEMNTRLQVEHPVTELVTVDLVEQQVRIAAGEPLRIEGHSVEARVYAEDPARGFLPTGGDVLAAHETGMAVGSDYDPMLAKVIAWAPDRAGALRRLDAALADTAVVHTNVAFLRSLLTNPDVRLDTGLV
Mycobacterium_avium_NP_961247           TVLVANRGEIAVRVIRTLHRLGIRSVAVYSDPDATARHVLEADEAVRLGPAAARDSYLNIDKVVEAATRTGAQAIHPGYGFLSENADFAAACERAGVVFLGPPARAIQVMGDKITAKNAVAEFDVPVVPGVAVLIKPSAGGGGKGMRLVEEPGRLREALVGARREAASSFGDDTLFLERFMLRPRHIEVQILADAHGNVVHLGERECSLQRRHQKVIEEAPSPPETRARIGAAACNTARSVDYVGAGTVEFIFFFMEMNTRLQVEHPVTEAVTLDLVEWQLRVAAGEKLELRGHAIEARVYAEDPARGFLPTGGRVLGVFEPGTVVGSDYDPMLSKVIAHGADRDEALARLDRALSHTAIVQTNVEFLRFLLADERVRLDTALL
Micrococcus_luteus_YP_002956772         TVLVANRGEIAVRVIRTLRRLGIRSVAVHSDADADARHVREADTAVRLGPAPARESYLDIGAVVDAARRTGAQAVHPGYGFLSENADIARALEAAGIVFVGPPVGSLDAMADKIRAKETVAAYDVPVVPGIQLLIKPSAGGGGKGMVAVRAAEELPGALASARRTARSAFGDDTLLLERLITAPRHVEVQVFADAHGATVHLGERECSLQRRHQKVIEEAPAPAELRERLGRAAVDAAVSVGYRGAGTVEFLFFFMEMNTRLQVEHPVSEEVVLDFVELQLRIAAGEPLTLDGAAVEARVYAEDPANGFLPSTGPVLRWREPATAVGAVYDPMIAKLITRGADRTEALERLDAALADTVLVRSNLGWLRELAARTDVRLTTELI
Aspergillus_oryzae_XP_001818122         TLLVANRGEIAVRILKTAKKLNLRTIALYTEPDAASAHVQLADEAFLLD-GPPSKAYIDGDQIIKLAKRNHVDAIIPGYGFLSENADFARAIAKAGMVFAGPSPECIEAFGLKHTARDLATKAGVPIVPGSTVMLKATAGGGGMGLLTCSSEDEVRESFATVRSRGEALFKNAGLFIERYYPSSHHIEVQVFGNGDGKAIAIGERECSIQRRHQKIIEECPSPPGLRESLGDAAVRLAESIKYGSAGTIEYLFFFLEMNTRLQVEHGITELCYVDLVELMLKQADAQLSAPSGAAIEARVYAENPTKDFAPCPGTLVEWKERGIKVSANYDPLLAKVMLHSPSRTQAIEGMRTILTQSRIPPTNLEFLAEILTDERFVTLTRFL
Penicillium_marneffei_XP_002150044      TILVANRGEIACRLIKAAQKLGIRTIAIYTQPDCESEHVRLADTAVLLQ-GEARAAYIDGDQIIQVAKDNGAQAIIPGYGFLSENTNFARSASAAGLVFVGPSPEAIESFGLKHTARELAVAAGVPVVPGTQVMLKATAGGGGMGLLACANEAEVRENFNTVISRASSLFKNAGVFLERYYPDSHHIEVQVFGNGQGKAISVGERECSIQRRHQKVIEECPSPPDLRQKLTQCAVRLAEDIKYGSAGTVEYLFFFLEMNTRLQVEHGITEMCYVDLVELMLRQADGGKGEPQGHAIEARVYAENPARNYAPSPGLLVSLYTGGIVVSAEYDPLLAKVMYHGSTREAAVATMEEILSKSSIPPINLGFLLAIIQSGDFKTITKFL
Novosphingobium_aromaticivorans_YP_4958 TVLIANRGAIATRIIRTLRRMGLRSVAVYSEADKDSLHVVLADEAICIGAARAAESYLNIPAILDAARRTGAGAIHPGYGFLAENVEFAEACEKEGIVFIGPTPNNIRTFGLKHSARALAAAHGVPLAPGTDVMLKATAGGGGIGMRVCEDEADVREGFSAVARQGLGNFGDAGVFLERYIRQARHIEVQIFGDGRGRIVALGERDCSLQRRNQKVVEEAPAPPAVRSELIAAAIRLGQAAGYRSAGTVEFLFFFLEMNTRLQVEHGVTEEVMVDLVEWMVRGGGGDFGRPSGHSIQVRLYAEDPALDYRPTSGTLTAVTFAGTTVSTWYDPMLAKLIVHAESREAAVAAMQDALDRSRIFETNLRWLRDVVRSPAFTVSTRAL
Acidiphilium_cryptum_YP_001235837       RVLIANRGAILARIGRTLKRMGIESVAVHSPADRFTAPVLAADHAVALAGNAASESYLDVGAIVDACRASGAEAVHPGYGFLAERADFAEALADAGIVFIGPRPEQMRAFGLKHTARALARDAGVPLLPGSGVMLKSTAGGGGIGMAPCADEAELRARFAGISRLAQANFGEAALYLEKFVTAARHVEVQIFGDGAGGVIALGARDCSLQRRNQKVVEETPPPAPVLAAMEDAACGLARSVRYLSAGTVEFIFYFLEVNTRLQVEHGVTEEVFIDLVEWMVRAAAGGALTPRGAAVQARLYAEDPAEGFRPSTGRITALRYPGSEVTPFYDPMLAKLIGRGADRAAAIAALRAALAATVVIETNRAYLLAALDDADFRMTTATL
Rhizobium_leguminosarum_YP_002978611    KVLIANRGEIAVRVIRTLKRMGIASVAVYSDADRFSMPALTADEAVRLGPAPAAESYLNVDAVIAACKVTGAQAVHPGYGFLSENIGFAERLAAEGIAFIGPRPEHLSAFGLKHTARELAKASGVPLLPGTDVMLKSTAGGGGIGMQLCADAAGLKASFESVQRTARASFGDARVYIERFVAEARHVEVQIFGDGKGGVIALGERDCSLQRRNQKVVEETPAPAEIRARLHKAAVDLGSSVSYESAGTVEFIFYFLEVNTRLQVEHPVTEAVFIDLVEWMIRQAASEVLTPKGAAIEMRVYAEMPHADFRPSAGLLTEVVFTGTEVTPFYDPMLAKLIVTAEDRPAAIEKLKAALAETSIIETNLDYLRTIAASELLAVATTAL
Methylocella_silvestris_YP_002362891    KVLIANRGEIVGRVVRTLRKMGVGSVAVYSDADRFSPTVLAADEQARLGPPPAAQSYLNVEAVIAACKATGAEAVHPGYGFLSENPGFAERLAAEGIKFIGPQPQHMRSFGLKHSAREVAQRANAPLLPGSGVMLKSTAGGGGIGMQLCFGPDELAARFESVRRLGANNFGDNRVYLEKFVARARHVEVQIFGDGKGGVVALGERDCSLQRRNQKVIEETPAPDESRAALREAAIALGQAVNYESAGTVEFVFYFLEVNTRLQVEHCVTEMVFVDLVEWMVRQAAGEALQAKGAAIEARVYAEDASKDFRPSTGLLTRVKFTGVEVSPYYDPLLAKVIAAGATREEAIGKLSRALLASDIIESNLSYLAAILDLPAFRMITKTL
Pectobacterium_atrosepticum_YP_050014   TLLIANRGAIACRILRSLREMNVRGVAVYSDADISSLHIQDADEAISLGEGAAAHTYLDVAKILSAAQRSGAQAIHPGYGFLSENAAFAEACETAQIAFVGPTPQQLRVFGLKHTARALAKKYHVPLLEGTEVMLKSTAGGGGIGMRVCYSATELSEAFETVKRLGQNNFSDAGVFIEKYIERARHLEVQIFGDGQGEVLALGVRDCSVQRRNQKVIEETPAPDGVADALCSAAISLAQAVNYRSAGTVEFVFYFLEVNTRLQVEHGVTEQVWVDLVRWMIELAAGDLPNPQGHAIQARLYAEDPGKQFQPSPGLLTEVEFAGCDIPPFFDPMLAKIIACAPTREQAMVELDRALADTRLVEHNRDYLRQILAAEPFAPWTRCL
Cellvibrio_japonicus_YP_001983182       KVLVANRGAIATRIIRTLKKLNIHAIAIYAESDADSLHVRLADEAWSLGEGAAAHTYLDRQKIIAIARQTGAQAIHPGYGFLSENASFVAECEAADIVFIGPTAEQMITFGLKHKARELAQAAGVPLCPGTDVMLKSTAGGGGIGMQLCHSDSELIAAFDSVKRLGKNNFADDGVFLEKFIAAARHIEVQVFGDGQGTAVAIGERDCSSQRRNQKVVEECPAPEAQRQAMQQVAEQLLASVCYRNAGTVEFIFYFLEVNTRLQVEHGVTEEVYVDLVEWMLKQAAGENLSPRGHAIQVRVYAEDPVLNFQPCAGLLSKVEFSGIEVPAYFDPMLAKIIVKGDNRTQALARLDNTLAHTHIIETNLGYLRRLLQDDTLVMTTRYL
Pectobacterium_atrosepticum_YP_050237   TVLIANRGEIACRAMRTLKRLGITSVAIYSDADKNAQHVKDADIAVSIGGEKASDSYLCIDKVLAAAQQTGAEAIWPGYGFLSESLPFAAACEKAGIAFVGPTAQQIGEFGLKHRARELAAAAGVPMTPGTPVMLKSTAGGGGIGLTRCADAAALHAAWESVRRLGEQFFSDAGVFLERCIDRARHVEVQIFGDGKGRVVALGERDCSLQRRNQKVVEETPAPETTRAALLAAAVKLGELVSYRSAGTVEFIFFFLEVNTRLQVEHPVTECVTLDLVECMLRVAADEPLRPRGAAIEVRIYAEDPLKNFQPSPGVLTEVTFTGTEVSAYYDPMIAKLIVHAETRELALQKMQQALNATRLIATNLDYLRQVITTDAFRVWTRML
Cellvibrio_japonicus_YP_001981735       TVLIANRGEIAVRIAKTLKKMGIESVAVYSDADRNSAHVTACDKAICLGGNTAAESYLKVDLILAAAKETGAQAIIPGYGFLSENANFCEKCEAEGIAFCGPTPEQIRQFGLKHTSRELAEQAGVPLTPGTGVMLKSTAGGGGIGLTRCNSEAELVNAYESVKRLGQNFFSDSGVFLERFVDNARHVEVQIFGDGKGNVLALGERDCSLQRRNQKVVEETPAPAATREQLLAASVSLGKMVNYRSAGTIEYIFYFLEVNTRLQVEHPITEACTVDLVEWMILTAAGTPPNPQGAAIEVRLYAEDPVRDFQPSPGVLTDVVFTGTEVSPYYDPMIAKIIVYGKDRADAIANMGAALNQTRAIATNLDYLRQIIGSDFFAVATNKL
Ashbya_gossypii_NP_984147               TVLVANRGEIAVRIIRTLKRLGIRSVAVYSDPDRHSQHVRDADVAVALGGSSAAETYLDIDKILAAAKKTDTQAIIPGYGFLSENATFAERCGAEGIVFVGPSGDSIRKLGLKHWARELAASAGVPLTKGTGLMVKSTAGGGGIGLQRVDSAAELAAAFEQVQRQGELYFTDSGVFLESFIARARHVEVQIMGDGHGRTVALGERDCSLQRRNQKIIEETPAPAHTRQKMRQAAQRLCSAVKYKCAGTVEFMFYFLEVNTRLQVEHPITEMVTLDLVEWMLRIAANTPPEIEGVSMEARVYVENPVKGFTPSPGLLTEVVFKGTRVAAEYDPTLAKIIVHGKDREDAVSKLLLALSETRICMTNLDYLKSIASSEEFRVFTRLL
Candida_albicans_XP_713627              SVLVANRGEIAVRIIKTLKKLGVKSIAVYSDPDKYAQHSLMADVAIPLHGTTAAETYINIEKVIKAAKESGAEAIIPGYGFLSENADFSDRCGKEGIVFVGPSGDAIRKLGLKHSAREIAEKAGVPLVPGSGIMVKSTAGGGGIGLQKVDSEKDIERVFETVQHQGKSYFGDSGVFLERFVENARHVEIQMLGDGYGNAIAVGERDCSLQRRNQKIIEETPAPEETRNKMRKAAESLGSSMKYKCAGTVEYIFYFLEVNARLQVEHPITEMVTLDLVEWMLLIAADTPPEVKGASMEARLYAENPVKGFMPSPGQLTEVKFKGTIVSAEYDPTLAKIIVHGKDRDDALKKLRQALNETVVCITNVDYLRSIANSKMFEVATKVL
Pichia_guilliermondii_XP_001484723      SVLVANRGEIAVRIMKTLKKLNIKSIAVYLNPDKYAKHVLMADVAVPLNGVSAAETYISIDKIIDAAKSTGAEAIIPGYGFLSENADFSDRCTKEGIVFVGPAGDAIRKLGLKHSAREIASAAGVPLVPGSGIMVKSTAGGGGIGLQKVDSEADIERVFQTVQHQGKSYFGDSGVFLERFVEDARHVEIQMFGDGYGKAIALGERDCSLQRRNQKIIEETPAPEATRARMRKAAESLGATMNYKCAGTVEFIFYFLEVNARLQVEHPITEMVTLDLVEWMLYIAADMPPTVTGASMEARLYAENPVNLLHAIPRSIDRGQVKDH-VSQNTTHS-SQIIVHGKDRDDALRKLRQALNETVVCITNIDYLRSIADSKMFEVATKGV
Saccharomyces_cerevisiae_AAC41643       TVLIANRGEIAVRIIKTLKKLGIRSVAVYSDPDKYSQHVTDADVSVPLHGTTAAQTYLDMNKIIDAAKQTNAQAIIPGYGFLSENADFSDACTSAGITFVGPSGDIIRGLGLKHSARQIAQKAGVPLVPGSLVMVKSTAGGGGIGLQKVDSEEDIEHIFETVKHQGETFFGDAGVFLKRFIENARHVEVQLMGDGFGKAIALGERDCSLQRRNQKVIEETPAPEKTRLALRKAAESLGSLLNYKCAGTVEFIFYFLEVNTRLQVEHPITEMVTLDLVEWMIRIAANDAPEVNGVSMEARLYAENPLKNFRPSPGLLVDVKFKGTNISPEYDPTLAKIIVHGKDRDDAISKLNQALEETKVCITNIDYLKSIITSDFFAVSTNIL
Arthrobacter_aurescens_YP_946009        TLLIANRGEIACRIIESARKAGLRTVAVFSEADRGAKHVKLADEAVLLGPAPAKESYLKVEAILNAAAATGAGAIHPGYGFLSEDAAFAEAVEAAGLVFVGPTPEQLRIFGTKHTARDAAQRAGVPMIAGSGLMLKATGGGGGIGMAVCRDEAELRDNYSRVARLASSSFGTAGVFAERYIEHARHVEVQVFGDGEGRVVSLGDRDCSLQRRHQKVLEEAPAPDALREELHRSSRALCASVGYRSAGTVEFVASFLEVNARLQVEHPVTEAITVDLVEWMLNLAQQEPVPVSGHAVEARIYAEDPARNFQPSAGTVAQY--TGSEVSTSYDPLLGKVITSGTTRDAAFDALAAALAETRIIETNLGMLRAVAGMEVVRHSTGTL
Clavibacter_michiganensis_YP_001711029  SVLIANRGEIARRIIRTARRMGLRTIAVYSEADRAAPHVREADEAHLLGPSEPERSYLDIDRIIEVAQAACAGAIHPGYGFISESAAFARAVEEAGMVFVGPTWQQIEAFGPKHTARAIAMECGVPCVPGSGVMVKASGGGGGVGIVTCADETQLRAAYASVTRLAAANFATPGVFVERFIARARHLEVQVFGDGAGEVAILGDRDCSLQRRHQKVVEEAPAPEHVRETMHRSAAALARHVGYRSAGTVEFVVFFLEMNTRLQAEHPVTEQVLIDLVEWMLRVGLGPAGSPTRHSVEARIYAEDPTKDHRPSSGLLTEVAFTGDVVTPVYDPMLAKLIVTADDRTAAFAALSDALAETRILETNVGLLASIARCPEVLMTTSLL
Gibberella_zeae_XP_391089               TILVANRGEIAVRIIETVHKMGLRAVAIYSDSDANATHVSRADLALKLRGASVSDTYLNMDQILELAVHSSVDAIIPGYGFLSENADFAAAVEDRGMTWVGPTPQQMAELGLKHRARSIAVKVGVPVIPGCELMLKSTAGGGGIGLSYCKDVEGLSATFEVVQRQAVANFGDGGVFLERYIERARHVEIQILGDGTGRVVSAGERDCSLQRRHQKIVEESPAGKSVRTEMKEAALRLASSVRYRNVGTVEFIYYFLEVNTRLQVEHPVTELVTLDLVECMLNIANGNATPTTGASIEVRVYAENPLRSFRPCFGCVTALEFVDTEITTSFDPLIAKLVSFGADREEAIENMVSGLAATRIVQTNLDYLHQIVSSPMFRYTTKSL
Lawsonia_intracellularis_YP_594864      KVLIANRGEIAVRIAQACRKLGLDFVCVYTAEDLASGHVLMAKEFGTSQSLYKIASYHDANEILSIADESGATAIHPGYGFFAEDFRFARRVRTRNLIFIGPSWRVIRELGDKINTKRLARSLKVPTVPGSDVLVKASAGGGGMGIEEVYDIDQFRAVYRRIRNYALRQFKDEGVLIEQRICNFSHLEVQIIADQSGKPVHFGTRNCTIQSTLQKRIEVAPGFAKVLEDITNYSLTMAQKVGYNNVGTWEWIPFLMEVNTRIQVENGVSARIAVDLIAEQIRIALGEPLSFEGVGIEYRLIAEDPDCKFTPWVGCIDTFSWKPYEIPVEFDPNLALAIIWGKDLAEAQQRGLKFLNQLSLLKSNIQFLK---------SNTERI
Desulfotalea_psychrophila_YP_065548     KVLIANRGEIAIRIMNACKDLGLDYVVVYTDADKDSEHVQ---QNITQGPAWRITNYTEPNDIFAIADHTGCTAIHPGYGFFSEDFRFARRARDRPLTFIGPNWEVIKNLGDKINTKKVANELGIPTIPGTSILVKAAAGGGGMGIEEVTEIEQFRRTYRQLQNYAKRQFGDGGVLIEQCLRDYNHLEVQLVCSKHKEIVHFGSRNCTIQSTRQKRVEAAPGFEKLLEQIVEYSIRLAKHVSYDNVGTWEWIPYLLEVNTRIQVENDISARISPNLLREQIRLGLGDKMVFRGTAIELRIVAEDTRRGFAPWIGTIDEFSLRPYPIPSDFDPNLALALVWGDSVEEAKERAVQFLKETTIIITNLPYLRDN-----LS---RLL
Staphylothermus_marinus_YP_001040161    RILIANRGEIAVRIARSVKELGFIPLGIYTVEDKRSLHRKYMAEDIEVP------SYLDIDEIVNAAIELGADAVHPGYGFLSENPLFSKRIIKKGFIFIGPPPEIMELAGDKVRAKEMAAKAGVPTLPWMIVILKAAGGGGGMGIRIVERKEDVERLFEQARKEAENAFKDPRLYVEPYIENPKHIEVQILGDGD-NYVHLYERDCSIQRRHQKIVEEAPSPNNLRKTITEDAVKLASHIKYINAGTVEMLHYFMEINARLQVEHPVTEMITIDIVKQQIIIATEGTLSRRGHSIEARINAENPIT-LMPSPGTIGTYHESRSYVSTEYNPLISKLIVWGTSRIEAIRRMKRALNEYIIIQTNIPLLKAIINHSIFIHTTKFL
Hyperthermus_butylicus_YP_001013339     RVLVATRGEIAIRIARAVRELGWEPITIYAPDDAHSPHVRAGTFSVMVE------SYTNPDSVVEAAIKAGADILHPGYGFLSEDPSFARKVLDAGISWAGPKPETMELLGDKHRAKQLAEKVGVPTPPWCEVMLKASKAGGGRGMRVASNSEEVRRAYRLVSLEARNGFGDGVVYIEKYVRNPRHIEVQILGDGQGHVVHLYERECSIQRRRQKIIEEAPSPPQVRSRLVDYALRLAEEAEYQSAGTIEFIPYFIEANARLQVEHGVTEAVTIDIVKQQLLIAAGRELKLHGWAIEARIYAEDPENGFRAVEGVVTGYRERGLRISTRYDTLLLKVIAWGRDRAEAVARLRAALHETVVVKTNLELLRTIVESDWFRFHTRIL
Clavibacter_michiganensis_YP_001710078  KILVANRGEIAIRAFRAAVELGARTVAVYPHEDRHSQHRLKADEAYLNREGHPVRAYLDVDEIIRVALECGADAIYPGYGFLSENPDLARAAAANGIVFIGPDAGVLEMAGNKVTAKEHATAAGVPVLASTPIFAKAVAGGGGRGMRRVERPEDLEEALRAAMREADSAFGDPTMFLEQAVLRPRHIEVQILADATGETVHLFERDCSVQRRHQKVVEIAPAPPAIRDAMHAHAVAFARSIGYVNAGTVEFLHVFIEMNPRIQVEHTVTEEVTVDLVQSQMRIAAGESLVLRGAALQCRITTEDPAQGFRPDTGKITTYRSTGAQISPHFDSMLAKLTCCGRDFPAAVTRAKRALAEFRIVSTNIPFLQGVLDDPDFQISTSFI
Mycobacterium_avium_NP_959228           KVLVANRGEIAIRAFRAAYELEMATVAVYPYEDRNSVHRLKADESYQIGEGHPVRAYLSVDEIVDTALACGADAIYPGYGFLSENPDLAAACAAAGITFVGPSAEVLELTGDKSRAIAAARAAGLPVLASSPLFVKAVAGGGGRGMRRVTDPGALAEAIEAASREAESAFGDASVFLEQAVINPRHIEVQILADTHGNVMHLYERDCSVQRRHQKVIEIAPAPPALRERICADAVAFARSIGYTCAGTVEFLHVFIEMNPRIQVEHTVTEEITVDLVSAQLRIASGQTLIPRGAALQCRITTEDPANGFRPDTGRITAYRTLGAEISAHFDSMLIKLTCRGRDFPTAVRRARRAVAEFRIVSTNIPFLQAVMDDLDFQITTSFI
Streptomyces_coelicolor_NP_624860       KVLVANRGEIAIRAFRAGYELGARTVAVFPHEDRNSLHRLKADEAYEIGQGHPVRAYLSVEEIVRAARRAGADAVYPGYGFLSENPELARACEEAGITFVGPSARILELTGNKARAVAAAREAGVPVLGSSAVFVKAVAGGGGRGMRRVEEPAQLREAIEAASREAASAFGDSTVFLEKAVVEPRHIEVQILADGEGDVIHLFERDCSVQRRHQKVIELAPAPPALRERICADAVNFARQIGYRNAGTVEFLHVFIEMNPRIQVEHTVTEEVTVDLVQSQLRIAAGQTLTLRGAALQCRITTEDPANGFRPDTGQISAYRSAGTEISAHFDSMLVKLSCRGRDFTTAVNRARRAVAEFRIVATNIPFLQAVLDDPDFQVTTSFI
Corynebacterium_diphtheriae_NP_939020   KILVANRGEIAVRAFRAAFETGAATVAVYPNEDRNSFHRSFASEAVLIGGGSAVKAYLDIDEIIRAAKQTGADAIYPGYGFLSENAQLARECAENGITFIGPPPSVLELTGDKAAAVTAAREAGLPTLTETELFVKAVAGGGGRGMRFVDAPENLEKLAAEASREAAAAFGDGRVYAERAVINPQHIEVQILGDSAGNIIHLYERDCSLQRRHQKVVEIAPAQPGLREKICADAVAFARHIGYQGAGTVEFLHVFIEMNPRIQVEHTVTEEVTVDLVKSQIMIASGATLHTEGAALQCRITTEDPNNGFRPDTGTITAYRS-GGEITPNFDSMLVKMTCRGADFATAVARAQRALAEFVVVATNIGFLRALLREEDFQIATGFI
Tropheryma_whipplei_NP_787758           KILIANRGEIAIRISRAAFERQIQTVAIYAHEDRNSLHRLKADEAYQIGVGSPVAAYLDVHEIIRVALMSNSDAIHPGYGFLSESYLLADEAEKNGITFIGPPKDVLKSAGDKVLAKHMAQAAGLPTLRSSTIFVKAASGGGGRGMRIVENRTALKNSLESAIQEAAASFGDPRVFLETALDKPRHIEVQVLADKFGNIVHLFERDCSLQRRHQKVIEIAPAPELLRTTLYRDAIAFAKSVKYENAGTVEFLHYFIEMNPRIQVEHTVTEEITIDIVQSQILIAAGASLERRGFALQCRITTEDPHANFRPDTGRITSYQSPGVEITPYFDSMLVKMTCRGNSFADATNRARRGLAEFRVVATNISFLRTLLDSSNFLFDTTFI
Anaerostipes_caccae_ZP_02421002         KVLVANRGEIAIRVFRALNELGITTVGVFSKEDRYALFRSKADESYQLNDKGPIDAYLDIKTIIRIAKEKNVDAIHPGYGFLSENPEFVDACERHGITFIGPTSDIMRAMGDKISSKQMAIKADVPIIPGVDVMLKASNGGGGRGMRIVHTAEDMPKEYAEARDESKKAFGDDQIFIEKYLKSPKHIEVQIIGDNYGNVVHLYDRDCSVQRRHQKVVEYAPAFEETRKVIFDSSLRLAKTVGYRNAGTLEFLPYFIEMNPRVQVEHTVTEMVTIDIVQTQILVAQGYALETTGYAIQTRITTEDPSNNFLPDTGKITVYRSAGAEITPYYDSLLVKACSHDRTFLGAVMKSTRVLKETRIIKTNIPFLINVLNHETFKCYTTFI
Syntrophomonas_wolfei_YP_753224         KVLIANRGEIAIRIIRACQELGIRTVSVYSKEDKLALFRTKSDESYLIGNKGPVEAYLSIEEIISLAIKKAVDAIHPGYGFLAENPEFAQKCIESGIEFIGPTPEMMDKLGDKIKSKLIAQSIGVPTIPGVEIMLKASAGGGGRGMRIVRNETDLLQEFHSAKNEAQKAFGIDDIFIEKYLESPKHIEVQVLGDNYGNIVYLYERDCSIQRRHQKVIEFAPAFAEQRKAICADALKIARSVNYRNAGTVEFLHYFIEMNPRIQVEHTVTEIVTIDIVQSQILIAQGYKLQTRGYAIQCRVTTEDPSNSFAPDTGKIDVYRTTGSVISPYYDSLLVKITSWSRTFEDAINKSQRAIRETLIVKTNEAFLLNVLSHPRFKCDTGFI
Croceibacter_atlanticus_YP_003716762    KVLVANRGEIAIRIFRACTEINVKTVGVYTFEDRYSLHRYKADESYQIGDNDPLKPYLNKDELIRVALENNVDAIHPGYGFLSENAEFAQKCKDNGIIFIGPKVSVLKSLGDKITAKQVALENNVPIIQSNSVMLKAASGGGGRGMRVIREEDELRRAFNESKREALNAFGDDTVFLEKFVENPKHIEIQIVADNHGNMVHLFERDCSVQRRYQKVIEFAPSYTSIKEDLYKYAVKICKAVNYNNIGTVEFLIYFIEVNPRIQVEHTVTEVVTIDLVKTQLFIA-GNKLKVNGYALQCRITTEDPQNDFKPDYGTISTYRSQGATISPFFDSMLVKVTANSRTLDGASRKIRRALAEFRIVKTNMPFLDNILAHDTFRVTVNFI
Gramella_forsetii_YP_862701             KVLVANRGEIAIRIFRACTEIGLGTVGIYTFEDRYSLHRYKADESYQIGDNEPLKPYLNIDAIINVAKNNNVDAIHPGYGFLSENAEFARKCKENNIIFVGPDVEVLKSLGDKVTAKKVAKENNVPIIESNELMLKAASGGGGRGMRVIRDEEGLKKSFSESKREALNAFGDDTVFIEKFIENPKHIEIQIVADSHGNMVHLFERDCSVQRRYQKVIEFAPSYTEIKEKLYQYALDICKAVDYNNIGTVEFLIYFIEVNPRIQVEHTVTEIITIDLVKTQLFIAGGYKLKMNGFALQCRITTEDPSNDFQPDYGTITTYRSQGVTVSPFFDSMLVKVSANSRTLDGACRKMNRALAEFRIVKTNIPFLMNILKHSTFRVTVNFI
Dokdonia_donghaensis_ZP_01049098        KVLVANRGEIAIRVLRACTELNIATVAVYTYEDRYSQHRNKADESYQIGDNEPLKPYLDMDQIIDLAKSKNVDAIHPGYGFLSENSEFARRCAKNGIIFIGPEPEVMDALGDKITAKKVAQSCGVPIIESNKVMLKAASGGGGRGMRIIRKEEDLQLSFDSARNEALNSFGDDTMFLEKYVEDPKHIEVQIVADTHGNIRHLYERDCSVQRRHQKVVEMAPSYQTLRDNLYKYAVAIATEVNYNNIGTVEFLIYFIEVNPRIQVEHTVTEMVTIDLVKTQIFVAGGYKLGTYGFAIQCRLTTEDPTNKFTPDYGKITTYRSQGYKVSPFFDSMLVKVSAHGRTLDGAIRKMVRALKEFRIVETNIHFLQNVIQTDVFKTTVNFI
Geobacter_metallireducens_YP_383783     KVMAANRGEIAIRIFRACTELGISTVAIYSEEDKLSLHRYKADEAYLVGGKNPIDAYLGIDEIIAIAKKYDVDAIHPGYGFLSENAEFAEKCEASGIAFIGPTAEMQRALGDKVSARKVAMAAGVTTVPGTEIIIKAAAGGGGRGMRVARTKKELLEGLVAARSEAKAAFGNPAVFLERYIENPKHIEVQVLGDMHGNLVHFFERDCSIQRRHQKVVEFAPALQETREAICAAALKIAGQVGYRNAGTVEFLFFFIEMNPRIQVEHTVTEMITRNLVQAQILVAEGKKLAMRGYAIQCRITTEDPNNNFAPDFGTITTYRSTGSVITPHYDSLLVKVTSWGLTFDEAAHIMNRSLQEFRVVKTNIGFLENVITHRVFLCDTSFI
Anaeromyxobacter_dehalogenans_YP_466222 RVMAANRGEIAIRIFRACTELGIQTIAIYSEEDRLSLHRYKADEAYLVGGKPPIDAYLGIEEIVELARRLEVDAIHPGYGFLSENPEFSEACERAGIAFVGPTSEMQRKLGDKVAGRKAAQAAGVPVVPGTPIIVKASAGGGGRGMRVARSQKELLEGLVSARSEARAAFGNAAVFLERYIERPKHIEVQVLGDHHGNLVHLFERDCSIQRRHQKVVEFAPSLEAQREAICGDALKIARSVSYRNAGTVEFLHYFIEVNPRIQVEHTVTESITRNLVQAQILVAQGKRLQRRGFAVQCRITTEDPQNGFAPDYGVLKAYRSGGAVITPHYDSLLVKITTWGLTLDAAAHVMDRSLQEFRVVKTNIAFLENVMRHPVFLCDTSFI
Desulfuromonas_acetoxidans_ZP_01312174  KIMAANRGEIAIRIFRACTELGISTVAIYSEEDKLSLHRYKADEAYQIGGKGPIDAYLGIEEIVELARQKGVDAIHPGYGFLSENPEFAEACERAGITFIGPTAEIQRRLGNKVAARHVALEAGVPVVPGTEIMVKAASGGGGRGMRVARNKDELLEGLKSAASEAQAAFGDGTVFLEKFIENPKHIEVQIMGDSHGNIVHYFERDCSIQRRHQKVIELAPSPQEKREEVCSHAMKIANEVGYLNAGTVEFLFYFIETNPRIQVEHTVTELVTRNLVQTQIRVAEGYKLELRGYAIQCRVTTEDPANNFAPDFGTIKAYRTSGSRITPHYDSLLVKVSTWGLSFVDACRTMNRALQEFRVVKTNIGFLENVVTHEPFLCNTSYL
Lactococcus_lactis_YP_001031977         KLLVANRGEIAVRVFRACNELGLSTVAVYAREDEYSVHRFKADESYLIGGKKPIDAYLDIDDIIRVALESGADAIHPGYGLLSENLEFATKVRAAGLVFVGPELHHLDIFGDKIKAKAAADEAQVPGIPGTNVMIKAALGGGGRGMRVARNDAEMHDGYARAKSEAIGAFGSGEIYVEKYIENPKHIEVQILGDSHGNIVHLHERDCSVQRRNQKVIEIAPAVPEFRNEICEAAVKLCKNVGYVNAGTVEFLFYFIEVNPRVQVEHTITELITVDIVQAQILIAQGKDLPLLGSAIQCRITTEDPQNGFLPDTGKIDTYRSAGYEVTPYFDSLLVKVCTFANEFSDSVRKMDRVLHEFRIVKTNIPFLINVIANENFTATTTFI
Staphylococcus_aureus_pdb_3HBL          KLLVANRGEIAIRIFRAAAELDISTVAIYSNEDKSSLHRYKADESYLVGDLGPAESYLNIERIIDVAKQANVDAIHPGYGFLSENEQFARRCAEEGIKFIGPHLEHLDMFGDKVKARTTAIKADLPVIPGTDLMIKATSGGGGKGMRIVREESELEDAFHRAKSEAEKSFGNSEVYIERYIDNPKHIEVQVIGDEHGNIVHLFERDCSVQRRHQKVVEVAPSVPTLRQRICDAAIQLMENIKYVNAGTVEFLFFFIEVNPRVQVEHTITEMVTIDIVKTQILVAAGADLTTLGYAIQCRITTEDPLNDFMPDTGTIIAYRSQGAEISPYYDSLLVKLSTHAISFKQAEEKMVRSLREMRIVKTNIPFLINVMKNKKFTYTTKFI
Bacillus_subtilis_NP_389369             KVLVANRGEIAIRIFRACTELNIRTVAVYSKEDSGSYHRYKADEAYLVGGKKPIDAYLDIEGIIDIAKRNKVDAIHPGYGFLSENIHFARRCEEEGIVFIGPKSEHLDMFGDKVKAREQAEKAGIPVIPGSDIIIKASLGGGGRGMRIVRSESEVKEAYERAKSEAKAAFGNDEVYVEKLIENPKHIEVQVIGDKQGNVVHLFERDCSVQRRHQKVIEVAPSVPELRDQICEAAVALAKNVNYINAGTVEFLFYFIEVNPRVQVEHTITEMITVDIVQTQILVAQGHSLFTIGYAIQSRVTTEDPQNDFMPDTGKIMAYRSQGAVITPYYDSLLVKLSTWALTFEQAAAKMVRNLQEFRIIKTNIPFLENVAKHEKFLYDTSFI
Carnobacterium_sp._ZP_02184755          KVLVANRGEIAIRIFRALTELTIETVAVYAQEDEGAVHRFKADEAYLVGGKKPIDAYLDIEDLIRIAKDSGADAIHPGYGFLSENIDFARRCEEEGIIFIGPKLHHLDIFGDKIKAKEAAIAAGIQSIPGSDIIIKAALGGGGRGMRVAKTEADVKDSFERAQSEAKAAFGSGEIYVERYIQDPKHIEVQILGDTHGNIVHLYERDCSVQRRHQKVVEVAPCVDELRMKMCESAVQLMEHVGYVNAGTVEFLFYFIEVNPRVQVEHTITEMITIDIVQAQILIAQGKDLPLIGAAIQCRITTEDPMNNFLPDTGKINTYRSQGTVVTPFFDSLLVKLCVQASTFELAVQKMARSLKEFRIVKTNIPFMQNVISHPVFLAKTTFI
Sagittula_stellata_ZP_01744770          KILVANRGEIAIRIMRAANEMGKKTVAVFAEEDKLGLHRFKADEAYRIGGLGPVQAYLAIDEIIRVAKESGADAIHPGYGLLSENPDFVDACDAAGITFIGPRAETMRALGDKASARRVAIEAGVPVIPATDLMLKASWGGGGRGMRPIEGPKELKDKVLEGRREAEAAFGNGEGYLEKMIIRARHVEVQILGDKQGNIYHLYERDCSVQRRNQKVVERAPAPEAQREEICELGRKICAHVNYECAGTVEFLFYFIEVNPRVQVEHTVTEEVTIDIVQAQILIAEGKSLRLTGHALQTRITTEDPTNNFIPDYGRITAYRSAGGVITRFYDSLLVKVTAKAPTPEKAIKRMDRALREFRIVTTNIEFVINLLKHPTFLYTTKFI
Ruegeria_pomeroyi_YP_166418             KILIANRGEIAIRVMRAANEMGKKTVAVYAEEDKLGLHRFKADEAYRIGGMGPVAAYLSIPEIIRVAKECGADAIHPGYGLLSENPDFVDACVQNGITFIGPRAETMRSLGDKASARKVAIAAGVPVIPATELMLKASWGGGGRGMRPIHSEKELAEKVMEGRREAEAAFGNGEGYLEKMIIRARHVEVQILGDKHGEIYHLWERDCSVQRRNQKVVERAPAPQAQREELCDLGRRICAHVNYECAGTVEFLFYFIEVNPRVQVEHTVTEEVTIDIVQAQILIAEGKPLALNGHALQTRITTEDPLNNFIPDYGRITAYRSAGGVITRYYDSLLTKVTAWAPTPEKAIARMDRALREFRIVSTNIAFVENLLKHPTFLYTTKFI
Octadecabacter_antarcticus_ZP_05067787  KILIANRGEIAIRIMRAANEMGKKTVAVYAEEDKLGLHRFKADEAYRIGGLGPVAAYLSIDEVIRVALQCGADAIHPGYGLLSENPDFVDACVANNIKFIGPRAETMRQLGDKASARRVAVEAGVPVIPATELMLKASWGGGGRGMRAIMDESELEEKVLEGRREADAAFGNSEGYLEKMIIKARHVEVQILGDSHGAIYHLWERDCSVQRRNQKVVERAPAPGTQREQICALGKKICEHVNYECAGTVEFLFFFIEVNPRVQVEHTVTEEVTIDIVQAQIKIAEGKSLKLDGHALQCRVTTEDPSNNFIPDYGRIQTYRSSGAVITRYYDSLLTKVTAWAPTPDAAIARMDRALREFRIVSTNIAFVENLLKHPTFLYHTKFI
Sinorhizobium_meliloti_NP_387384        KILVANRSEIAIRVFRAANELGLKTVAIWAEEDKLALHRFKADESYQVGGPHPIMSYLSIDEVIRVAKLSGADAIHPGYGLLSESPEFAEACAANGITFIGPKPETMRQLGNKVAARNLAISIGVPVVPATEVMLKASWGGGGRGMRAIRDPKDLIREVTEAKREAKAAFGKDEVYLEKLVERARHVESQILGDTHGNVVHLFERDCSIQRRNQKVVERAPAPDAQRQELADYSLKIARATNYIGAGTVEYLFYFIEVNPRIQVEHTVTEVVTIDIVKAQIHILDGFAIRLNGHALQCRITTEDPEQNFIPDYGRITAYRGSGAVITRYYDPLLEKVTAWAPNPGEAIQRMIRALREFRIVATNLTFLEAIISHPKFHYTTRFI
Mesorhizobium_loti_NP_104954            KILVANRSEIAIRVFRAANELGLKTVAIWAEEDKYSLHRFKADESYQVGGPHPIESYLSIEEVIRVARLSGADAIHPGYGLLSESPEFAEACAQAGITFIGPKPDTMRRLGNKVAARNLAIEVGVPVIPATDVMLKASWGGGGRGMRAIRSEADLAREVTEGKREAKAAFGKDEVYLEKLIERARHVEVQVLGDTHGNAVHLFERDCSIQRRNQKVVERAPAPMSQREELCGYALKIARETSYIGAGTVEFLFYFIEVNPRIQVEHTVTEQVTIDIVKAQIHILDGFAIRLNGHALQCRITTEDPEHNFIPDYGRITAYRGSGAVITRFYDPLLEKVTAWAPTPAETIARMNRALREFRIVATNLTFLEAIINHPSFAYTTKFI
Magnetospirillum_magneticum_YP_419602   KLLVANRGEIAIRICRAATELGLATVAVYSTEDRFALHRFKADESYLIGGKGPIEAYLSIDEMIRVGKEAGCDAVHPGYGFLSENPDFADAVRAAGMAFVGPSSDVMRLLGNKVAARALAEKAGVPVMPATGLMLKASWGGGGRGMRVIEAETELEELLAVARREAKAAFGNDEVYLEKLVRRARHVEVQILGDSQGNLVHLYERDCSVQRRNQKVVERAPAPGRQRSELCETAVRLARAAAYENAGTVEFLFYFIEVNPRVQVEHTVTEVVTIDIVKAQIRIAGGAPIPLNGHAIQCRITTEDPANNFIPDYGRISAYRGSGALITRYYDSLLEKVTAWAPTPEEAIARMDRALREFRIVATNLTFLEAVIEHPKFVYTTRFI
Planctomyces_maris_ZP_01855225          KLLVANRSEIAIRIFRSTHELGIRTVGIYTHEDRYALHRTKADEAYQIGPGHPVKSYLDIEAIIALAKQKKIDAIHPGYGFLSENADFAQACEDAGIIFIGPRVETLKALGDKISARKIAQQVGVPVLGGSGIILKAAHGGGGRGMRVVQKEEDFEASYELARSESLSAFGSEDVFVEKFISRARHIEVQLLGDKHGGLVHLYERDCSVQRRHQKVVEIAPAPPAVRDALCEAALKIGQSVNYELAGTVEFLFYFIEVNPRIQVEHTVTEEVTVDIVKSQILLAQGAKLQTHGFALQCRVTTEDPTNNFMPDYGRVAHYRSSGAMVFPYYDSLLVKVTTWARTFRDAAARTERCLQEFRIVKTNIPFVLKLITHPTFLCYTRFI
Rhodopirellula_baltica_NP_869506        KLLAANRSEIATRVFRSAHELGIRTVAIYSHEDRYALHRFKADEAYQIGPGEPIRSYLNIDAIVGLCLKHHIDAVHPGYGFLSENPEFAKALTDAGILFVGPSEQSLRDLGDKTSARRLAEIAGVPVLGGTAIMLKAAKGGGGRGMRVVMEPSELASSLDSAQREAKTAFGSDEVFLERFVQRARHLEVQLLGDRHGNLVHLYERDCSVQRRHQKVVELAPAPTEMRDAICDAALRIGRAVGYENAGTVEFLFYFIEVNPRIQVEHTVTEEVTIDIVRNQILVAQGHPLRTMGFAMQCRITTEDPAAEFRPDYGRISHYRSSGAVVNPFYDSMLVKVTARAPTLAAAARRMDRCLHEFRIVKTNIPFLTRLVNHPTFLATTRLI
Gemmata_obscuriglobus_ZP_02733533       KLLVANRSEIAIRVFRSAHELGIRTVAIYSHEDRFALHRFKADEAYQVGPGEPIRSYLDIESIVQLAKSVGVDAIHPGYGFLSENAQFARACAAAGITFVGPRPEVLEQLGDKVTARGIAKKAQVPVLSGGEVIVKASMGGGGRGMRVVHTADKLQEAVESAQREAGAAFGIADVFLEKFVQRAKHIEVQLLGDRHGGLVHLFERDCSVQRRHQKVVELAPAPADVRHGILDAALAVGRACGIDNASTVEFLFYFIEVNPRIQVEHTVTEQVTFDIVRSQILIASGLPLSTRGFAIQCRVTTEDPANGFVPDYGRLTAYRSGGAVITPFYDSLLVKVTVGGLTFEDCATRMERCLQEFRVVKTNIPFLLNLIGHPQFLVTTRFL
Trichoplax_adhaerens_XP_002115759       KILVANRGEIAIRVFRAANELDIRTVAIYTEQDAQHMHRQKADEAYLVGGLPPVAAYLNSSEIIDVAKQNNVDAIHPGYGFLSEHVDFAQACVDADIKFIGPSPSIINKMGNKTEARNTAIAAGVPVVPGSKVILKAAFGGGGRGMRVVTAADELPKLFETATSEAQTAFGNGSLFIEKYIEQPRHIEVQILGDLYNNVVHLYERDCSVQRRHQKIIEVAPAFPDLRERLTSDAVRLCQYVNYENAGTVEFLHYFIEVNPRLQVEHTITEEITVDIVQSQIRIAEGASLLPRGSAIQCRLTTEDPALNFQPDIGRLEVFRLAGAIISPHYDSLLAKVISYSTSYNQAIRKMLRSLSECRIVMTNISFLKNVLTHPQFNIHTRFI
Hydra_magnipapillata_XP_002162947       KLLIANRGEIAVRIARAGTEAGIRTVAIYSEQDSKQVHRQKADEAYLIGGMPPVAAYLNIGEIVRIAKEHDVDAIHPGYGFLSERHDFARACIKNGIKFIGPSPEVLYMMGDKIQARKAAIANNIPVVPGTDVILKAAYGGGGRGMRVVRNKDELPKMFELATSEATAAFGDGSMFVEKFIESPRHIEVQIIGDHYGSVVHLFERDCSVQRRHQKVIEIAPAPEKTRRTLTECAVRLCKAVNYGNAGTVEFLHYFIEVNARLQVEHTVTEEITIDLVRAQIGVAEGNSLISRGYAIQARVTTEDPSNNFIPDTGRIEVFRSTGAIISPHYDSLLVKVIAHANEFKDAATKLERSLREFRIVKTNIPFILNVLRHPDFLVRTDFI
Homo_sapiens_AAA82937                   KVMVANRGEIAIRVFRACTELGIRTVAIYSEQDTGQMHRQKADEAYLIGGLAPVQAYLHIPDIIKVAKENNVDAVHPGYGFLSERADFAQACQDAGVRFIGPSPEVVRKMGDKVEARAIAIAAGVPVVPGTDIIFKAAYGGGGRGMRVVHSYEELEENYTRAYSEALAAFGNGALFVEKFIEKPRHIEVQILGDQYGNILHLYERDCSIQRRHQKVVEIAPAAPQLRTRLTSDSVKLAKQVGYENAGTVEFLHYFIEVNSRLQVEHTVTEEITVDLVHAQIHVSEGRSLRINGCAIQCRVTTEDPARSFQPDTGRIEVFRSQGAVISPHYDSLLVKVIAHGKDHPTAATKMSRALAEFRVVKTNIAFLQNVLNNQQFLVDTQFI
Danio_rerio_AAI62583                    KVMVANRGEIAIRVFRACTELGIRTVAVYSEQDTGQMHRQKADEAYLIGGLSPVAAYLHIPDIIKVAKENNVDAIHPGYGFLSERADFAQACAEAGVRFIGPSPEVVRKMGDKVEARALAIKAGVPVVPGTDIIFKAAYGGGGRGMRVVRNYEELEENYQRAYSEALAAFGNGALFVEKFIEKPRHIEVQILGDKYGNVIHLYERDCSIQRRHQKVVEIAPAASHLRDRLTLDSVNLAKQVGYENAGTVEFLHYFIEVNSRLQVEHTVTEEITVDLVHAQLRVCEGRSLQINGCAIQCRVTTEDPSRGFQPDTGRIEVFRSQGAIISPHYDSLLVKVIASGKDLPTAATKMHRALTEFRVVKTNIPFLQNVLSNSQFLVDTQFI
Drosophila_melanogaster_NP_610527       SVLVANRGEIAIRVFRACTELGIKSVAVYSEQDKMHMHRQKADESYIVGGLPPVEAYLNIPELIRVCKENDVDAVHPGYGFLSERSDFAQAVIDAGLRFIGPSPEVVQKMGDKVAARVAAIEAGVPIVPGTDVIFKAAYGGGGRGMRVVRKMEDVEESFQRASSEAKAAFGNGAMFIEKFIERPRHIEVQLLGDKAGNVVHLYERDCSVQRRHQKVVEIAPAPIEIRDKMTEAAVRLARHVGYENAGTVEFLFYFIEVNARLQVEHTVTEEITIDLVQSQIRVAEGMTLVPRGYAIQCRVTTEDPANDFQPNTGRLEVFRSAGAIISPYYDSLLVKVISHASDLQSSASKMNRALREFRIVKTNIPFLLNVLENQKFLLDTYFI
Saccoglossus_kowalevskii_XP_002735883   KVLVANRGEIAIRVFRACRELGIHTVAIYSEQDNHHMHRVKADESYLVGGLPAVAAYLNIPEIVQIAQENDVDAIHPGYGFLSERADFAQAVTDGNIRFIGPTPEVVRKMGDKVIARQMAIAANVPVVPGTDIMLKAAYGGGGRGMRVVRNIEDVEESFVRASSEALAAFGDGSMFIEKFIERPRHIEVQILGDKTGNVVHLWERDCSVQRRHQKLVEIAPAPPAIRKIMTDDAVKLAKHVGYQNAGTVEFLHYFIEVNARLQVEHTVTEEITIDLVQSQIQIAGGKTLTYNGCAIQCRITTEDPARNFQPDTGRIEVFRSAGAIISPHYDSLLVKVIAHANNHKSAAAKMTRSLEEFRIVKTNVPFLQNVLKHEQFLVDTYFI
Micromonas_pusilla_EEH56848             KILCANRGEIAVRVFRAGTELGMRTVAIFSEADRLATHRYKADESYCVGGETPVGAYLGYEDIIKTALENGVQAIHPGYGFLSENADFARRCEEEGLTFIGPRSETIAQMGDKVIAKRLAKECDLPLVPGTDIMLKAAMGGGGRGMRIVRTMNDLKEGFTRASSEALGAFGDGRMFLERYVEAPRHIEVQILADAHGNVVHLAERDCSVQRRHQKVVELAPAADELRKTLHDDAVRLAKHVDYRNAGTVEFMHYFLEVNPRIQ-------EVTIDLVQSQILIAGGATLVVQGFAMQCRITTEDPQLNFAPDFGKVEVYRPVGSRVSPNYDSLLVKLTCKEKNFHGVVQKMYRALSEFRVVKTNIPFLLNVLQSETFLFATDFI
Ostreococcus_tauri_CAL54832             KILCANRGEIAVRVFRAGQELGMKTVAIFADADRQSTHRYKADESYEVGGKAPVAAYLDYESIIRCAKENGAQAIHPGYGLLSENATFARRCEEEGIVLIGPRSQTLTEMGDKVIAKQKATECGLPLVPGTAIMLKAAMGGGGRGMRVVKEFDELEDAFKRASSEAQTAFGDGRMFLERYVEAPRHIEVQILADNYGNVVHLGERDCSVQRRHQKVVELAPAPPVLRDTLCNDAIKLAKHVNYRNAGTVEFMHYFLEVNPRIQVEHTVTEEVTVDLVQSQILIAGGQKLVLRGFAMQCRITTEDPSMNFAPDFGKVEVYRPVGSRVSPNYDSLLVKLTCTEKTFDAAVQKMYRSLNEFRIVKTNIPFLLNVMQNETFLFATDFI
Kluyveromyces_lactis_XP_452456          KLLVANRGEIPIRIFRTAHELSMKTVAIYSHEDRLSMHRLKADEAYVIGQYTPVGAYLAIDEIINIAKSHGVNFIHPGYGFLSENSEFAEKVAASGITWVGPPAAVIDSVGDKVSARNLAEKANVPVVPGTPVIIKAAFGGGGRGMRVVREGDDISDAFQRAKSEAITAFGNGTCFIERFLDKPKHIEVQLLADNYGNVVHLFERDCSVQRRHQKVVEVAPAKEEVRDAILTDAVKLAKEAGYRNAGTAEFLHYFIEINPRIQVEHTITEEITIDIVAAQIQIAAGATLTTRGFAIQCRITTEDPSKNFQPDTGRIDVYRSAGSVISPHYDSMLVKCSCSGSTYEIVRRKMLRALIEFRIVKTNIPFLLTLLTHPVFKYWTTFI
Aspergillus_niger_XP_001401577          KILVANRGEIPIRIFRTAHELSLQTVAVYSHEDRLSMHRQKADEAYMIGRYTPVGAYLAIDEIVKIALEHGVHLIHPGYGFLSENAEFARKVEQSGMVFVGPTPQTIESLGDKVSARQLAIRCDVPVVPGTPIIIKAAFGGGGRGMRVVRDQAELRDSFERATSEARSAFGNGTVFVERFLDRPKHIEVQLLGDNHGNVVHLFERDCSVQRRHQKVVEIAPAKADVRDRILADAVKLAKSVNYRNAGTAEFLYYFIEINPRIQVEHTITEEITIDIVAAQIQIAAGATLSTRGFAIQCRITTEDPSKGFSPDTGKIEVYRSAGAIITPHYDSMLVKCTCRGSTYEIARRKVVRALVEFRIVKTNIPFLTSLLSHPVFVCWTTFI
Arthroderma_benhamiae_EFE32191          KILVANRGEIPIRIFRTAHELSLQTVAIFSYEDRLSMHRQKADEAYQIGRYTPVAAYLAGQEIVNIASQHGVHLIHPGYGFLSENAEFARAVEKAGMVFVGPTPETIDRLGDKVSARKIAIECKVPVVPGTPIIIKAAFGGGGRGMRVVRDQESLRDSFERATSEAKTAFGNGTVFVERFLDKPKHIEVQLLGDNHGNVVHLYERDCSVQRRHQKVVELAPAKIDVRDNILADAVRLAKHVNYRNAGTAEFLYYFIEINPRIQVEHTITEEITIDIVAAQIQIAAGATLSIRGFAIQCRITTEDPTKGFQPDTGKIEVYRSAGAIITPHYDSMLVKCTCHGSTYEVARRKMLRALVEFRIVKTNIPFLASLLTHPTFICWTTFI
Ustilago_maydis_XP_757201               KLMVANRGEIAIRIFRTAHELAMTTVALYSFEDRMSAHRYKADEAYQVGGLNPVSAYLAIDDIVRIALEHKVDMIHPGYGFLSENPHFAKKVEEAGIAFIGPRPETIDGLGDKTKARDLARKANVPIVPGTPVIIKAAMGGGGRGMRVVRKMEEFKESFERAVSEAKSAFGDPTVFIERFLDRPRHIEVQLLADGEGNVVHLFERDCSVQRRHQKVVEVAPAPDDVRQAILSDAVRLAKTAGYRNAGTAEFLYYFIEINPRLQVEHTITEEITIDIVGAQIQIAAGATLQKRGSAIQCRITTEDPAANFQPDTGRIEVYRSAGAQITPHYDSLLVKVSCRGATYEVARRKMLRSLVEFRIVKTNIPFLFRLLTHEAFATWTTMI
Laccaria_bicolor_XP_001883738           KILVANRGEIAIRVFRTAHELAMHTVAIYSYEDRLSAHRQKSDEAYQVGGLTPVGAYLAQDDIIKIALEHGVDMIHPGYGFLSENAAFARKVEQAGIAFVGPSPEVIDGLGDKTKARTLAMKVGVPVVPGTPVIIKAAMGGGGRGMRVVREQSDFETSFQRAVSEAKAAFGDGTVFIERFLERPRHIEVQILADAVGNTIHLFERDCSVQRRHQKVVEVAPATEEVRQAILADAIKLAKSVGYRNAGTAEFLHYFIEINPRIQVEHTITEEITIDIVAAQIQIAAGATLTKRGFAIQCRITTEDAAHNFQPDTGKIEVYRSAGAQITPHYDSLLVKCTVSGTTYEVARRKMLRALVEFRIVKTNIPFLFRLLTHDTFITWTTFI
Monosiga_brevicollis_XP_001748229       ----ANRGEIAIRIFRAATELDMNTVAVYSKEDIRAVHRYKADEAYLIAEKGPVAAYLSIPDLIRIAIDNKVDAIHPGYGFLSESVELSRACEEAGIVFVGPNSKQLSRFGDKTQARALALEHGLPVVPGTDVIVKASMGGGGRGMRIVHKPEQLEEAINRCRSEALAAFGDGAVFVERFVPRPRHIEVQIVGDGT-DVVHLFERDCSVQRRHQKVVEIAPAPEDVRMNICNDAVRLAKAINYSNAGTVEFLHYFMEVNPRIQVEHTVTEQVTIDLVQTQLRIASGASLSTRGYAIQCRITTEDPLNDFAPDTGRIDVWRPPGARVLPYYDSMLMKVTATSATLDDASRKVRRALVESRIVKTNIPFLLNVLRHPVFVCTTRFI
Phytophthora_infestans_EEY69919         KLMAANRGEIATRIMRAGNELGLRTVGIFSKEDRFTQHRYKADESFLVGDKSPVGAYLDINSIIQIAKENNIDAIHPGYGFLSENVGFAEQCAKNGIKFVGPTPENLQRFGDKTAAREIAIEQKVPVVPGTDVIIKASMGGGGRGMRVVNSAEELEENFERASSEALAAFGDGTVFIERYVDRPRHIEVQILGDGKGNVVHLYHRDCSVQRRHQKVLETAPAVPKTEKAMIDDAVRLTSAAKYLNAGTVEFLHYFIEVNPRIQVEHTITEEITIDLVQSQIRIAGGETFKPRGHAMQCRVTTENPSTGFQPDSGVIEVFRSVGAHITPHYDSLLVKVTARALDRGDCAHKLKRALSEFRVVTTNKSFLANVLNHPDFIVDTSFI
Thalassiosira_pseudonana_XP_002294371   ----ANRAEISVRIQRAVTELNMGSVAIYVDEDRYGQHRWGADESYLLNKATPISAYLDIDQIIKIAKDSGVDAIHPGYGFLSESPQFAQACADAGITFVGPTVENLNTFSDKTSARNAAIAAGVPVVPGSDVIIKAAMGGGGKGMRVVRNREDLIPFFESASSEALASFGDGSVFVERFVYRPRHIEIQIIGDGEGNVIHLWERDCSIQRRHQKVIEMAPAWDSLRKELHDYAVNLTSQAKYKNAGTVEFLPYFIEVNPRIQVEHTVTEEVTIDVVQTQIRIAGGATFKPRGVAIQCRVTTENPERDFAPDTGTISLYRHSGLAITPYFDSMIVKYTARGSSFAETVARMKRVLIECRIVKTNIPFLLNVLTHPEFEVTTAFI
Phaeodactylum_tricornutum_XP_002183906  RILAANRAEIAVRIMRAATELNAGTVAMYTHEDRYSQHRWGADQSFLLDKSSPISAYLDIPQIIRLALDAGVDAIHPGYGFLSESPEFAQACADASITFVGPTVENLQRFSDKTSARQAAIEADVPVVPGSDVILKAAMGGGGKGMRVVRRMEDLIPFFQAASSEALASFGDGAVFVERFVERPRHIEVQIIGDGTGNVVHLWERDCSIQRRHQKVIEMAPAWDELRAQLHEYAVRLTSQAKYKNAGTVEFLPYFIEVNPRIQVEHTVTEEVTIDLVQAQIKIAAGATLQPRGVAIQCRVTTENPERDFAPDTGTVTLYRHSGMTITPYFDSMIVKYTALGANFPETVARMKRVLQECRIVKTNVGFLLNVLSHPEFEVTTSFI
Emiliania_huxleyi_BAH22705              KLMAANRAEIAVRIMRAATELNVATVAIYGYEDRFSQHRWGADQSFQLEKDAAVRAYLDIEQIVALAKREGVDAIHPGYGFLSESPEFAQACSDAGITFVGPTVANLKTFSDKTTARVAAIAADVPVVPGTDVIIKAAMGGGGKGMRLVRDMEELGASFASASTEAEAAFGDGSVFLERYIESPRHIEVQIIGDGKGGAVHLCERDCSVQRRYQKVVEIAPAWPALRNKLHEDSLRLMRSAKYLNAGTVEFLHYFIEVNPRIQVEHTVTEEVTIDLVQAQMRIASGASFQARGIAVQCRVTTENPERNFAPDTGTLSVYRHSGMTVTPYYDSLLVKYTARGSNWGEVIRRMTRALQEARIVKTNIPFLLNVLTHPEFKVTTGFI
Delftia_acidovorans_YP_001562103        KILIANRGEIALRIVRALRELGVPSLAVFAADDAQAPHVSAADAAVPLGA-SGPSAYLDGAHLLRIAREHGCDGIHPGYGFLSENAGFAQACADAGLRFIGPAPEHLALLGDKARARDLARRCGVPLMPGSSIMVKAIGGGGGRGMRAVARAEDLPAAYERCRSEARAAFGVDGVYVERLMTGARHIEVQILGDGGAGPIALGERECTLQRRFQKLVEIAPSPQPLRERITRDALRMAAEIGYESLGTFEFLYVFIEANPRLQVEHTITEEVFIDLVQAQIRVAAGDHLAPRGYAMQWRINAEDAAGQSRPGSGRIGALQWAGASPSPHYDTLLAKLIVHGPRFEDVLRRARRALDECRILATNLPLLQALARRPEMAVHTRWL
Verminephrobacter_eiseniae_YP_996455    RVLVANRGEIALRIVRALHDLGLASVAVYAADDAASPHVAAADQAVALDA-TGAAAYLDAARLIAIARAQGCDGLHPGYGFLSERADFARACAAAGLRFIGPTPEQLALLGDKGQARALALRCGVPLLPGTQIVLKALGGGGGRGMRAVQSADELPAAYARCRSEALAAFGVDGLYVERLMGNARHIEVQVLGDGRE-VMALGERECTVQRRFQKLVEIAPSPAALRARISAAALTMARELAYEGLGTFEFLYVFIEANPRLQVEHTITEAVTLDLVQTQLALAAGQSLAVQGYAIQWRINAEDAQGSAMPGSGRLTRFDLAGAAPSPHYDTLLAKLIVHGPHFDTALRRSQRALAECRILANNLALLRALAARPEMHLHTRWL
Ralstonia_eutropha_YP_727732            KLLIANRGEIAIRIARAAAAMGIPSVALYSEDDCDALHVRKADAAVALPG-TGPRAYLDIAAVVDAARRAGCGMVHPGYGFLSENADFAQACLDAGLVFAGPAPDVLRLFGDKARARALAREHGVPVVPGTAMMIKALAGGGGRGMRAVHRAAGIDEAYARCVSEATAAFGNGAVYVERIVAAPRHIEIQVVADAEGRVLTLGERECSLQRRHQKLVEIAPSPDALRARLADAAATLARAAAYRGIGTFEFLFWFMEANPRLQVEHTVTEMVTVDLVQTQLAIAAGARLAPRGIAVQLRINAEDAQGQLRPASGTLTAFEPAGMTANPRFDSLLAKLIVHGGNFARALAIAYRALCEFRIIDTNRRLLQDLLQLDDIRVHTQYL
Bradyrhizobium_japonicum_NP_773932      KLLIANRGEIAIRIARAAADAGIATVAIHPADDALSLHVRVADEALEIPG-RGARAYLDIEAVVTAAKGAGCDAVHPGYGFLSENAAFAKACGEQGITFVGPKVTALELFGDKVAARQLAKRCGVPIIAGTSIVIKAMAGGGGRGMRVVENAADLAEAYARCQSEAKAAFGFDGVYAERLIRQARHIEVQIIGDRHGAVSHLWERECTIQRRHQKLVEVAPSPGPLRGRIIEAARQLATAAAYDNLGTFEFLFAFIEANPRLQVEHTVTEAVLLDLVRAQLAVAAGSTLKPRGYAMQLRVNMEDETGATHPTGGVLALFEPAGYKTSAAFDSLLAKVIVHGEAWHDVVAKASRALREFRIVVTNIAFLQAVLAHPDFRIATDFI
Phenylobacterium_zucineum_YP_002131389  RLLIANRGEIAIRIARAADELGMATVAICSEDDRGSLHTAKADDLHVLSG-VGAKAYLDIEQVLAAARTAGCDAIHPGYGFLAENAQFAARCAEQDITFVGPTPEMLTEFGDKARARSLARDCGVPTPQGLFVILKAVAGGGGRGIRVVRTPKELPKAFERCSSEAKAAFGQGDLYVERFLPRARHLEVQIIGDGQGGVTHLWERECTLQRRHQKIVEIAPSPEALREALLDASVRLATAVGYRGLGTFEFLFAFIEANPRIQVEHTVTEEVTVDLVQAQLRVAGGASLAPRGHAIQLRVNMETPDGAVLPSGGQLTAFDPAGYRTSPNFDSLLAKVIVHEPDFAAALRRGRRALREFRIVPTNLEFLHALISRPEVAIYTTFI
Deinococcus_radiodurans_NP_285633       RVLIANRGEVAVRIERAVSALGWQSVAVYAPDDAGSLHVRRADEAVALSG-RGAAAYLDGAALLRVAQEHAATHVHPGYGFLSENADFARACAQAGLVFVGPDPDTLDLFGDKSRARGLAQRLGVPVIPGTDVMLKACSGGGGRGMRVVRQAGDLAAAFEQASREARLAVGQGDLYAERLIERARHIEVQVAGDGQ-SVTHLWERDCTVQRRHQKLLEFAPAPQAVRTALIGAALQLAQEVKYRCLGTFEFLFYFIEANPRLQVEHTVTEEWCTDLVTAQLRLAAGETLPPPGQAVQARVNMEGADGQVHVGGGQVQTFTPTGLTPSPQYDALLAKVVVHDAALPGLLRQAATALSEFQIVSTNLAFLQALLHHPDVQLSTHWL
Kineococcus_radiotolerans_YP_001360285  TVLIANRGEIAVRVVRAAAEAGLRSVAVYADQDADALHVRLADTAVALPGDTAAQTYLDVDALLAAAEASGADAVHPGYGFLSENAGFARAVEAAGLTWIGPTPETIEALGDKVTARAIARDAGAPLAPGSTIVVKAAHGGGGRGMRVARTREEVADAFESATREAVAAFGRGECFVEKFLERPRHLEVQVLGDGAGGVTVVGDRDCSLQRRNQKLVEEAPAPDEQRRTIHTAARDICAAVDYRGAGTVEFLLSFCEVNTRLQVEHPVTELVTVDLVREQFRIAAGDGP--RGHAFEFRVNAEDPGRGFLPSPGRIERLRVAGDSVAAAFDSLAGKLLVHAGDRDTALARARRALAEFEIIATVLPFSRAVVDEPDFSVGTQWI
Acinetobacter_baumannii_YP_001845930    KLLIANRGEIAVRIIHACRDMGIASVALYADDDINSMHVELADEAWGLAGATASETYLNIPAIIEVAKKSKATMVHPGYGFLSERAEFAQAVIDAGLKWVGPSPSAIEKLGDKIEARKIAASVGAPLVQGTQIAIKAAFGGGGRGLKVAWKLEEVKELYESAVREAKAAFGRGECFVEQYLDKPRHVEAQVIADQHGNIVVLGTRDCSLQRRNQKLVEEAPAPDEIYQQILSSAKNICQAANYVGAGTVEYLLSFLEVNTRLQVEHPVTEETSVDLVVEQIRVAQGEVLKAQGHAIEFRINAEDPARGFIPAFGVLSLFEATGSLVSSHFDSLMAKLIVSGPTREVAIARAKRALKQFKIVASVLDFHRAVLNEPGFTVHTRWI
Acidovorax_avenae_ZP_06212366           KVLIANRGEIAVRIARACADHGLASVAVYADADIDALHVRMADEAWGLGGDRPADTYLHIDKLLDAAHRSGADAVHPGYGFLSENAGFARAVIGAGLTWIGPPPEAIERLGDKVEARRLALQVGAPLVQGTAIIIKAAFGGGGRGMKIAWRMDEVEDLYASAVREATAAFGRGECFVEQFLDRPRHIEAQVLADTHGNVVVLGTRDCSLQRRNQKLVEEAPAPPAQRERIHTAARDICAAAGYTSAGTVEFLISFLEVNTRLQVEHPVTEQTTIDLVVEQFRIAEGLPLEPLGHSFEFRINAEDVGRGFLPTPGGVTAFEPAGSIVPGTFDSLMAKLIVSGATREQAIARARRALREFRIVASVLPFHRAVMEHPDFTVHTRWI
Delftia_acidovorans_YP_001566739        KVLIANRGEIAVRIARACADYGVKSVAVYADADIDALHVRMADEAYGLDGERPADTYLNIAKLIAIAHKSGADAVHPGYGFLSESEAFARAVLDAGLRWIGPTPETIAKLGDKVEARKIALQVGAPLVAGTPIIIKAAFGGGGRGMKIAWRMDEVEELFHSAVREAVTAFGRGECFVEQFLDRPRHIEAQVLADTHGNVVVLGTRDCSLQRRNQKLVEEAPAPDEQRARIHSSARDICAAAGYVSAGTVEFLISFLEVNTRLQVEHPVTEQTTVDLVIEQLRVADGLPLPL-GHSIEFRINAEDVGRGFLPTPGPVVRFDPTGSVVPGSFDSLMAKLIVSGATREQALARARRALAEFRILSSVLPFHRAVIGHADFVVHTRWI
Micrococcus_luteus_YP_002957960         RVLIANRGEIAVRVARAARDHGIASIAVYSDPDADALHVAVADEAFHLPGASSADTYLKIDAVLDVARRAGADAVHPGYGFLSENADFAQAVIDAGMTWIGPSPDAIRALGDKITARSLAQQAGAPLVPGSDIAIKAAFGGGGRGIRVVRELGDVEDAFEATVREAVAAFGRGECFVERFLDRPRHVEAQVLADEHGHVAVLGTRDCSLQRRNQKLVEEAPAPDEQRERIHTSAREICRAAGYTGAGTVEYLISFLEVNTRLQVEHPVTEEVFVDLVREQFRVAAGEPLTPRGHALEFRLNAEEPAYGFLPVPGPIDAFEATGSVVPGEYDSLLAKLIVWGEDRAQAVARARDALAELRIVPTVVPFHRAVLEQDAFTVYTTWI
Rhodococcus_jostii_YP_706217            KVLVANRGEIAVRVIRAAADAGLASVAVYAEPDADAPFVRLADEAFALGGQTSAESYLVFDKILDAAAKSGADAIHPGYGFLSENADFAQAVIDAGLIWIGPSPQSIRDLGDKVTARHIAEKAKAPMAAGTKVAIKAAFGGGGRGMKVAHTIEEIPELFDSATREAVAAFGRGECFVEQYLDKARHVEAQVIADQHGNVIVAGTRDCSLQRRFQKLVEEAPAPDDQRHRIHTSAKAICKEAGYYGAGTVEYLVSFLEVNTRLQVEHPVTEETAIDLVLQQFKIANGERLTPRGHAFEFRINGEDAGRGFLPAPGPVTKFVPTGSVIGGQFDSMLAKLIVTGATRDEALARARRALAEFQVLATVIPFHRAVVADPAFIVYTKWI
Frankia_alni_YP_711464                  KILIANRGEIAVRVARACRDAGYTSVAVYAEPDIDALHVRVADEAFALGGTTPGDSYLRIDKILDACKSSGADAVHPGYGFLSENADFAEAVIGAGLTWIGPPPEAIRRLGDKTAARHIALAVGAPLAPGTAVAIKAAFGGGGRGLKVAWTAEELPELFDSAVREAVAAFGRGECFVERYLDQPRHVETQVLADSHGNVVVVGTRDCSLQRRYQKLVEEAPAPAEQLTELYEASKAICKKAGYVGAGTVEFLISFLEVNTRLQVEHPVTEEVSVDLVRAQFRIAEGEALAPRGHAIEFRINGEDPGRNFLPAPGTVTTFVSSGSVIGGAFDSLLAKLIITGATRQEALERARRALDEMVVMATALPFHRAVVRDPAFAIHNRWI
Micrococcus_luteus_ZP_06501280          RVLIANRGEIAVRIIRACQDEGLTSVAVYAEPDRDALHVRLADEAVALGGETAADSYLVIGKILDAAERAGADAVHPGYGFLSENADFARAVTDAGLVWIGPPAEAIDRLGDKVSARQLATKVGAPLAPGTTVAIKAAYGGGGRGIKVARTREEIPEFYESAVREAVAAFGRGECFVERFLDKPRHVETQCLADVHGDVVVISTRDCSLQRRNQKLVEEAPAPDEQNARLVESSKAILQEAGYVGAGTCEFLISFLEVNTRLQVEHPVSEEITIDLVREQFRLARGEALQPRGHSIEFRLNGEDPGRNFLPAPGRLTTFRMEGETVSGAFDSMVAKLIVTGADRRQALQRAARALREAEIMPSVLPFHRAVVRDPAFAVHTRWI
Propionibacterium_acnes_ZP_06426704     RVLVANRGEIAVRIIRAAKDVGITSVAVYADSDSEGLFVKLADEAFALNGVTPAQTYLDVDKILDVARRAEVDAIHPGYGFLSENADFAQAVIDAGFLWIGPPPHAIRVLGDKVQARHIAQKVGAPLVPGTALAIKAAFGGGGRGLKVAHSMDDITPLYESAVREAVTAFGRGECFVERYLDKPRHVETQCIADHYGTVQIISTRDCSLQRRHQKLVEEAPAPDEQLTRLYESSRAILKEAEYVGAATCEFLISFLEVNTRLQVEHPVSEEVAVDLVQMMFHVAQGGHLQLRGHSFEFRINAEDPGMGFMPAPGTLTSWQPSGMTVPGAFDSLIGKLIITGDSREQALARAARALDEIVIMPTVIPFHQAVVHDPAFTVFTDWI
Thermobifida_fusca_YP_289589            RIAIVNRGEAAMRLIHAVRDIGIETVALYTDVDRTAAFVREADIAYDLG-PASARPYLNLEVLQRALVDTGADAAWVGWGFVAEDPAFAELCEQLGVTFIGPSPHAMRQLGDKIGAKLLAEQVGVPVAPWSRLMLKAAAGGGGRGIRIITTEAELVDTYERARQEAARAFGSDTVFLESLVTGARHVEVQVIADGQGTAWALGVRDCSVQRRNQKIIEESASPPVQAADLKAAAERLALAVGYRGAATVEFLFAFLEVNTRLQVEHPITEATTFDLVKAQLWVASGGKLEQ-GHAIEARLNAEDPDRDFAPSPGRIVHLELEGDVIPSDFDSMIAKIIAHGRDREEALSRLRRALHTVLIGTTNKSFVLDLLNQPEVVADTGWI
Rhodococcus_jostii_YP_704171            RIAIVNRGEAAVRLIRAVRELGIRTIALHTEAERRAMFVRQADEGVCLRTVKTGTAYLDHAELARALRESKADAVWVGWGFVAEDPAFVEVCEQLGITFIGPPAESMRLLGDKVEAKLLAEKVEVPVAPWSGLIIKARSGGGGRGIRKVWSEDELELALERTQGEAQRSFGDPVVFIERLVTDARHVEVQVIADNFGNVWAPGVRDCSIQRKNQKVIEESSSPTEQANHLRTVSAELVRAAGYRGAGTVEYLFTFLEVNTRLQVEHPITEATTIDLVKLQILVASGEPLEF-GHAVEARLNAEDAANGFAPAPGAVQLLKFQGDVIPPDYDSMVAKVIAWGRDRSEALARLRTALRETTVGTTTKSFLLDLLDREEVIADTGWL
Perkinsus_marinus_XP_002780586          RILVANNGLSACKFIRSTAKAGVDLYVMETPDEAGLSYVRVVP--VEAPPGPGANNYGNVEVIRRLAVENECDMIWPGWGHASENPELPKAFEDTGIEFIGPSAECMRLLGDKAESTITAKKCGVPCIPWSGCMIKAAMGGGGKGIRMVSCREEVADKFELVRGEIPI----GGIMIMRCVTRARHFEVQILADKYNNVVALSTRDCSLQRRQQKMVEEGPVVHERVLEMQDAAARLCAEVGYVSAGTVEFLYYFLEVNTRLQVEHPVTELLSVNLPNAMIQVALGKTLRFKDHVMACRITAEAADDGFRPTAGIVERVKLADGAITQYSDSQFGHIFVVGSDRRDAVRRMVEVLRNVEVVKCSVDYIREVMRTSEFEYHTNWL
Caenorhabditis_elegans_NP_001022401     RLLVATNGIAAMRCLMTAKKFDIHFVCMTTEDQSMSESLRMPNTLAESPSGTNKNNFANVDEILKHAIKYEVDAVWAGWGHASENPDLPRRLNDHNIAFIGPPASAMFSLGDKIASTIIAQTVGVPTVAWSGLMIKASEGGGGKGIRKCTKVEDFKSMFEEVAQEVQG----SPIFLMKCVDGARHIEVQLLADRYENVISVYTRDCSIQRRCQKIIEEAPAISHIRKSMQEDAVRLAKYVGYESAGTVEYLYYFLELNPRLQVEHPTTEMVSISIPAIQLQIAMGLPLDTKLHAIAARITCENPDDSFRPSTGKVYEINFRGSSVHQFADSQFGHIFTRGTSRTEAMNTMCSTLKHMTIFPTQVNYLVDLMHDADFIFNTQWL
Plasmodium_falciparum_XP_001348838      KLLIANNGMAALKCILSLKDWEIKIIVMATDEKSNAKYISLADKVIKVPGGKNIHNYANVPLIVELAKSENVDAVWPGWGHSSENPLLSTLLEKENIIFIGPTGNVMEALGDKISANILAQSVEVPVVKWSGVMIKASQGGGGKGIRKVENEYEIKKAYEQVQNELPN----SPIFLMKVCNNVRHIEIQVVGDMYGNVCSLSGRDCTTQRRFQKIFEEGPPSYPIFREMEKSSIRLTKMIKYRGAGTIEYLYFFLELNPRLQVEHPVSEGITCNLISIQLQVAMGIPLPYKNHVIAARITAENSNDSFKPTSGNVRRINFDGF-VHEFSDSQIGHIFAKGETREVARKNLILALRKLHIIKTGTKYLAKILESKAFIITTNWL
Toxoplasma_gondii_XP_002370640          RILIANNGTAAVRCIRSMRHWALEFVVMATAADANAEFIAEADFYVEVPPGPNSNNYANLHLIVQTAETYECDAVWPGWGHASENHRLPAILLKRKTIWIGPSPQAMLALGDKIGSAVIAQSVNVPCVPWSGVMIKASEGGGGKGIRRVTNAEEVADAYRQVVNEVKG----SPVFVMRMVSDCRHLEVQLLADKSGRCVSLGSRDCSIQRRCQKIIEEGPVVPEVVSQMEDAACRMAMAVGYENAGTCEFLFAFLEVNARLQVEHVVTECVGFNLPAAQLQVAMGILIKPVGHIIAARITAEHAEESFRPTVGLVHELTFSKGNIHAFNDAQFGHLFAHGKDRREAVKHMVLALKDMTILRTNVEALIKILEHPDFVTHTTWL
Cryptosporidium_hominis_XP_667901       KILVATSGQAAIKCIRSMRHWAFEFVVMATPEQSNSESVSEADYYVDIPMGPNYHNYANIEVIVSIAEEHECDAVWPGWGHASENPELPKALARRKIIWIGPSAESMETVGQKIQSNIIAQSVQVPCVPWSGVMIKASSGGGGKGIRLCSSMEDLESNYRQVINEVKG----SQVFVMRAVNKCRHLEVQVLGDKYGDVFALSTRDCTIQRRHQKVIEEGPVTQEIVKELELSAERMCKAVGYSSAGTVEFLIAFLEVNARLQVEHVVSEGVACNIPAAQLQIAMGIPLPPR-HIIAARITSEHAEKGFTPTCGDVFEISFSPGHIHQYSDSQFGHIFAFGMNREEARKHLIMGLKGLTIIRTNVEAVCRILENQDFITYTQWL
Micromonas_pusilla_EEH58267             KILIANNGLGAVKAIRSLRLWHLHIVCMATEDKANAEYIRLADEFVTVESGSNRNNYANVDLIVKVARRCEADAVWPGWGHASENPKLPAALAYHDIAFLGPSAESMDAVGDKICANLLAQSCDVNVIPWSGLMVKASEGGGGKGIRMVSNMDELRTGFVQVQAEVPG----SPIFIQQLSTNSRHLEVQVVADKHGNAISLYGRDCSVQRRHQKIIEEGPVTRETCEELESGAVRLAKKVKYSGVGTVEYLYSFLEVNPRLQVEHPVTETITVNLPATQLQIAMGIPLPPMGHCIAGRVTAEDPDVGFKPTSGAILHFRSTGG-VHQFADSQFGHIFAHKPTRDEATTLLVQALSELSIIHTNVKYLGALLEKDDFRHTTAWL
Ostreococcus_lucimarinus_XP_001420225   KVLIANNGLGAVKAIRSMRLWVLHLVCMATPDAANAEYIRLADEFITVEGGSNRNNYANVDLIVKVARTCGADAVWPGWGHASENPQLPSQLAYHDIAFLGPPASAMDAVGDKICANILAQSCDVNVIPWSGVMIKASEGGGGKGIRKVNSIEELKTGFAQVQAEVPG----SPIFIQKLSVDSRHLEVQMVADAHGQAIALYGRDCSVQRRHQKIIEEGPITRALCEELERGAVRLAKKVGYCGVGTVEYLYSFLEVNPRLQVEHPVTEQITVNLPAVQLQLAMGIPLPPLGHCVAGRITAEDPDSGFKPTSGAILHFRSSGG-VHQFADSQFGHIFAFKPSRAEAITLLTHALSELSVIHCNKKYLGKLLEKPEFLHDTAWL
Triticum_aestivum_AAA19970              SVLVANNGMAAVKFMRSIRTWAILLVAMATPERINAEHIRIADQFLEVPGGTNNNNYANVQLIVEIAERTRVSAVWPGWGHASENPELPDALMEKGIIFLGPPSAAMGALGDKIGSSLIAQAAGVPTLPWSGAMIKASWGGGGKGIRKVHNDDEVRALFKQVQGEVPG----SPIFIMKVASQSRHLEVQLLCDKHGNVAALHSRDCSVQRRHQKIIEEGPITPETIKELEQAARRLAKCVQYQGAATVEYLYYFLELNPRLQVEHPVTEWIAINLPASQVVVGMGIPLKPKGHCVAVRVTSEDPDDGFKPTSGRVEELNFSGGAIHEFSDSQFGHVFAFGESRSLAIANMVLGLKEIQIIRTNVDYTVDLLNAAEYRIHTGWL
Arabidopsis_thaliana_AAG40564           SILVATNGMAAVKFIRSVRTWAVKLVAMATPERINAEHIRIADQFVEVPGGTNNNNYANVQLIVEMAEVTRVDAVWPGWGHASENPELPDALKEKGIIFLGPPADSMIALGDKIGSSLIAQAADVPTLPWSGAMIKASWGGGGKGIRKVHNDDEVRALFKQVQGEVPG----SPIFIMKVASQSRHLEAQLLCDQYGNVAALHSRDCSVQRRHQKIIEEGPITQETIKKLEQAARRLAKSVNYVGAATVEYLYYFLELNPRLQVEHPVTEWIAVNLPAAQVAVGMGIPLRPKGHCVAVRVTSEDPDDGFKPTSGEIQELSFSGGGIHEFSDSQFGHVFAFGESRSVAIANMVLALKEIQIIRTNVDYTIDLLHASDYRIHTGWL
Physcomitrella_patens_XP_001773073      SILIANNGMAAVKFMRSVRSWAVLLVAMATPERINAEHIRMADQFVEVPGGTNNNNYANVQLIVEIAERTGVQAVWPGWGHASENPELPDSLLARGILFLGPPAGPMSALGDKIGSSLIAQAAGVPTLPWSGAMIKASWGGGGKGIRKVHNDEEVKALFKQVQGEVPG----SPIFIMKVASQSRHLEVQLLCDKYGNVAALHSRDCSVQRRHQKIIEEGPITPETVKRLEQGACRLAKCVNYIGAATVEYLFYFLELNPRLQVEHPVTEWIAFNLPAAQLGVAMGIPLQKKGHVVAVRVTSEDPDDGFKPTSGQVQELSFSGGGIHEFSDSQFGHVFAFGETRAMAIANMVLGLKELHIIRTNVDYTVDILHAPEYKIHTGWL
Naegleria_gruberi_XP_002669281          KILIANNGIAAVKGIRSMRKWEIKFVVMATPEQANAEYVRLADELVKVPGESNYNNYSNVKLIVDIAEQFCCDAVWPGWGHASENPELPFSLTKRQIAFIGPDSVPMEALGDKISSTILAQAAGVPCIPWSGIMIKASEGGGGKGIRKVANDIELKLGFSQVKNEVPG----SPIFLMKLSSESRHLEVQVVADKHGNALALYSRDCSVQRRHQKIIEEGPVTKHVIDKMEAAAVTLARSVNYSGAGTVEYLVYFLELNPRLQVEHPVTEWITTNIPSIQLQIAMGISL---GHVIACRVTAENPESGFQPTCGSVVELNFSQGAIHAFSDSQFGHIFTKGETREEARKTMLSTLSELAIIRTTAEYLQSLLKFDDYVYTTSWL
Candida_albicans_XP_718624              KILIANNGIAAVKEIRSVRKWAIQFTVMATPEEANAEYIRMADQFIEVPGGTNNNNYANVDLIVEIAESTNAHAVWAGWGHASENPLLPEKLSPKKIIFIGPPGSAMRSLGDKISSTIVAQHAQVPCIPWSGVMIKASEGGGGKGIRKVDDEKNFITLYNQAANEIPG----SPIFIMKLAGDARHLEVQLLADQYGTNISLFGRDCSVQRRHQKIIEEAPVTKETFHEMENAAVRLGKLVGYVSAGTVEYLFYFLELNPRLQVEHPTTEMVTVNLPAAQLQIAMGIPMTPKGHCTACRITSEDPGEGFKPSGGSLHELNFNQSSIHSFSDSQFGHIFAFGENRQASRKHMVVALKELSIFRTTVEYLIKLLETPDFEITTGWL
Aspergillus_flavus_XP_002378098         SVLIANNGIAAVKEIRSVRKWAIQFTVMATPERANADYIRMADQYVEVPGGTNNNNYANVELIVDVAERMDVHAVWAGWGHASENPRLPESLSPKKILFIGPPASAMRSLGDKISSTIVAQHAGVPCIPWSGVMIKASEGGGGKGIRKVESEEDFVNLYNAAANEIPG----SPIFIMKLAGNARHLEVQLLADQYGNNISLFGRDCSVQRRHQKIIEEAPVTPTTFQAMERAAVSLGKLVGYVSAGTVEYLFYFLELNPRLQVEHPTTEMVSVNLPAAQLQIAMGIPLQPKGHTTACRITSEDPGEGFKPSSGTMHELNFTAGGIHSFSDSQFGHIFAYGENRSASRKHMVIALKELSIFRTTVEYLIKLLETPAFEITTGWL
Cryptococcus_neoformans_XP_774823       KVLIANNGIAAVKEIRSIRKWQIEFTVMATPERINAEYIRMADRYVEVPGGSNNNNYANVDFIVDVAERAGVHAVWAGWGHASENPRLPETLAKSKIIFIGPPGSAMRSLGDKISSTIVAQHAKVPCMPWSGIMIKASEGGGGKGIRKVEDGEKFKNSFQAVAGEVPG----SPIFIMKLAGSARHLEVQLIADQYGNAISLFGRDCSVQRRHQKIIEEAPVTPETFEEMEKAAVRLAKLVGYVSAGTVEYLFYFLELNPRLQVEHPTTEMVSCNIPAVQLQIAMGIPLTPKGHVIACRITGENPDAGFKPSSGNLTELNFSAGGLHEYADSQFGHIFAYGMERSEARKSMVVALKELSIFRTTVEYLIKLLEKPEFELTTQWL
Ustilago_maydis_XP_760776               KVLICNNGIAAVKEIRSIRKWAIEFTVMATPEKVNADYIRMADQYVEVPGGSNNNNYANVDLIVDVAERAGVHAVWAGWGHASENPRLPESLSKHKIIFIGPPGSAMRSLGDKISSTIVAQHADVPCMPWSGVMIKASEGGGGKGIRKCTNGEEFKQLYNAVLGEVPG----SPVFVMKLAGQARHLEVQLLADQYGNAISIFGRDCSVQRRHQKIIEEAPVTEDARESMEKAAVRLAKLVGYVSAGTVEWLFAFLELNPRLQVEHPTTEMVSVNIPAAQLQVAMGIPLQPQGHVVACRITAENPDTGFKPGMGALTELNFTSGALHEYADSQFGHIFAYGADRSEARKQMVISLKELSIFRTTVEYLIKLLETDAFEITTGWL
Laccaria_bicolor_XP_001875210           KVLIANNGIAAVKEIRSIRQWAVEFTVMATPEKVNAEYIRMADQYIEVPGGSNNNNYANVDLIVDIAERAGVHAVWAGWGHASENPRLPESLSKNKIIFIGPPGSAMRSLGDKISSTIVAQSANVPTMPWSGVMIKASEGGGGKGIRKVDHPDGFKNAYHAASGEIPG----SPIFIMKLAGQARHLEVQLLADQYGNAISLFGRDCSVQRRHQKIIEEAPVTEETFEQMERAAVRLSKLVGYVSAGTVEYLFYFLELNPRLQVEHPTTEMVSVNLPAAQLQVAMGLPLRPKGHVVAVRITAENPDAGFKPSSGSLQELNFTAGGLHEFADSQFGHIFAYGEDRSESRKNMIVALKELSIFRTTVEYLIKLLELEAFKITTGWL
Saccharomyces_cerevisiae_A6ZMR9         KILIANNGIAAVKEMRSIRKWIIQFVVMATPDHANSEYIRMADQYVQVPGGTNNNNYANIDLILDVAEQTDVDAVWAGWGHASENPCLPELLSQRKILFIGPPGRAMRSLGDKISSTIVAQSAKIPCIPWSGVMIKASEGGGGKGIRRVDNEDDFIALYRQAVNETPG----SPMFVMKVVTDARHLEVQLLADQYGTNITLFGRDCSIQRRHQKIIEEAPVTPETFQRMERAAIRLGELVGYVSAGTVEYLFYFLELNPRLQVEHPTTEMISVNLPATQLQIAMGIPMSPKGHCISCRITSEDPNEGFKPSTGKIHELNFNNGAIHSFSDSQFGHIFAVGNDRQDAKQNMVLALKDFSIFKTPIEYLIELLETRDFEISTGWL
Rattus_norvegicus_ABF48724              TVLIANNGIAAVKCMRSIRRWAIRFVVMVTPEKANAEYIKMADQYVPVPGGPNNNNYANVELIIDIAKRIPVQAVWAGWGHASENPKLPELLCKHEIAFLGPPSEAMWALGDKISSTIVAQTLQIPTLPWSGLMIKASEGGGGKGIRRAESAEDFPMLFRQVQSEIPG----SPIFLMKLAQNARHLEVQVLADQYGNAVSLFGRDCSIQRRHQKIIEEAPATPAVFEFMEQCAVLLAKTVGYVSAGTVEYLFHFLELNPRLQVEHPCTEMIAVNLPAAQLQIAMGVPLPIRGHVIAARITSENPDEGFKPSSGTVQELNFAGG-LHEFADSQFGHCFSWGENREEAISNMVVALKELSIFRTTVEYLVNLLETESFQIDTGWL
Homo_sapiens_pdb_3JRX                   KVLIANNGIAAVKCMRSIRRWAIRFVVMVTPEKANAEYIKMADHYVPVPGGPNNNNYANVELIVDIAKRIPVQAVWAGWGHASENPKLPELLCKNGVAFLGPPSEAMWALGDKIASTVVAQTLQVPTLPWSGLMIKASEGGGGKGIRKAESAEDFPILFRQVQSEIPG----SPIFLMKLAQHARHLEVQILADQYGNAVSLFGRDCSIQRRHQKIVEEAPATLAIFEFMEQCAIRLAKTVGYVSAGTVEYLFHFLELNPRLQVEHPCTEMIAVNLPAAQLQIAMGVPLPLRGHVIAARITSENPDEGFKPSSGTVQELNFTGG-LHEFADSQFGHCFSWGENREEAISNMVVALKELSIFRTTVEYLINLLETESFQIDTGWL
Anopheles_gambiae_XP_001688518          KVLIANNGIAAVKCMRSIRRWAVRFVVMVTPEKANAEYIKMADHYVPVPGGSNNNNYANVELIVDIALRTQVQAVWAGWGHASENPKLPELLHKKNLVFLGPPERAMWALGDKVASSIVAQTAEIPTLPWSGVMIKASEGGGGKGIRRVDSPDEFPALFRQVQAEVPG----SPIFVMKLARGARHLEVQLLADQYGNAISLFGRDCSIQRRHQKIIEEAPAVPAVFEEMERAAVRLAKMVGYVSAGTVEYLYFFLELNPRLQVEHPCTEMVAVNLPACQLQIGMGVPLRPWGHVIAARITSENPDEGFKPSSGTVQELNFASGGLHEFADSQFGHCFSWGENRQQARENLVIALKELSIFRTTVEYLITLLETNSFLIDTAWL
Polysphondylium_pallidum_EFA78999       KILIANNGIAAVKAIRSVRKWEIKFVVMATPEKANAEYIRMADQIIEVPGGTNNNNYANVDIIVDFAERAGVQAVWAGWGHASENPRLPELLTATKIAFIGPPSNAMKDLGDKIASTIVAQSARVACVPWSGAMIKASEGGGGKGIRKVTTMEELPACFRQVQSEVPG----SPIFFMKLVPNARHLEVQIIGDQYGEAISLNGRDCSVQRRHQKIIEEGPALPEVWLEMERAAVRLVKEVGYVGAGTVEYLYYFLELNPRLQVEHPVTEEITVNLPATQLQIAMGIPLPSKGHCIAVRITGENPDEGFKPTSGKIHELTF-GG-LHEYADSQFGHIFASGATREDARKAMVLGLKEISIIRTPVEYIIHLLETEAFRIHTGWL
Thalassiosira_pseudonana_XP_002287470   KVLIANNGVAAVKAIRSIRRWAISFVVMATPERANAEYIRMGDIIVDVPGGSNNHNYANVNLIVELARLHAVHAVWAGWGHASEKPLLPNTLSDPPIKFIGPAGPPMHALGDKIGSTIIAQNAGVPCIAWNGIMIKASEGGGGKGIRMVDKTEDVQNAYRQVCGEVPG----SPIFIMKLSSNSRHLEVQLLADEYGDAIALNGRDCSVQRRHQKIIEEGPPVPDVWKQMEEAAVSLAKAVGYTNAGTVEYLFYFLELNPRLQVEHPVTEMITVNLPAAQLQVAMGIPL-PNGHCIAVRITAENAEAGFKPTSGGIQELNFSSGSIHEFADSQFGHLFANGADREQARRNMVLALKELSIISTTVDYISKLIELEDFVIDTGWL
Phaeodactylum_tricornutum_XP_002185458  KILIANNGNAAVKCIRSLRRWALTFVVMATPERSNAEYIRAGDVIVDVPGGPNHSNYANVSLIVEIARLHAVHAVWAGWGHASENPTLPNTLESCGIKFIGPAGPPMQALGDKIGSTIIAQSAGVPCIAWNGVMIKASEGGGGKGIRKVLHADDVATAYRQVCGEVPG----SPIFLMKLAQKARHLEVQLLADEYGHALALNGRDCSVQRRHQKIIEEGPPVPDVWKQMEASAVALAKAVSYANAGTVEYLFYFLELNPRLQVEHPVTEMITVNLPACQLQVAMGLPL-THGHCMAVRITAENAEAGFQPTSGTLQELNFSSGAIHEFADSQFGHLFASGSDREQARRNMVLALKELSIISTTVDYISKLIELEDFVIDTAWL
Micromonas_sp._XP_002507094             KVLIANNGMAATKAIISMRRWAIEFLVMATPEKANAEFIRFADDFVEVPGGSNKNNYANVDLIVDIAEREGIDAVWPGWGHASENPKLPTALKERGIQFIGPTAPVMSVLGDKIAANILAQTAKVPSIPWSGVMLKASEGGGGKGIRMSANDDELRVNFEMVKAEVPG----SPMFMMQLCTQARHLEVQIVGDEYGNAVALNGRDCSTQRRFQKIFEEGPPSPQVFREMEKAAQRLTRNIGYIGAGTVEYLYFFLELNPRLQVEHPVTEGITVNLPATQLQVAMGIPLVLDCHLIAARITAENPDEGFKPTSGGIERVSFANGGVHEFADSQFGHIFAVGVTREDARKSLVLALKGMVVIRTAVEYLVQLLETDDFKIDTSWL
Leishmania_major_XP_001685287           RLLIANNGLAAVKGMDSIRSWAVQFVVMATPEKANAEFISLADKHIPVPGGMNSNNYANVDVIMQTALQNMCDAIYPGWGHASENSALPRECKSKRVTFLGPSEDAMFALGDKIASTIVAQSNGVPTVPWSGVMIKASEGGGGKGIRSCKCLKDVKNLFFAVSEEVKG----CHIFVMRMLENVRHLEVQLLADCYGHCIAVRTRDCSVQRRHQKIIEEGPAFPAIITAMESAAIQLACAVKYCGLGTVEYMFYFLELNPRIQVEHPVSEMISVNLPAALFCVGMGIPLPPKCHTIAVRVTAEDTDEGFRPTSGKVEEIAFSGGEIHQYADSQFGHIFSSGETREEARRGMVLALRKLVVIRTSTSYAMDLLETPAFRVSTAWL
Trypanosoma_brucei_CBH13789             RLLIANNGLAAVKGIDSVRSWAVEFTVMATPEHANAEFISLSDRHVAVPGGPNRNNYANVDIIMQTAVQNSCNAIYPGWGHASENPALPRECKTERVIFLGPSAKAMFALGDKIASTIVAQSNGVPTVPWSGVMIKASEGGGGKGIRRCLRKEDVRDMFFAVAEEVKG----CHIFVMRMLENVRHLEVQLLADDYGDCIAVHTRDCSVQRRHQKIIEEGPVFASIINDMEAAAVRLAKAVKYRGLGTVEYMFFFLELNPRIQVEHPVSELVSVNLPAALLCVGMGVPLLAKGHTIAVRVTAEDTDEGFRPTSGRVEEIAFAGGEIHQFADSQFGHIFSSAETREEARRGMVMALRNLVIIHTSVSYVLGLLERPEFCVSTDWL
Deinococcus_geothermalis_YP_603938      KILIANRGEIALRVIRTAREMGVKTVVVYSTADEKSLPVLLADESVCVGPPASNASYLNIPNILSAALMTGAEAIHPGYGFLAENPNFAEMCREHGLVFIGPTPESMHALGSKAGGRAIAAQSNVPVVPGTGVLLKASAGGGGRGQKVVRTQEELRSAFGQAQEEARLYFGDPAIIMEKFLEEFRHVEVQVMGDGQGHVIHIGERDCSIQRRNQKLIEEAPS-ESLRQEILAAGVRLAKHVHYAGAGTLEFIYYFMEMNTRIQVEHCVSEMISLDFVKLQLQIAAGEGLKLRGHAIECRINAEDPDKDFRPAAGKIDDVHFSGYVIPPHYDSLIGKLIVHHDTREEAIARMKRALEETVIPKTTIPLYIRIMDNPFYKVLTNFL
Deinococcus_radiodurans_NP_293843       KILIANRGEIALRVIRTAREMGIQTVVVYSTADEKSLPVLLADESVCVGPPASNQSYLNIPNILSAALMTGAEAIHPGYGFMAENPDFAEMCREHGIVFIGPTPESMRALGSKAGGREIAAQSNVPTVPGTGVLLKASAGGGGRGQKVIRTQEELQKGFNQAQEEARLYFGDPAIIMEKFLEEFRHIEVQVMGDGQGHVIHIGERDCSIQRRNQKLIEEAPS-ESLRQEILAAGVRLAQFVNYAGAGTLEFIYYFMEMNTRIQVEHCVSEMISLDLVRLQIEIAAGLGLKLHGHAIECRINAEDPDKDFRPAAGKIDDAHFSGYSIPPHYDSLIGKLIVWHEDRDKAVSRMKRALEETVIPKTTIPLYIKIMDNPFYKVMTNFL
Thermus_thermophilus_YP_004731          KVLIANRGEIALRIIRAARELGIKTVVAHSTADEKSLPVLLADEAICIGPPPSGQSYLNIPNILSAAIVTGADAIHPGYGFLAENATFAEMCREHGITFIGPTPENMKALGDKATARKVAREAGVPTVPGTDVILKASAGGGGRGMRVVHTEEELERAVLQAQEEARAAFGNPAVYLEKYIEEPKHIEIQVLGDGE-RVVHLWERDCSIQRRHQKLLEEAPS-EETRRAIAEAARRLAERVGYVSAGTMEFLFYFIEMNTRIQVEHPVTEMITIDLVQAQFRIAQGEKLQVRGHAIEVRVNAEDPEKGFRPSIGKVETLLFTGYQIPPHYDSLIAKIIVWAPTREEAIRRMERALSETVILKTTIPFHQKVLQNAFFRVYTNFV
Geobacillus_kaustophilus_YP_148252      KVLVANRGEIAVRIIRACRELGIETVAVFSQADRDALHVQLADEAYCIGPTASKDSYLNFTNIMSVATLTGCDAIHPGYGFLAENEAFAELCRECNVTFIGPSPEAIAKMGIKDIARETMREAGVPIVPGSRVIIKATAGGGGKGIRVARDEGELVKGINITQQEAATAFGNPGVYIEKYIEDFRHVEIQVLADSYGNTIHLGERDCSIQRRLQKLVEEAPSPDEMRRKMGEAAVKAAKAVNYTGAGTVEFIFYFMEMNTRIQVEHPVTELITIDLVKEQIRIAAGEKLTFNGWAIECRINAENPAKNFMPSPGKIAMYLPPGYTIPPYYDSMIAKLIVHAPTRAEAIARMRRALSEFIIIHTTIPFHIKLMEHENFQFNTKFL
Oceanobacillus_iheyensis_NP_692806      KLLIANRGEIAVRIIRACKEMNIETVAIYSEADSESLHVQLADEAYCIGPKLSKDSYLNITNIMSLATLTEVDAIHPGYGFLAENADFAEICRACNITFVGPTPKAIQQMGIKDVAKETMKNANVPVVPGSEVIIKATAGGGGKGIRVARSEEELIKGMEITQKEAETAFGNPGVYLEKFIEDFRHVEIQILADTHGNVIHLGERDCSIQRRLQKLIEESPSPESIRAKMGEASVKAAKAVEYVGAGTIEYIFYFMEMNTRIQVEHPVTEMVTVDLIKEQINVANGEKLTMDGWAIECRINAENPYQNFMPSAGEIEMYLPTGYRIPPYYDSMIAKLITYAPTREEAISKMKRALDEFVVVFTTIPFHYQIMNHQVFQFNTNFL
Lysinibacillus_sphaericus_YP_001699154  KVLIANRGEIAVRIIRACKELGIQSVAVYSEADADALHVKLADEAYCIGPKLSKDSYLSFPALLSVAEKTGADGIHPGYGFVSENADFAEACENAGIKFIGPSSDSIKIMGIKDVARTTMEAAGVPLVPGTGVIIKATAGGGGKGIRVARTEEDLVKGIDITQKEAAAAFGNPGVYLEKFIEYFRHCEIQILADGYGNVVHLGERDCTVQRRMQKLVEEAPSPSERRAEMGAAAVKAAQACDYEGAGTIEFIFYFMEMNTRIQVEHPVTEMISVDLVQQQLKIASGEKLQLNGWAIECRINAENAYKNFMPSAGTVDTYVTAGYTIPPYYDSMVAKLIVHANTREEAIAKMNRALSEFEVINTTIPFHQALMNNDVFKFNTKFL
Dokdonia_donghaensis_ZP_01050069        KILIANRGEIALRVIRTCKEMGIKTVAVYSTADRESLHVKFADEAVCIGPAASNESYLKMSNVIAAAEITNADAIHPGYGFLSENAKFSKICEEHDIKFIGASAEMISKMGDKATAKETMKAAGVPCVPGSDVMLKATAGGGGKGMRAVWKEEDLLKAWEGARQESAAAFGNDGMYMEKLIEEPRHIEIQIVGDSTGKACHLSERDCSVQRRHQKLTEETPSPDELRERMGEAAVKAAEFINYEGAGTVEFLFYFMEMNTRIQVEHPITEQVVYDLIREQILVAAGVPVYPQLHSIECRINAEDPFNDFRPSPGRITNLHASGYMIPPNYDSMIAKLITTAQTREEAINKMKRALDEFVIIKTTIPFHRQLMDHPDYIYTTKFM
Microscilla_marina_ZP_01690743          KILIANRGEIALRIIRTCKEMGIKTVAVYSTADQSSLHVRFADEAVCIGPPASKDSYLKVPNLIAAAEITNADAIHPGYGFLSENADFSRICAEHDIKFIGASPEMINSMGDKASAKDTMKAAGVPVVPGSDVIIKATAGGGGRGMRIIKSDEEFENAWNSATAEAEAAFGNAGMYMEKFVVEPRHVEIQIAGDQSGKACHLSERDCSIQRRHQKLVEETPSPPELREEMGMAAVRAAEAIGYEGVGTVEFLFYFMEMNTRIQVEHPITEEVTFDLIKEQIKIAAGIAITPNLYSMECRINAEDPAKGFRPSPGKITNLHIAGYEIPPFYDSMIAKLIVTAQTREETLVRMKRALQEFVIIKTTIPFHIKLMDDENFKFTTAFL
Cytophaga_hutchinsonii_YP_678231        KILIANRGEIALRVIRACKELGIKTVAVYSVADKESLHVRFADEAVCIGPAPSNQSYLSIPNIIAAAEITNADAIHPGYGFLSENAKFSQVCEDYGIKFIGASAAMINSMGDKASAKDTMKKAGVPCIPGSDVILKATAGGGGRGMRIIRSDREFEKAWVDAKQEAGASFGNDGLYLEKFIEEPRHIEVQLLGDKFGTVVHLSERDCSIQRRHQKLIEETPSPERLRTKMGEAAVKGAKSIKYEGAGTIEFLFYFMEMNTRIQVEHTITEEVTVDLVKMQIRVAAGEKLPLR-HSIECRINAEDAANGFRPSPGKITNFHMTGYTIPPNYDSMIAKLIVNAATRDEACDRMKRALQEFVIVKTTIPFHITMMDDPQFRFTTAFL
Chlorobium_limicola_YP_001942276        KILVANRGEIALRVMQTCRELGISTVAVYSTADAQSMHVKYADEAVCIGPPSSRESYLNISRIIAAAELTNADAIHPGYGFLAENEDFAEVCASLSIKFIGPTARMINQMGDKNTAKATMIAAGVPVVPGSQVIIKPTAGGGGKGMRVVHEDSQLDKALKTARNEAEQAFGNSGVYIEKYLENPRHVEIQILSDQHGNTIHLGERDCTVQRRHQKLIEETPSPDALRKRMGDAAVAAARAINYEGAGTIEFLFYFMEMNTRIQVEHPVTEERYVDLVKEQILIAAGESIKPKGHSIECRINAEDPEHLFRPSPGRLEVFHTASYVVPPNYDSMIAKLIVTAHSREEAIARMSRALDEFIVVKTTIPFHKQVMNSPVFRFDTGFL
Chlorobaculum_parvum_YP_001999473       KILIANRGEIALRVMHTCREMGICTVAVYSTADVDSLHVKYADEAVCIGPPLSRESYLNIPRIIAAAEVTNADAIHPGYGFLAENADFSEVCHSSNIKFIGPSADMINRMGDKNTAKSTMIAAGVPVVPGSEVIIKPTAGGGGKGMRVVHEESQLEKNLKTAQSEAGMAFGNSGVYIEKFLENPRHIEIQILADQHGNVLHLGERDCTVQRRHQKLIEETPSPEALRTKMGEAAVAAAKAINYEGAGTIEFLFYFMEMNTRIQVEHPVTEQRYVDLVKEQIRIAAGGSLEPRGHSIECRINAEDPEHMFRPSPGEVQVFHTASYVVPSNYDSMIGKLIVTAHTRDEAIARMSRALDEFIVIKTTIPFHKQVMHDPVFRFDTSFL
Prosthecochloris_aestuarii_YP_002014994 KILIANRGEIALRIMQTCRELGISTVAIYSTADKNSLHVKYADEAVCIGPPLGKESYLNIPRIMAAAEITNADAIHPGYGFLAENADFAEVCNASGIKFIGPTAEMIRKMGDKNSAKETMIAAGVPVIPGSDVIIKPTAGGGGKGMRVVNEPEKIQKALLTSQNEAQQAFGNSGVYIEKFVESPRHVEIQILADQHGNTMHLGERDCTIQRRHQKLIEETPSPEALRNEMGNAAVAAASAINYEGAGTIEFLFYFMEMNTRIQVEHPVTEERYVDLVKEQILVASGESIRPKGHSIECRINAEDPEHGFRPSPGELQVFHTASYKIPSNYDSMVAKLIVTAHSREEAIARMLRALDEFIVIKTTIPFHKQLLQTEEFRYDTHFL
Gloeobacter_violaceus_NP_924958         KILIANRGEVALRILRTCSELGIGTVAVHSTADALSLHVQLADQAVCIGEPMASKSYLSIPNLISAALTRDCDAVHPGYGFLSENERFAEICADHGLTFIGPSPRAMVLMGDKSTARDTMKAAGVPTVPGSEVMIKATAGGGGRGMRIAGNERDLIKMVQTAQREAEAAFGNRGVYIEKYLEEPRHIEFQILADQHGNVVHLGERDCSIQRRHQKLLEESPSPPAMRERMGEAALQAARSINYVGAGTIEFLFYFMEMNTRIQVEHPVTEMRTIDLIAEQIRIAAGEPLRMEGHAIECRINCEDPNNDFRPTPGTISAYLAPGYKVPSHYDSLLGKLIVWGRNRDEAIRRMRRALAECAIVPTTIPFHLRVLDNAWFLVYTNFV
Synechocystis_sp._NP_442228             KILIANRGEIALRIIHSCEELGIPTVAVHSTIDRHALHVQLANESVCIGPPPSNKSYLNIPNIIAAALTRNATAIHPGYGFLAENARFAEICADHQITFIGPSPEAITAMGDKSTAKKTMQKSGVPCVPGSPVIIKATAGGGGRGMRLVQEEKDFLKLFHAAQGEAGAAFGNPGVYLEKFIEKPRHIEFQILADSHGNVVHLGERDCSIQRRHQKLLEEAPSPPHLRKKMGEAAVKAAKSINYVGAGTVEFLFYFMEMNTRIQVEHPVTEMITYDLISEQIRIAMGEKLEIRGHAIECRINAEDPKQNFRPHPGKISAYLPTDYEIPPYYDSLIGKLIVWAGDRPSAIKRMQRALRECAIVPTTLEFHQRILQTPAFLVYTNFI
Nostoc_punctiforme_YP_001869185         KILIANRGEIALRILRACEEMGIATVAVHSTVDRNALHVQLADEAVCIGEPASSKSYLNIPNIIAAALTRNATAIHPGYGFLAENARFAEICADHHIAFIGPTPEAIKLMGDKSTAKETMQKAGVPTVPGSEVMIKATAGGGGRGMRLVRSEDEFVKLFLAAQGEAGAAFGNSGVYIEKFIERPRHIEFQILADNYGNVIHLGERDCSIQRRNQKLLEESPSPEDLREKMGQAAVKAAQFINYSGAGTIEFLFYFMEMNTRIQVEHPVTEMVTIDLVVEQIRIAQGERLVLRGHSIECRINAEDPDHDFRPSPGRISGYLPTDYQIPPYYDSLIGKLIVWAPDRPTAINRMKRALRECAILPTTIGFHQKIMETPQFLVYTNFV
Thermosynechococcus_elongatus_NP_682598 KILIANRGEIALRILRTCEELGIATVAVYSTVDRHALHVQLADEAVCIGEAPSSRSYLNIPNIIAAALTRHVSAIHPGYGFLAENARFAEICADHKITFIGPSPAAMRAMGDKSTAKATMQRVGVPTIPGSDLMIKATAGGGGRGMRLVRSEEELGRSLSAAQGEAEAAFGNAGVYLERFIENPRHIEFQILADSYGNVIHLGERDCSVQRRHQKLLEEAPSPPELRAKMGEAAVTAAKAINYVGAGTIEFLFYFMEMNTRIQVEHTVTEMITLDLIAEQIRIAQGEPLQLQGHAIECRINAEDPERNFRPHPGRISGYLPTDYEIPPYYDSLIGKLVVWGSDRPAAIARMKRALRECAIVPTTIPFHQQVMDTPEFRVYTNFV
Gossypium_hirsutum_ABP98813             KILVANRGEIAVRVIRTAHEMGIPCVAVYSTIDKDALHVKLADESVCIGEAPSSQSYLLIPNVLSAAISRNCTMLHPGYGFLSENAVFVEMCRDHRINFIGPNPDSIRVMGDKSTARETMKNAGVPTVPGSDVMIKATAGGGGRGMRLSKEPDEFVKLLQQAKSEAAAAFGNDGVYLEKYIQNPRHIEFQALADKYGNVVHFGERDCSIQRRNQKLLEEAPSPPELRKAMGDAAVAAAASIGYIGVGTVEFLFYFMEMNTRIQVEHPVTEMISVDLIEEQIRVAMGEKLVLRGHSIECRINAEDAFKGFRPGPGRITSYLPSDYVVPPSYDSLLGKLIVWAPTREKAIERMKRALDDTVIVPTTIEYHKLILDIEDFRVDTAFI
Glycine_max_AAF80469                    KILIANRGEIAVRVIRTAHELGIPCVAVYSTIDKDALHVKLADEAVCIGEAPSSQSYLLIPNVLSAAISRRCTMLHPGYGFLAENAVFVEMCREHGINFIGPNPDSIRVMGDKATARETMKKAGVPTVPGSDVMIKATAGGGGRGMRLAKEPAELVKFLQQAKSEAAAAFGNDGVYLEKYIQNPRHIEFQVLADKYGNVVHFGERDCSIQRRNQKLLEEAPSPPELRKAMGDAAVAAAASIGYIGVGTVEFLFYFMEMNTRIQVEHPVTEMISTDLIEEQIRVAMGEKLVLRGHSIECRINAEDAFKGFRPGPGRITAYLPPDYVVPPSYDSLLGKLIVWAPTREKAIERMKRALDDTIIVPTTIDYHKLILDIEDFRVDTAFI
Muriella_zofingiensis_ACX71633          KVLIANRGEIAVRIIRACKEMGLQTVAVYSTADKESLHVQLADEAVCIGEGPSNMSYLNIPNLLAAATSRGAQAIHPGYGFLSENADFVDICIDHGLEFIGPKSAQIRMMGDKSTARDTMKKAGVPTVPGSELMIKATAGGGGRGMRLATKQEDFLTMLKQAQQEAEAAFGNGAVYIERYVQNPRHIEFQVLADKYGNVVHLGERDCSIQRRNQKLLEEAPSPPEVRKAMGDAAVNAARAIGYVGVGTIEFLFYFMEMNTRIQVEHPVTEMITVDLIREQIRVAQGYKLQFKGHAIECRLNAEDPFANFRPGPGRVTTYLAPGYLVPPNYDSLLGKLIVWGEDRNQAIARMLRALDETVIVPTTGPFHKLILNNDDFRVDTGFI
Rubrobacter_xylanophilus_YP_642829      KVLVANRGEIALRVIRACRELGLRSVAVYSTADGDSLHRMLADEAVCIGPPQAAGSYLNIPAIISAAELTGADAVHPGYGFLAENARFAEICERVGLTFIGPPSGVIARMGDKAAARRAAEEAGVPIAPGSDLVIKASAGGGGKGMRVVRSEEEVEAAFADAGREAGASFGDGSLYVERYLDPLRHVEVQVLADTHGNVVAFPERDCSVQRRYQKLVEESPAPPEVREDLLSAARDLAASLGYVGAGTVEFIFYFIEMNTRLQVEHPVTETVCVDLVAEQIKVASGEELSPRGHAIEFRINAEDPKRNFMPQAGPVEFYNPAGYRVPPHYDSLLAKLIVHGESREAAIRRGVRALDEFAVIETTIPLHLAVLEDEEFRVPTRFL
Pseudomonas_aeruginosa_ZP_04936910      KLLVANRGEIAVRIIRAAQALGIPTVAVCSEADRDSLAARLADEVRLIGPARADRSYLDIEAILMAARETGADSIHPGYGFLSENPAFAEAVQAAGLVFVGPEAQTIRRMGDKAEARRTAMAAEVPVVPGSPLLVKASAGGGGRGIRIAHDADELRREFPIAQREAQAAFGSPAVYLERFIRQARHIEVQILGDGE-RAVHLFERECSLQRRRQKVFEEAPSAGAQRQALCESAVRLAQSLGYRGAGTLEYLFFFIEMNTRIQVEHPVSEMVTIDLVQAMLRIAAGEALRLNGAALEMRINAEDPTRNFFPSPGTVERLEWPGYRVPPYYDSLLAKLIVHGRDRDEAFARARQALERTVLMATTLPLHRWLLADARVQFDTATL
Burkholderia_cenocepacia_YP_002229818   TVLVANRGEIAVRVIRAARELGMRAVAVVSDADRDSLAARMADEAIHIGSSHAAKSYLNPAAILDAARQCGADAIHPGYGFLSESAAFAAQVEAAGLIFVGPAAQVIATMGDKARARDTARRANVPTVPGSDIMIKAAAGGGGRGIRVARDAAQLDAELPLAQREAQAAFGDGGVYLERFIARARHIEVQVLGDGR-DVVHLFERECSLQRRRQKILEEAPSPPAQRDALCASATRLAREVGYRSAGTLEYLFYFIEMNTRIQVEHPVTEAITIDLVRETLRIADGEPLAMRGAALECRINAEDPLQDFRPNPGRIDALVWPGYVVPPFYDSLLAKLIVHDESRAAALRRLSRALGELQVLKTTAPLHVALLADDDVRYHTNFL
Chloroflexus_aurantiacus_YP_001636995   KVLVANRGEIAVRIIRACQELGIRTVVAYSTADRDSLAVRLADEAVCIGPPPAAKSYLNAPALISAALVSGCDAIHPGYGFLSENPYFAEMCADCKLTFIGPPPEPIRLMGDKAIGRETMRKAGVPTVPGSDVLLKPSGGGGGRGMRVAYDEADLQRAFPTARAEAEAAFGNGALLLEKYLTRVRHVEIQVLADQYGHAIHLGERDCSAQRRHQKIVEEAPSPPELRERMGADAVRGIKSIGYVNAGTLEFLYYFIEMNTRIQVEHPVTEQVTIDLVRWQLLIASGERLKITRHAIECRINAEDPERDFLPASGEVEFYLPSGYTPPGTYDSLLAKIITFGDTRDEALNRMRRALNECVIIKTTIPFQLALIDDPEFRIHTGYV
    ;
end;
