# Supplementary material for: Early evolution of the biotin-dependent carboxylase family
Source: BMC Evol Biol. 2011 Aug 9;11:232. doi: 10.1186/1471-2148-11-232 (PMC3199775; doi:10.1186/1471-2148-11-232)
Supplement: Additional file 6 — Masked multiple sequence alignment of archaeal and bacterial biotin carboxylase (BC) domain sequences (NEXUS format). This alignment was used to reconstruct the tree shown in Figure 4. [file 1471-2148-11-232-S6.TXT]

#NEXUS

begin data;
    dimensions ntax=196 nchar=322;
    format datatype=protein gap= - missing=? ;
    matrix
 Neorickettsia_sennetsu_YP_506687         KVLIANRGEIVSRIARTLKKLGKKSVAIYSDLDVNAEYIRHTDEAIYIGVSESYNNMESILTAVKKSGADAVHPGYGFLSENPSFARSVEQAGFTFIGPSSECISMMSDKVMAKKIAQEASINLVPGYLFPVLIKAAAGGGGKGMRLVNREEELREAMQLACHEALNFFADERIFIEKYITNPRHIEIQLIADKNGHVICLGERECSVQRRHQKVVEEAPSLALGYTSVGTVEYIFYFMEMNARIQVEHPVTEMITIDIVEEMIRIAEGDDLNGWSFEARIYAEDPMNNFMPTSGFYDPMMAKIIVKGRTRSDALERMCEAL
 Rickettsia_prowazekii_NP_220985          KILIANRSEIAVRIIRTLKKMGIGSVAVYSEADTNSMYVQHADEAYYIGATASYLSVKNLISAIRESGASAVHPGYGFLSENPNFANILKREGVVLIGPSAGTIKKMGDKIEAKKIAIEAGVSTVPGYMFPVIVKATAGGGGRGMRVVNNPAEMANAFESAKLEAANSFSDDRLFIEKLIQTPRHIEIQLIADQYGNSVCLGERECSIQRHHQKVIEEAPSSFIGYYSAGTVEFIFYFLEMNTRLQVEHPVTELITIDIVEEMIKIAAGEKLKGWAFESRICAENPSRGFLPSSGRYDSMIAKLCTYGETREQAIEVMRSAL
 Verminephrobacter_eiseniae_YP_998142     KILIANRGEIACRIIATARKMGIRSVAVYSDADKQARHTTLADEAVHIGARASYLLAERIIAACRQTGAQAVHPGYGFLSENPDFARRCEEEGIVFIGPKAHSIAAMGDKIASRKLAQAAGVHTIPGHNYPVMIKASAGGGGKGLRVAGNDQEVVEGFASCRSEARNSFGDERVFIEKFVQQPRHIEIQVLGDSHGNLIYLNERECSLQRRHQKVIEEAPSPFIQYQSAGTVEFVFYFLEMNTRLQVEHPVTECITLDLVELMIRVAAGEKLDGWAIECRINAEDPGRNFLPSTGRYDSMIAKLIVHGSDRSDAIARMRAAL
 Acidovorax_ebreus_YP_002553310           KILIANRGEIACRVIATAKKMGIATVAVYSDADKDARHVKLADEAVHIGSRESYLLADKIIAACKQTGAQAVHPGYGFLSENEAFAKRVEEEGIVFIGPKHAAIAAMGDKIASKKLANQAGVNTIPGYNYPVMIKASAGGGGKGLRVAFNDKEAFEGFASCQNEARNSFGDDRIFIEKFVQEPRHIEIQVLGDAHGNVIYLNERECSIQRRHQKVIEEAPSPFIGYQSAGTVEFVFYFLEMNTRLQVEHPVTECITLDLVELMIRVAAGEKLDGWAIECRINAEDPFRNFLPSTGRYDSMIAKLIVHGQDRNDAIEKMRAAL
 Polynucleobacter_necessarius_YP_0011556  KILIANRGEIACRVMKTAKKMGIKTVAVYSEADKEARHVQLADEAVCIGSRESYLVIDRIIQACKDTGAEAVHPGYGFLSENEQFAKRCEEEGIVFIGPKHQSIAAMGDKIASKKLALEAKVNTIPGYNYPVMIKASAGGGGKGLRVAFNDKEAAEGFAACKTEAMNSFGDDRIFIEKFVEGPRHIEIQVLGDSQGNVVYLNERDCSIQRRHQKVIEEAPSPFINYQSAGTVEFVFYFLEMNTRLQVEHPVTESITLDLVEQMIRVAAGEKLDGWSMECRINADDPFRNFLPSTGRYDSMIAKLIVHGKDRTEAIEKMRNAL
 Aromatoleum_aromaticum_YP_159134         KILIANRGEIACRVIKTARRMGIQTVAVYSEADRDSLFVDLADEGVCIGSKESYLVMDKIIAACKKTGAEAVHPGYGFLSENAEFSRRLEEEGIVFIGPKHYSVGQMGDKIASKKLAKEARVNTIPGYAYPVMIKASAGGGGKGLRVAFSDQECFEGFTSCRNEAKTAFGDDRILIEKYVLEPRHIEIQVLGDAHGNVVYLHERECSIQRRHQKVIEEAPSPFLQYQSAGTVEFVFYFLEMNTRLQVEHPVTEMITLDLVEQMIRVAAGEKLNGWSMECRINAEDPFRGFLPSTGRYDSMIAKLITHGTNRDQAIERMRDAL
 Rhodopseudomonas_palustris_ZP_06357965   RILIANRGEIACRVIKTARRMGIETVAVYSEADRDALHVEMADEAVLIGAAESYLVIEKIVEACKKTGAEAVHPGYGFLSEREAFPRALADAGIVFIGPNPGAIAAMGDKIESKKAAAQAKVSTVPGFLYPVMIKASAGGGGKGMRIAHSRAEVAEGFNLAKAEAKASFGDDRVFIEKFIVDPRHIEIQVLGDKHGNVIYLGERECSIQRRNQKVIEEAPSPLLNYDSAGTVEFVFYFLEMNTRLQVEHPVTEMVTIDLVEQMIRVAAGEKLKGWAVESRVYAEDPFRNFLPSIGRYDPMIAKLVTHGPSRAAAIEAQTHAL
 Aurantimonas_manganoxydans_ZP_01227482   KILVANRGEIACRVIKTARAMNIATVAVYSDADRRAVHVGMADEAVHVGAGESYLVAEKILEACRATGAEAVHPGYGFLSERASFCELLEENGIVFIGPKPKAIRAMGDKIESKLFAEKAGVNIVPGHMYPVMIKASAGGGGKGMRIAWNDAECRDGFDRARSEASSSFGDDRVFIEKFIVDPRHIEIQVLADSHGNAIHLGERECSIQRRNQKVVEEAPSPYLDYQSAGTVEFIFYFLEMNTRLQVEHPVTELVTIDLVEQMIRVAAGETLEGWAVESRIYAEDPFRGFLPSIGRYDPMIAKLCTHAATREAAIDAMSVAL
 Ochrobactrum_anthropi_YP_001370547       KILIANRGEIACRVIKTAKKMGIATVAVYSDADRNALHVKMADEAVHIGSNQSYIVIDRILAAIKETGADAVHPGYGFLSENPRFAEALKAANVTFIGPPVNAIEAMGDKITSKKLASEAGVSTVPGHMYPVMIKASAGGGGKGMRIAWNDDEAREGFQLSRNEAKSSFGDDRIFIEKFVTQPRHIEIQVLGDQHGNVVYLGERECSIQRRNQKVIEEAPSPFLGYYSAGTVEFIFYFLEMNTRLQVEHPVTELITIDLVEEMIRVASGEKLNGWAMESRLYAEDPYRNFLPSIGRYDPMIAKLCTWGPDRTSAIDAMGDAL
 Ruegeria_pomeroyi_YP_166352              KILIANRGEIACRVIKTARKMGISTVAIYSDADKQALHVQMADEAVHIGANQSYIVIDKVMAAIRATGAQAVHPGYGFLSENSKFAEALEAEGVIFVGPPKGAIEAMGDKITSKKIAQEANVSTVPGYMYPVMIKASAGGGGKGMRIAWNDQEAREGFQSSKNEAANSFGDDRIFIEKFVTQPRHIEIQVLCDSHGNGIYLGERECSIQRRNQKVVEEAPSPFLGYASAGTVEFIFYFLEMNTRLQVEHPVTELITVDLVEQMIRVAAGEPLTGWAIENRLYAEDPYRGFLPSIGRYDPMIAKLCTWAPTRAAAIEAMRIAL
 Brevundimonas_sp._ZP_05033591            KILIANRGEIAVRIIKTARRMGISTVVVHSDADAGSMAVEMADEALHIGAAESYLVQDRIVEAVRRSGAEAVHPGFGFLSENPVFARRLEAEGIAFIGPNPHAIEAMGDKITSKKFAAQAGVSTVPGYMYPVMIKASAGGGGKGIRVAHSDADMAEGFSAVKAEARTAFGDDRVFLEKFIIDPRHIEIQVLGDKHGTIVSLFDRECSIQRRNQKVIEEAPSPLLNYDSAGTVEFVFFFLEMNTRLQVEHPVTELITVDLVEQMIRSAAGERMNGWAIESRIYAEDPYRGFLPSIGRYDPMIAKLNTWAPTRIAAIDGMKRAL
 Chlorobium_limicola_YP_001943414         KVLVANRSVPAVRVIQTCKDRKIPTTAVYSTPDRLAAHVFMANDAVHIGPVESYLNMEKIIAAALKTGANGVHPGWGFLSENAKFARMVQDSGLIWIGPSPEVIHKMGDKIESKKIAKEARVPTIPGINFPIIIKASSGGGGKGMVRVGNDTELETALAQARSEAKKSFGNDEILVEKFIEKGKHIEVQIIADQHGNVLHLYDRECTLQRRNQKVIEEAPSPSLGYSSAGTVEFLFYFLEVNTRLQVEHGITELVTVDIVSLMLDIAQGEPLNRWALEVRLNAEDPAT-FNPSFGNYDSLIMLLMTTGPDRETAIMKMDSIL
 Chloroherpeton_thalassium_YP_001997534   KVLVANRSVPAVRVIQTCQDRKIPTTAVYSTPDRLAAHVFMANSAVHIGPSESYLNQDKIINAARSTGANAIHPGWGFLSENAVFAKKVQDAGLIWIGPSAEVIDKMGDKIRAKKTAVEANVPVIPGVNYPIMIKATAGGGGKGMVRVQQECELEGAFQQAKSEAKKSFGDEEVLVEKFIQKSRHIEVQIVADSHGNVIHLFERECTIQRRNQKVIEEAPSPSIGYTSAGTVEFLFYFLEVNTRLQVEHGVTELITVDIVSLMIDIAQGETLNRWALEVRLNAEDP-KNFSPSFGKYDSLAMLLMTAGPDRETAIMKMDSVL
 Roseiflexus_castenholzii_YP_001433033    KVLVANRGVPAVRIMHTCRDRKIPTTAVYSTPDRLAYHVFMADTAIHIGPINSYLNGDRIIEAALASGSNAIHPGWGFLAENADFAQKVIDAGLIWIGPQPDVIRMMGDKIQAKEIARRSNVPTIPGIEFPIMIKAASGGGGKGMVRVDTPDQIPVALAQARSEAKKAFGDDTVLVEKYIEHGRHIEVQVVADEHRHVVHLFERECTLQRRNQKIIEEAPS-TLGYTSAGTVEFLFYFLEVNTRLQVEHGITELITLDIVSIMLDVAEGKPLNRCALEVRLNAEDP-KTFAPSFGKYDSLFMLLMTSGADRADALRVMDRAL
 Leuconostoc_citreum_YP_001727586         KVLVANRGEIAVRIIRTLKEMGIASVAIYSTADKDSLHVQLADEAIAVGPKDSYLHMKNILTAALLTGAEAIHPGYGFLSENALFAEMVGEVGIKWIGPRPETIDLMGNKSNAREEMRQAGVPIIPGSDYPLLLKAAGGGGGKGMRFVYHEDELSEKFDSAQNEARGAVGDDHMYVEKVMENVRHIEMQLIRDDNGHVIYFPERNCSLQRNNQKVIEESPATGMTYENTGTIEFLFYFMEMNTRLQVEHPVTEMVTLDLIKLQVMVAAGYDLDGHSIEVRLTAEQPAKHFAPSAGTYDSMIGKLIVKGKTREEALIKMRRVV
 Caminibacter_mediatlanticus_ZP_01871862  RILIANRGEIALRAIRAIHKLDKEAVCIYSKADKDAIYLGFADGAVCVGSSESYLNIPAIITAAEMTECDAIFPGYGFLSENQTFVEVCKAHNISFIGPSLEVMELMADKSKAKEVMKSAGVPVIPGSEYPVILKAASGGGGRGMRVVEDESYLENAFLAASSEAESAFGDATIYMEKYIEKPRHVEVQILGDKHGNVIHLGERDCSLQRRHQKLIEESPATILGYYSAGTIEFLFYFMEMNTRLQVEHPVSEMVTLDLVEWMIRVEEGEKIKGHAIECRILAEDPEK-FIPSPGKYDSLIAKIITWGKDREEAIKVMKEAL
 Helicobacter_pylori_YP_627763            RILIANRGEIALRAIQTIQEMGKESIAIYSIADKDAHYLNTANAKVCIGSSESYLNIPAIISAAELFEADAIFPGYGFLSENQNFVEICSHHSLEFIGPSAKVMALMSDKSKAKSVMKEAGMPVIEGSDYPVIIKAAAGGGGRGMRVVEDKSKLKNLYLAAETEALSAFGDGSVYLEKFINKPKHIEVQILADKHGNVIHVGERDCSVQRRQQKLIEETPAVVLGYVGAGTFEFLFYFMEMNTRLQVEHTISEMVSLNLIEWMIKIAQGEELKGHAIECRITAEDPKK-FYPSPGKYDSMIGKLIVWGENRERAIAKMKRAL
 Campylobacter_jejuni_ZP_01068220         SILIANRGEIALRALRTIKEMGKKAICVYSEADKDALYLKYADASICIGSSESYLNIPAIITAAEIAEADAIFPGYGFLSENQNFVEICAKHNIKFIGPSVEAMNLMSDKSKAKQVMQRAGVPVIPGSDYPVILKAAAGGGGRGMRVVENEKDLEKAYWSAESEAMTAFGDGTMYMEKYIQNPRHIEVQVIGDSFGNVIHVGERDCSMQRRHQKLIEESPAILLGYEGAGTFEFLFYFIEMNTRLQVEHCVSEMVSIDIIEQMIKVAEGYALNGHSIECRITAEDSKT-FLPSPGKYDSMIGKLVVWAEDRNKAIAKMKVAL
 Aquifex_aeolicus_NP_214146               RVLIANRGEIAVRAIRACRELGLKTVAIYSEADKNSLHVELADEAICIGPSKSYLDIPRIMSALEVSKADAVYPGYGFLSENPKFAEIVEKSGAKFIGPRSEVLAKIGDKVLAKKVAKEVGLPLVPGSDYPVVIKAAAGGGGRGIRIIRDEKELREKFPLAKKEAESAFGDGRLYIEKYVINPKHIEFQVIADEHGNVYVLGERECSIQRRHQKLIEEAPSVSVGYTSAGTVEFLFYFMEMNGRIQVEHPVTEMVTVDIVKLQLIAAMGEEINGFAIEFRINAEDPVT-FIPSPGQYDSLLAKIIVWGNTRQEAIARGKRAL
 Hydrogenobaculum_sp._YP_002122040        KLLIANRGEIAVRIIRTAKEMGIKTVAIYSEADKNALHVEMADEAICIGASDSYLNIPSIMAAAEVTKADAIHPGYGFLSENPTFAEIVQASNIKFVGPPSEVIELSGDKVKAKEIAKKAGVPVVPGSDYPAVLKAAAGGGGRGIRIVRDDKELLEVMQTAMSEAKNAFGDERIYIEKYLINPKHIEVQILSDGR-NVITLGERECSLQRRHQKIIEESPSASINYIGAGTVEFLFYFIEMNARIQVEHPVTEMTTVDIVSYQLLIADEGDLKGFAIECRINAEDPIT-FMPSVGVYDSLLAKIIAHGKNKEEAIDRMKRAI
 Rubrobacter_xylanophilus_YP_642829       KVLVANRGEIALRVIRACRELGLRSVAVYSTADGDSLHRMLADEAVCIGAAGSYLNIPAIISAAELTGADAVHPGYGFLAENARFAEICERVGLTFIGPPSGVIARMGDKAAARRAAEEAGVPIAPGSDYPLVIKASAGGGGKGMRVVRSEEEVEAAFADAGREAGASFGDGSLYVERYLDPLRHVEVQVLADTHGNVVAFPERDCSVQRRYQKLVEESPAPGLGYVGAGTVEFIFYFIEMNTRLQVEHPVTETVCVDLVAEQIKVASGEELRGHAIEFRINAEDPKRNFMPQAGPYDSLLAKLIVHGESREAAIRRGVRAL
 Chloroflexus_aurantiacus_YP_001636995    KVLVANRGEIAVRIIRACQELGIRTVVAYSTADRDSLAVRLADEAVCIGAAKSYLNAPALISAALVSGCDAIHPGYGFLSENPYFAEMCADCKLTFIGPPPEPIRLMGDKAIGRETMRKAGVPTVPGSDYPVLLKPSGGGGGRGMRVAYDEADLQRAFPTARAEAEAAFGNGALLLEKYLTRVRHVEIQVLADQYGHAIHLGERDCSAQRRHQKIVEEAPSPAVGYVNAGTLEFLYYFIEMNTRIQVEHPVTEQVTIDLVRWQLLIASGERLTRHAIECRINAEDPERDFLPASGEYDSLLAKIITFGDTRDEALNRMRRAL
 Pseudomonas_aeruginosa_ZP_04936910       KLLVANRGEIAVRIIRAAQALGIPTVAVCSEADRDSLAARLADEVRLIGADRSYLDIEAILMAARETGADSIHPGYGFLSENPAFAEAVQAAGLVFVGPEAQTIRRMGDKAEARRTAMAAEVPVVPGSPYPLLVKASAGGGGRGIRIAHDADELRREFPIAQREAQAAFGSPAVYLERFIRQARHIEVQILGDGE-RAVHLFERECSLQRRRQKVFEEAPSAALGYRGAGTLEYLFFFIEMNTRIQVEHPVSEMVTIDLVQAMLRIAAGEALNGAALEMRINAEDPTRNFFPSPGTYDSLLAKLIVHGRDRDEAFARARQAL
 Burkholderia_cenocepacia_YP_002229818    TVLVANRGEIAVRVIRAARELGMRAVAVVSDADRDSLAARMADEAIHIGAAKSYLNPAAILDAARQCGADAIHPGYGFLSESAAFAAQVEAAGLIFVGPAAQVIATMGDKARARDTARRANVPTVPGSDYPIMIKAAAGGGGRGIRVARDAAQLDAELPLAQREAQAAFGDGGVYLERFIARARHIEVQVLGDGR-DVVHLFERECSLQRRRQKILEEAPSPSLGYRSAGTLEYLFYFIEMNTRIQVEHPVTEAITIDLVRETLRIADGEPLRGAALECRINAEDPLQDFRPNPGRYDSLLAKLIVHDESRAAALRRLSRAL
 Deinococcus_radiodurans_NP_293843        KILIANRGEIALRVIRTAREMGIQTVVVYSTADEKSLPVLLADESVCVGSNQSYLNIPNILSAALMTGAEAIHPGYGFMAENPDFAEMCREHGIVFIGPTPESMRALGSKAGGREIAAQSNVPTVPGTGYPVLLKASAGGGGRGQKVIRTQEELQKGFNQAQEEARLYFGDPAIIMEKFLEEFRHIEVQVMGDGQGHVIHIGERDCSIQRRNQKLIEEAPS-TLNYAGAGTLEFIYYFMEMNTRIQVEHCVSEMISLDLVRLQIEIAAGLGLHGHAIECRINAEDPDKDFRPAAGKYDSLIGKLIVWHEDRDKAVSRMKRAL
 Thermus_thermophilus_YP_004731           KVLIANRGEIALRIIRAARELGIKTVVAHSTADEKSLPVLLADEAICIGSGQSYLNIPNILSAAIVTGADAIHPGYGFLAENATFAEMCREHGITFIGPTPENMKALGDKATARKVAREAGVPTVPGTDYPVILKASAGGGGRGMRVVHTEEELERAVLQAQEEARAAFGNPAVYLEKYIEEPKHIEIQVLGDGE-RVVHLWERDCSIQRRHQKLLEEAPS-LLGYVSAGTMEFLFYFIEMNTRIQVEHPVTEMITIDLVQAQFRIAQGEKLRGHAIEVRVNAEDPEKGFRPSIGKYDSLIAKIIVWAPTREEAIRRMERAL
 Verrucomicrobium_spinosum_ZP_02925947    KVLVANRGEIALRVIRACKELDVKTVAVYSEADVDSMHVHLADEAICIGSSESYLKIPRIISAAEIANVDAIHPGYGFLSEKAEFAEICQRCKIKFIGPSPEVISMMGDKNTARATARRLGVPITPGSDYPVMIKASAGGGGRGMRPVLNEATLRSSFQQASMEALKCFGDGSVYMEKLVERPHHIEFQVVADSHGNVVHLGERDCSMQRRNQKIIEECPSPKIGYENCGTIEYLFYFMEMNTRIQVEHPITEEVYCDLIKEQIRIAAGLPIRAHSIECRINAEDPDRNFAPSPGKYDSMIAKLIVTGATRDIAIRRMRRAL
 Rhodopirellula_baltica_NP_868429         RILIANRGEIALRVIRACREMGIESVAVYSEADKDSMHVKLADHAYCVGSADSYLKIDRIIATAEVAGVDAIHPGYGFLAENAQFNEQCRSSGFEFIGPSPTAMDKLGDKNTARSMAIAQNVPVVPGSDFPVLIKATAGGGGKGMRVAETEDVLKSQLEAARNEAIAAFGNGGVYLEKFIQQPRHIEVQVIADTHGNVCHLFERDCSVQRRHQKLVEEAPSPDLDYSGAGTVEFIFYFIEVNARIQVEHPVSEMVAVDLIQEQIRVAAGLPLTGHAIECRLNAEDPTKNFQPCPGKYDSMIGKLIVHRPTREQAIATMLRAL
 Planctomyces_maris_ZP_01857220           RILVANRGEIALRVIRACREMGIETVAVFSEADRDAHYLSLADEAICIGATDSYLMINRIISAAEIGNVQAIHPGYGFLAENAHFAEVCRSCNIEFIGPPHEAMAQLGDKVSAREIAKAANVHVSPGTEYPVLIKATAGGGGKGMRVARNDISLKAGLKAAAAEAEAAFKNSGVYIEKYIENPRHVEVQIMADNHGNVLHLWERDCSLQRRHQKLVEESPAPNLGYTNAGTVEFLFYFIEVNARIQVEHPVSELVTIDLIKQQIRIAAGEKLLGSAIELRINAEDPENDFRGSPGKYDSLIGKLIVHKPTREESLACMRRCL
 Gluconacetobacter_diazotrophicus_YP_002  KILIANRGEIALRVLRACRELGIRTVAIHSTADADAMHVRLADEAVCVGTRDSYLNVAAILSAATITGADAIHPGYGFLSENADFAETVEAHGLAFIGPTGHHIRIMGDKITAKTTMRALGVPLVPGSDYPVLIKATAGGGGRGMKVARTPDEIEEAWSVARTEARAAFGNDEVYLEKYMDRPRHIELQILADTHGNVVHFGERDCSLQRRHQKLLEEAGSPALGYRNAGTLEFLFCFIEMNTRLQVEHPVTEMVCVDLVREQIRIAAGEPLSGHAIECRINAEDPVT-FLPTPGTYDSMIGKLIVHAPTRADAIARMRRAL
 Loktanella_vestfoldensis_ZP_01002783     KILIANRGEIALRVVRACREMGVKSVAVHSTADSDAMHVRMADEAICIGSAQSYLSFPAIISACEITGAQAIHPGYGFLSENAAFVQAVEDHGLTFIGPTAEHIRIMGDKITAKDTMKALGVPCVPGSDYPVIIKATAGGGGRGMKVALTAADMEKAFHGARAEAKAAFGNDEVYIEKYLTTPRHIEIQVFGDGKGNAVHLGERDCSLQRRHQKVFEEAPGPVINYIGAGTIEFLFYFIEMNTRLQVEHPVTEAIFVDLVREQLRVASGLPMNGHAIEVRINAE-KLPNFTPCPGTYDSLIGKLIVHGRDRPEALARLGRAL
 Roseovarius_nubinhibens_ZP_00958417      KILIANRGEIALRVIRAAREMGIRTVAVHSTADTDAMHVRMADESVCIGGTDSYLSIPSIIAACEVTGAQAIHPGYGFLSENANFVQIVEDHDLTFIGPTAEHIRIMGDKITAKDTMKDLGVPCVPGSDYPVIVKATAGGGGRGMKVAMSAAEIESAFRTARTEAKAAFGNDEVYIEKYLTTPRHIEIQVFGDGKGGAVHLGERDCSLQRRHQKVFEEAPGPCINYTGAGTIEFLFYFIEMNTRLQVEHPVTEAIFVDLVREQIRVASGLPMNGHSIEVRINAE-KLPEFSPRPGRYDSLIAKLIVHGRDRPEALARLHRAL
 Rhizobium_leguminosarum_YP_002975555     KILIANRGEIALRVLRACKELGIACVVVHSTADADAMHVRLADESVCIGSRESYLNIHQIVAACEITGADAVHPGYGFLSENAKFADILEAHGITFIGPTADHIRIMGDKITAKTTALELGIPVVPGSDYPVLIKATAGGGGRGMKVAKSEADVIEAWSTARTEAAAAFGNDAVYMEKYLGKPRHIEIQVFGDGEGNAIHLGERDCSLQRRHQKVWEEANSPALKYRGAGTIEFLFYFIEMNTRLQVEHPITEAITIDLVHEQIRVASGGGLSGHAIECRINAEHP-RTFVPSPGTYDSLIGKLIVHGRTRVECMMRLRRAL
 Azorhizobium_caulinodans_YP_001525991    KILIANRGEIALRILRACKELGIATVAVHSTADADAMHVRLADESVCIGARESYLNIPSLLAACEITGADAVHPGYGFLAENARFAEILADHKVHFIGPKPEHIRIMGDKIEAKKTAQKLGIPVVPGSDFPVLVKAAAGGGGRGMKVAMTADDLSQALSTARTEAKAAFGDDAVYLEKYLVTPRHIEIQVLGDGKGNAVHLGERDCSLQRRHQKVWEEAPSPALKYLGVGTVEFLFYFIEMNTRIQVEHPVTEEITIDLINEQIRVAAGLPMTGHAIECRINAEHPTT-FRPSPGKYDSLVGKLIVHGSNREECLRRLRRAL
 Maricaulis_maris_YP_756495               KILIANRGEIALRVHRACREMGIRTVAVHSEADANAMHVRLADESVCIGANKSYLNIPAIITAAEVTGAQAIHPGYGFLSENARFAEIVEAHGLAFIGPTAAHIRMMGDKITAKQAVMDAGIPVVPGSEYPVLIKAASGGGGRGMKVAETAANLKEAMDTASTEALAAFGDGTVYIEKYLGRPRHIEIQILADTHGNVVHLGERDCSLQRRHQKILEEAPSPALGYRGVGTIEFLFYFIEMNTRLQVEHPVTEMITIDLVREQIRVADGQKLEGWAIECRINAE-NARTFAPSPGLYDSLIGKLIVHGRTREEALLRLRRSL
 Sphingopyxis_alaskensis_YP_616485        KLLIANRGEIALRIHRACHEMGIRTVAVHSTADTDAMHVRLADEAVCIGAKDSYLNIPAIISAAEITGADAIHPGYGFLSENERFAEIIEAHDMIFVGPKPEHIRTMGDKVEAKRTAVALGLPVVPGSPYPVLIKAASGGGGRGMKVVPDEDSLESLMGQASSEAAAAFGDPTVYMEKYLGNPRHIEFQVFGDGKGNAIHLGERDCSLQRRHQKVLEEAPSPIIGYRGAGTIEFLFFFIEMNTRIQVEHPVTEMITFDLVREQIRIAGGAGLRGHAIECRINAEDP-RTFMPSPGKYDSMIGKLIVYGRSRESCMMRMRRAL
 Francisella_tularensis_YP_001892040      KVLIANRGEIALRILRACRELGIKTVAVYSTADANLMHVKLADEAVCIGLNLSYLNIQAIITAAEITNADAIHPGYGFLSENAKFAKAVEESDFIFIGPRAESIEIMGDKVEAIRYMKKAGVPCVPGSGYPVIIKAAGGGGGRGMSIVRKKEDLISAISLTKSEARIAFNNDMVYMEKFLENPRHIEIQVFGDGEGNAVYLFERDCSTQRRHQKVIEEAPAIGLKYRGAGTFEFLFYFIEMNTRIQVEHPVTESITTDLIKEQIRVANGEGLVGHAIECRINAEDPERM-IPSPGKYDSMIAKVIVRGHNRETALQKMRAAL
 Haemophilus_influenzae_ZP_01792937       KVVIANRGEIALRILRACKELGIKTVAVHSTADRDLKHVLLADETVCIGSAKSYLNIPAIIAAAEVTGADAIHPGYGFLSENADFAEQVERSGFTFIGPTADVIRLMGDKVSAIKAMKKAGVPCVPGSDYPIIIKASGGGGGRGMRVVRSEDALEESIAMTKAEAKAAFNNDMVYMEKYLENPRHVEIQVLADTHGNAVYLAERDCSMQRRHQKVVEEAPAPGIGYRGAGTFEFLFYFIEMNTRIQVEHPVTEMITVDLVKEQLRIAAGLPIKGHAMECRINAEDPKT-FLPSPGKYDSMIAKLITYGDTREVAIRRMQNAL
 Escherichia_coli_NP_312155               KIVIANRGEIALRILRACKELGIKTVAVHSSADRDLKHVLLADETVCIGSVKSYLNIPAIISAAEITGAVAIHPGYGFLSENANFAEQVERSGFIFIGPKAETIRLMGDKVSAIAAMKKAGVPCVPGSDYPVIIKASGGGGGRGMRVVRGDAELAQSISMTRAEAKAAFSNDMVYMEKYLENPRHVEIQVLADGQGNSIYLAERDCSMQRRHQKVVEEAPAPGIGYRGAGTFEFLFYFIEMNTRIQVEHPVTEMITVDLIKEQLRIAAGQPLRGHAVECRINAEDPNT-FLPSPGKYDSMIGKLICYGENRDVAIARMKNAL
 Aliivibrio_salmonicida_YP_002264170      KLVIANRGEIALRILRACKELGIKTVAVHSTADRDLKHVLLADETICIGSSDSYLNIPRIISAAEVTGAVAVHPGYGFLAENADFAEQVERSGFIFVGPKAETIRMMGDKVSAISSMKKAGVPCVPGSDYPIIIKASSGGGGRGMRVVRAEKDLIEAIAMTRAEATACFGDGTVYMEKFLENPRHIEVQIIADGQGNAIHLGERDCSMQRRHQKVVEEAPAPGIAYRGAGTFEFLFYFIEMNTRIQVEHTITEMVTIDLIKEQLRIAAGQPLRGHSIECRINAEDPVR-FLPSPGKYDSMIGKLITYGENRDVAIARMKNAL
 Glaciecola_sp._ZP_03559850               KVLIANRGEIALRILRACKELGIKTVAVHSTADAKLKHVLLADESICIGAQESYLNIPRIIAAAEVTNSVAIHPGYGFLAESAEFAEAVEKSGFIFIGPKAETINLMGDKVSAISSMKAAGVPCVPGSDYPIIVKAAGGGGGRGMRVVRSEAELNEAIAMTKSEAGAAFNNDVVYMEKFLENPRHVEIQVLADGQGGAIHLGERDCSMQRRHQKVVEEAPAPGVGYRGAGTFEFLFYFIEMNTRIQVEHPVSEMVTVDLIKEQLRVAAGQPLQGHAIECRINAEDPET-FMPSPGLYDSMIGKLITYGETRDEAIARMRHAL
 Pseudomonas_aeruginosa_pdb_2VQD          KVLIANRGEIALRILRACKELGIKTVAVHSTADRELMHLSLADESVCIGATQSYLQIPAIIAAAEVTGATAIHPGYGFLAENADFAEQIERSGFTFVGPTAEVIRLMGDKVSAKDAMKRAGVPTVPGSDYPVIIKAAGGGGGRGMRVVYDESELIKSAKLTRTEAGAAFGNPMVYLEKFLTNPRHVEVQVLSDGQGNAIHLGDRDCSLQRRHQKVIEEAPAPGIGYRGAGTFEFLFYFIEMNTRVQVEHPVSEMVTVDIVKEMLRIASGEKLRGHALECRINAEDPKT-FMPSPGKYDSLVGKVITYGADRDEALARMRNAL
 Reinekea_sp._ZP_01115022                 KVLIANRGEIALRILRACKELGIKTVAVHSTADRELKHVKLADEAVCIGSTESYLNIPAIIAAAEVTDADAIHPGYGFLAERADFAEQIEKSGFKFIGPTADVIRLMGDKVSAIEAMKKAGVPTVPGSDYPVIIKAAAGGGGRGMRVVHEEKDLIGSIEVTQSEAASAFGDGTVYMEKFLTNPRHVEIQVIADGQGNAIHLGDRDCSLQRRHQKVLEEAPAPHIHYRGAGTFEFLFYFIEMNTRVQVEHPVSEMVTVDIIKEQLIIASGMPLVGHAFECRINAEDPST-FMPSPGRYDSMIGKLITFAPTRAEALLRMSSAL
 Nitrosococcus_oceani_YP_343089           KIVIANRGEIALRILRACWELGLKTVAIHSEVDRELKHVLLADETVCIGSSQSYLNIPAVISAAEITDAVAIHPGYGFLSENADFAERVEQSGFVFIGPRPETIRLIGDKVSAIKAMKSSGVPCVPGSEYPVMIKASGGGGGRGMRVVHSEAHLPTAISLTRSEASAAFGNDMVYMEKYLENPRHVEFQVLADTHGQAIYLGERDCSMQRRHQKVVEEAPAPGIGYRGAGTFEFLFYFIEMNTRVQVEHPVTEMITIDIVKEQLRIAAGEKLHGHAIECRINAEDPTN-FMPSPGTYDSLIGKLITHGETREAAIARMQIAL
 Acidovorax_avenae_ZP_06211912            KILVANRGEIALRIQRACHELGVKAVMVYSEADRDAKYVKLAEEAVCIGSPLSYLNMPAIISAAEVTDAEAIHPGYGFLSENADFAERVEKSGFQFIGPTPESIRTMGDKVSAKQAMIRAGVPCVPGSDYPVIIKAAGGGGGRGMRVVHTEAALVNAVQMTKAEAQAAFGNPAVYMEKFLQNPRHIEIQILADKHRNAVYLGERDCSMQRRHQKVIEEAPAPGIGYRGAGTFEFLFYFIEMNTRVQVEHPVTEWITVDIVKTQIMVAAGEKLRGHAIECRVNAEDAYK-FTPSPGRYDSMIGKIIVHGDTREQALARMRTAL
 Ralstonia_eutropha_YP_727615             KILIANRGEIALRIQRACRELGIKTVVVYSEADKEAKYVRLADEAVCIGSPLSYLNMPAIISAAEVTDAQAIHPGYGFLSENADFAERVEKSGFVFIGPTADSIRLMGDKVSAKQAMIKAGVPCVPGSDYPVIIKAAGGGGGRGMRVVHTEAALINAVNMTREEAGRAFGNPEVYMEKFLENPRHVEIQILADQHRQAIWLGERDCSMQRRHQKVIEEAPAPHIGYRGAGTFEFLFYFIEMNTRVQVEHPVTEMITIDIVQEQIRIAFGEKLRGHAIECRVNAEDPFK-FTPSPGRYDSMIGKIITYGATREQAIARMRIAL
 Thiobacillus_denitrificans_YP_313939     KILIANRGEIALRIQRACREMGIKTVAVYSEADRDAKYVKLADESVCIGSAQSYLHVPSIIAAAEVTDAAAIHPGYGFLSENADFAERVESSGFTFIGPRPDNIRLMGDKVAAKQAMIDAKVPCVPGSDYPVIIKAAGGGGGRGMRVVHTEAALLNAVTMTKTEAGAAFGNPMVYMEKFLETPRHIEIQILADEHGNAVHLGERDCSMQRRHQKVLEEAPAPGLGYRGAGTFEFLFYFIEMNTRVQVEHPVTELITIDIVQTQIRVAAGEKLRGHAVECRINAEHPTT-FVPSPGKYDSMIGKLIAYGDTRDQAIARMRGAL
 Nitrosomonas_europaea_NP_840734          KILIANRGEIALRIQRACRTMGIKTVAVHSEADAEAKYVKLADESVCIGSAQSYLNIPAIISAAEVTDAEAIHPGYGFLSENADFAERVEKSGFFFIGPRPDTIRLMGDKVSAKNAMRQAGVPCVPGSGYPVIIKAAGGGGGRGMRVVHTEAALSNAVITTRNEAQTAFGNPVVYAEKYLENPRHIEFQVLADEYGNVVHLGERDCSMQRRHQKIIEEAPARGINYRGVGTFEFLFYFIEMNTRLQVEHPVTEAITIDLVQAQIRVAAGEKLKGHAIECRINAEDPYK-LTPSAGRYDSMIAKVIAYGDDRDLAIARMRIAL
 Neisseria_gonorrhoeae_ZP_04718098        KVLIANRGEIALRVLRACREMGIATVAVHSEADKGSLHVKLADESVCIGSAQSYLNIPAIIAAAEVTCADAVHPGYGFLAENADFAEQVEQSGFTFIGPKPDTIRLMGDKVSAKHAMIAAGVPCVPGSDYPVIIKASGGGGGRGMRVVEKKEDLLQSVEMTKAEAGAAFGNPMVYMERYLQRPRHVEIQVLADEHGNAVYLAERDCSLQRRHQKVIEEAPAPFIGYRGAGTFEFLFFFIEMNTRVQVEHPVTELITVDIVQEQLRIASGLPLEGHAFECRINAEDPYN-FIPSPGPYDSLIGKICVHGKTREQAMAKMRVAL
 Pelobacter_propionicus_YP_901688         KILIANRGEIALRIIRACKELGIKTVAVYSQPDINSLHVKLADESVCIGSAQSYLNINAIISAAELTDAEAIHPGYGFLSENADFAEICEKCGITFIGPSPESMRIMGDKISARQAVTAQGVPILPGTKFPVIIKATAGGGGRGMKIVHSQAALPNAFATARAEAQSGFGNPEVYIEKYCEHPRHVEIQILADKHGNVIHLGERDCSIQRRHQKLIEEAPSTISGYNSVGTVEFLFYFMEMNTRVQVEHPVTEMITVDIVREQIRSAAGCPLSGHAIECRINAEDPHK-FTPCPGKYDSMVAKLIVHAETRQDAIKRMSRAL
 Myxococcus_xanthus_YP_633904             KVLIANRGEIALRVIRACRELGIATVAVHSTADANALHVRFADEAVCIGSKESYLNVPQLLSAAEITRADAIHPGYGFLSENAEFAEVCENCKIRFIGPRPEMLRLMGNKVRARQAAREAGLPLLPGSPFPVILKAAAGGGGKGMKIVREPGALAQAFSTAQAEAVASFSNGDLYIERYVEKPRHIEIQIVADEHGNIVHLNERECSVQRRHQKLIEESPSPALAYNNVGTIEYLFYFMEMNTRIQVEHPVTELVTVDLVSEQIRLAYGEPLRGHAIECRVNAEDPIT-FAPWPGKYDSLLSKLIVHAEDRATAIRRMQRAL
 Plesiocystis_pacifica_ZP_01912345        KVLVANRGEIALRVIRACREMGLRTVAVYSTVDADALHTRFADEAVCIGAAQSYLNIPNLIAAAEISGADAVHPGYGFLSERPEFVDAVQKCGMTFIGPDPEHMRTMGDKVMARETMKKAGVPVLEGTTLPVILKASAGGGGRGMKIVWDLDEVAPTLQTAQAEALAAFGCGDMYCERYITSPRHIEIQIVADQHGNVIDLLERECSVQRRHQKVIEEAPASNYNYNSLGTVEFLFYFMEMNTRVQVEHCVTEMITVDLVQEQIRLAQGEPLRGHSIECRINAEHPVN-FAPHPGTYDSMLGKLIVHAQDRDKAIARMRRAL
 Dokdonia_donghaensis_ZP_01050069         KILIANRGEIALRVIRTCKEMGIKTVAVYSTADRESLHVKFADEAVCIGSNESYLKMSNVIAAAEITNADAIHPGYGFLSENAKFSKICEEHDIKFIGASAEMISKMGDKATAKETMKAAGVPCVPGSDYPVMLKATAGGGGKGMRAVWKEEDLLKAWEGARQESAAAFGNDGMYMEKLIEEPRHIEIQIVGDSTGKACHLSERDCSVQRRHQKLTEETPSPFMNYEGAGTVEFLFYFMEMNTRIQVEHPITEQVVYDLIREQILVAAGVPVQLHSIECRINAEDPFNDFRPSPGRYDSMIAKLITTAQTREEAINKMKRAL
 Microscilla_marina_ZP_01690743           KILIANRGEIALRIIRTCKEMGIKTVAVYSTADQSSLHVRFADEAVCIGSKDSYLKVPNLIAAAEITNADAIHPGYGFLSENADFSRICAEHDIKFIGASPEMINSMGDKASAKDTMKAAGVPVVPGSDYPVIIKATAGGGGRGMRIIKSDEEFENAWNSATAEAEAAFGNAGMYMEKFVVEPRHVEIQIAGDQSGKACHLSERDCSIQRRHQKLVEETPSPIMGYEGVGTVEFLFYFMEMNTRIQVEHPITEEVTFDLIKEQIKIAAGIAINLYSMECRINAEDPAKGFRPSPGKYDSMIAKLIVTAQTREETLVRMKRAL
 Cytophaga_hutchinsonii_YP_678231         KILIANRGEIALRVIRACKELGIKTVAVYSVADKESLHVRFADEAVCIGSNQSYLSIPNIIAAAEITNADAIHPGYGFLSENAKFSQVCEDYGIKFIGASAAMINSMGDKASAKDTMKKAGVPCIPGSDYPVILKATAGGGGRGMRIIRSDREFEKAWVDAKQEAGASFGNDGLYLEKFIEEPRHIEVQLLGDKFGTVVHLSERDCSIQRRHQKLIEETPSPIIKYEGAGTIEFLFYFMEMNTRIQVEHTITEEVTVDLVKMQIRVAAGEKLR-HSIECRINAEDAANGFRPSPGKYDSMIAKLIVNAATRDEACDRMKRAL
 Chlorobium_limicola_YP_001942276         KILVANRGEIALRVMQTCRELGISTVAVYSTADAQSMHVKYADEAVCIGSRESYLNISRIIAAAELTNADAIHPGYGFLAENEDFAEVCASLSIKFIGPTARMINQMGDKNTAKATMIAAGVPVVPGSQYPVIIKPTAGGGGKGMRVVHEDSQLDKALKTARNEAEQAFGNSGVYIEKYLENPRHVEIQILSDQHGNTIHLGERDCTVQRRHQKLIEETPSPAVNYEGAGTIEFLFYFMEMNTRIQVEHPVTEERYVDLVKEQILIAAGESIKGHSIECRINAEDPEHLFRPSPGRYDSMIAKLIVTAHSREEAIARMSRAL
 Chlorobaculum_parvum_YP_001999473        KILIANRGEIALRVMHTCREMGICTVAVYSTADVDSLHVKYADEAVCIGSRESYLNIPRIIAAAEVTNADAIHPGYGFLAENADFSEVCHSSNIKFIGPSADMINRMGDKNTAKSTMIAAGVPVVPGSEYPVIIKPTAGGGGKGMRVVHEESQLEKNLKTAQSEAGMAFGNSGVYIEKFLENPRHIEIQILADQHGNVLHLGERDCTVQRRHQKLIEETPSPVVNYEGAGTIEFLFYFMEMNTRIQVEHPVTEQRYVDLVKEQIRIAAGGSLRGHSIECRINAEDPEHMFRPSPGEYDSMIGKLIVTAHTRDEAIARMSRAL
 Prosthecochloris_aestuarii_YP_002014994  KILIANRGEIALRIMQTCRELGISTVAIYSTADKNSLHVKYADEAVCIGGKESYLNIPRIMAAAEITNADAIHPGYGFLAENADFAEVCNASGIKFIGPTAEMIRKMGDKNSAKETMIAAGVPVIPGSDYPVIIKPTAGGGGKGMRVVNEPEKIQKALLTSQNEAQQAFGNSGVYIEKFVESPRHVEIQILADQHGNTMHLGERDCTIQRRHQKLIEETPSPVVNYEGAGTIEFLFYFMEMNTRIQVEHPVTEERYVDLVKEQILVASGESIKGHSIECRINAEDPEHGFRPSPGEYDSMVAKLIVTAHSREEAIARMLRAL
 Gloeobacter_violaceus_NP_924958          KILIANRGEVALRILRTCSELGIGTVAVHSTADALSLHVQLADQAVCIGASKSYLSIPNLISAALTRDCDAVHPGYGFLSENERFAEICADHGLTFIGPSPRAMVLMGDKSTARDTMKAAGVPTVPGSEYPVMIKATAGGGGRGMRIAGNERDLIKMVQTAQREAEAAFGNRGVYIEKYLEEPRHIEFQILADQHGNVVHLGERDCSIQRRHQKLLEESPSPFLNYVGAGTIEFLFYFMEMNTRIQVEHPVTEMRTIDLIAEQIRIAAGEPLEGHAIECRINCEDPNNDFRPTPGTYDSLLGKLIVWGRNRDEAIRRMRRAL
 Synechocystis_sp._NP_442228              KILIANRGEIALRIIHSCEELGIPTVAVHSTIDRHALHVQLANESVCIGSNKSYLNIPNIIAAALTRNATAIHPGYGFLAENARFAEICADHQITFIGPSPEAITAMGDKSTAKKTMQKSGVPCVPGSPYPVIIKATAGGGGRGMRLVQEEKDFLKLFHAAQGEAGAAFGNPGVYLEKFIEKPRHIEFQILADSHGNVVHLGERDCSIQRRHQKLLEEAPSPFLNYVGAGTVEFLFYFMEMNTRIQVEHPVTEMITYDLISEQIRIAMGEKLRGHAIECRINAEDPKQNFRPHPGKYDSLIGKLIVWAGDRPSAIKRMQRAL
 Anabaena_variabilis_YP_321035            KILIANRGEIALRILRACEEMGIATIAVHSTVDRNALHVQLADEAVCIGSAKSYLNIPNIIAAALTRNASAIHPGYGFLSENAKFAEICADHHIAFIGPTPEAIRLMGDKSTAKETMQKAGVPTVPGSEYPVMIKATAGGGGRGMRLVRSPDEFVKLFLAAQGEAGAAFGNAGVYIEKFIERPRHIEFQILADSYGNVIHLGERDCSIQRRNQKLLEEAPSPALNYTGAGTIEFLFYFMEMNTRIQVEHPVTEMVTVDLLVEQIRIAQGERLRGHAIECRINAEDPDHDFRPAPGRYDSLIGKLIVWGPDRATAINRMKRAL
 Nostoc_punctiforme_YP_001869185          KILIANRGEIALRILRACEEMGIATVAVHSTVDRNALHVQLADEAVCIGSSKSYLNIPNIIAAALTRNATAIHPGYGFLAENARFAEICADHHIAFIGPTPEAIKLMGDKSTAKETMQKAGVPTVPGSEYPVMIKATAGGGGRGMRLVRSEDEFVKLFLAAQGEAGAAFGNSGVYIEKFIERPRHIEFQILADNYGNVIHLGERDCSIQRRNQKLLEESPSPALNYSGAGTIEFLFYFMEMNTRIQVEHPVTEMVTIDLVVEQIRIAQGERLRGHSIECRINAEDPDHDFRPSPGRYDSLIGKLIVWAPDRPTAINRMKRAL
 Thermosynechococcus_elongatus_NP_682598  KILIANRGEIALRILRTCEELGIATVAVYSTVDRHALHVQLADEAVCIGSSRSYLNIPNIIAAALTRHVSAIHPGYGFLAENARFAEICADHKITFIGPSPAAMRAMGDKSTAKATMQRVGVPTIPGSDYPLMIKATAGGGGRGMRLVRSEEELGRSLSAAQGEAEAAFGNAGVYLERFIENPRHIEFQILADSYGNVIHLGERDCSVQRRHQKLLEEAPSPALNYVGAGTIEFLFYFMEMNTRIQVEHTVTEMITLDLIAEQIRIAQGEPLQGHAIECRINAEDPERNFRPHPGRYDSLIGKLVVWGSDRPAAIARMKRAL
 Staphylococcus_aureus_CAQ50016           KVLIANRGEIAVRIIRACRDLGIQTVAIYSEGDKDALHTQIADEAYCVGSKDSYLNIPNILSIATSTGCDGVHPGYGFLAENADFAELCEACQLKFIGPSYQSIQKMGIKDVAKAEMIKANVPVVPGSDYPVIIKATAGGGGKGIRVARDEKELETGFRMTEQEAQTAFGNGGLYMEKFIENFRHIEIQIVGDSYGNVIHLGERDCTIQRRMQKLVEEAPSPILNYENAGTIEFIFYFMEMNTRIQVEHPVTEMVTIDLVKLQLQVAMGDVLTGHAIEFRINAENPYKNFMPSPGKYDSMVAKLIIHEPTRDEAIMAGIRAL
 Geobacillus_kaustophilus_YP_148252       KVLVANRGEIAVRIIRACRELGIETVAVFSQADRDALHVQLADEAYCIGSKDSYLNFTNIMSVATLTGCDAIHPGYGFLAENEAFAELCRECNVTFIGPSPEAIAKMGIKDIARETMREAGVPIVPGSRYPVIIKATAGGGGKGIRVARDEGELVKGINITQQEAATAFGNPGVYIEKYIEDFRHVEIQVLADSYGNTIHLGERDCSIQRRLQKLVEEAPSPALNYTGAGTVEFIFYFMEMNTRIQVEHPVTELITIDLVKEQIRIAAGEKLNGWAIECRINAENPAKNFMPSPGKYDSMIAKLIVHAPTRAEAIARMRRAL
 Oceanobacillus_iheyensis_NP_692806       KLLIANRGEIAVRIIRACKEMNIETVAIYSEADSESLHVQLADEAYCIGSKDSYLNITNIMSLATLTEVDAIHPGYGFLAENADFAEICRACNITFVGPTPKAIQQMGIKDVAKETMKNANVPVVPGSEYPVIIKATAGGGGKGIRVARSEEELIKGMEITQKEAETAFGNPGVYLEKFIEDFRHVEIQILADTHGNVIHLGERDCSIQRRLQKLIEESPSPALEYVGAGTIEYIFYFMEMNTRIQVEHPVTEMVTVDLIKEQINVANGEKLDGWAIECRINAENPYQNFMPSAGEYDSMIAKLITYAPTREEAISKMKRAL
 Lysinibacillus_sphaericus_YP_001699154   KVLIANRGEIAVRIIRACKELGIQSVAVYSEADADALHVKLADEAYCIGSKDSYLSFPALLSVAEKTGADGIHPGYGFVSENADFAEACENAGIKFIGPSSDSIKIMGIKDVARTTMEAAGVPLVPGTGYPVIIKATAGGGGKGIRVARTEEDLVKGIDITQKEAAAAFGNPGVYLEKFIEYFRHCEIQILADGYGNVVHLGERDCTVQRRMQKLVEEAPSPALDYEGAGTIEFIFYFMEMNTRIQVEHPVTEMISVDLVQQQLKIASGEKLNGWAIECRINAENAYKNFMPSAGTYDSMVAKLIVHANTREEAIAKMNRAL
 Dorea_formicigenerans_ZP_02234910        KILIANRGEIAVRIIRACREMGIETVAVYSEADAEALHTKLADEAVCIGSSQSYLSMENIISATVVSGADAIHPGFGFLSENSKFAELCEQCGITFIGPPANVIAKLGNKQEARNTMEAAGVPVIPGSKYPVIIKAALGGGGKGMRVAYSEEEFTQSFQTAQKESQMAFGDDTMYIEHFMEEPRHIEFQILADSYGNVVHLGERDCSIQRNHQKMIEEAPSAALGYVNAGTIEFLFYFMEMNTRIQVEHPVTEWVTIDLIKEQIRIADGQKLNGHAIECRINAENPEKGFRPSPGTYDSMVAKLIVWAKNRDEAIQKMQSAL
 Streptococcus_thermophilus_AAV60109      KLLIANRGEIAVRIIRAARELGIQTVAIYSEADKDSLHTMLADEAICIGSTDSYLNMNRVLSAAIVTEAQAIHPGFGFLSENSKFATLCEEMNIKFIGPSGEIMDKMGDKINARAEMIRANVPVIPGSDYPVMLKASAGGGGKGIRKVNTKEELAPAFESASQEAKVSFGNGAMYIEKVIYPARHIEVQILGDSYGNIVHLGERDCSLQRNNQKVLEESPSVAINYENAGTIEFLFYFMEMNTRVQVEHPVTEFVSVDIVKEQIRIAAGEKLKGHAIECRINAENPKFNFAPSPGKYDSMIAKIIVHGENRFEALMKMQRAL
 Enterococcus_faecalis_ZP_05425368        KVLIANRGEIAVRIIRACRELGVQTVAVYSEADQEALHTQLADEAICIGATDSYLNVQAVLSAAIVTNAEAIHPGFGFLSENSQFASMCEECNITFIGPKAETIDAMGNKINARQLMQKAKVPVIPGSDYPVMLKAAAGGGGKGIRKVLSKEELPKHFTSAQQEAKAAFGNDDMYLEKIIYPARHIEVQILGDQYGHVIHLGERDCSLQRNNQKVLEESPSIAIHYENAGTIEFLFYFMEMNTRIQVEHPVTEMVTIDLVKAQLEIASGEPLTGHAIECRINAENPAFNFAPSPGKYDSMIAKVIVHGENRFDALMKMQRAL
 Candidatus_Protochlamydia_YP_007771      KVLIANRGEIAVRIIRACHDLGLQTVAVYSQADAEALHVLHADEAICIGSHKSYLKVPNILSACEITGADAIHPGYGFLSENANFASICESCGLNFIGPAPQSIALLGDKAKAKATAKKAGCPVIPGSDFPIFIKAVAGGGGKGIRIAYNEEEFTKLFAAARAEAEVSFGNPDVYLEKMIMNPRHIEVQVLGDKFGHYIHLGERDCTTQRRRQKLIEESPSPVLNYFSAGTVEFLFYFMEVNTRIQVEHTVTEELTIDLVMEQLKIARGEKLTGHVIQFRINAENPSHNFAPSPGKYDSMIAKLIVKGKDRTETIAIGKRAL
 Methanococcus_vannielii_YP_001323860     KVLIANRGEIAVRVIRACTELGIKTVAVYSDADEHSLYRSLADECYPIGALKSYLNIERILKVAEKAGVDAIHPGYGFLSENVKFAEACAKKGIEFIGPPTNAIDVMGSKINAKKAMKDAGVPVLPGREYPVIIKASAGGGGIGMNVVYNKEELVDTINSTKSIAQSAFGDSTVFIEKYLEKPRHIEIQVVADKFGNIIHLGDRECSIQRRHQKLIEEAPSPIMDYHSVGTVEFLFYFLEMNTRVQVEHPITEVVTVDIVKEQIKIAAGHKLRGHAIECRINAEDAINDFVPSPGKYDSMVAKIITYGLTRKEAIERMRRAL
 Methanocaldococcus_jannaschii_NP_248224  KVLIANRGEIAIRIIRACWELGIKTVAVYSEADKRSLHATLADEAYCIGAAKSYLNIDAILNVAEKAKVDAIHPGYGFLAENAEFARAVKKAGFEFIGPNPDAIEAMGSKINAKKIMKKAGVPLIPGSEFPVVVKASAGGGGMGMSVAYSKEELKEVIESARNIAKSAFGDPTVFIEKYLENPRHIEIQLLGDKHGNIIHLGDRECSIQRRHQKLIEEAPSPIMNYDSAGTVEFLFYFLEMNTRIQVEHTVTEQVTIDLVKAMIKIAAGEELRGHAIECRINAEDPLNDFVPCPGKYDSMIAKLITYGNSREEAIARMKRAL
 Dehalococcoides_ethenogenes_YP_180870    KILVANRGEIAIRIMRACRELGIKTVAVYSDADKGALFVKYADEAYHIGLSESYLNIKKIVSAAKKAGVDGVHPGYGFLSENPGFALALEKAGIKFIGPSSRVIELMGNKIAARREMKKAGVPVLPGTEYPVIIKPSGGGGGIGMRVANGPDELKDAIESSQKVAGNTFGLAEVYIEKYISNPRHIEIQIMGDSQGNVVYLGERECSIQRRYQKLIEEAPSPVINYEGAGTIEFIFYFLEANTRVQVEHPVTEMVTIDIVKEQIMVASGDELRGWAIECRINAEDPLNEFAPSAAKYDPMISKLIVWGRTREEAIARMRRAL
 Methanosarcina_acetivorans_NP_615635     KVLVANRGEIAIRVMRACRELGISTVAVCSEADKNALFAKYADEAYLIGSSQSYLNMEAIIAVAKNTGSEAIHPGYGFLSENPAFAKRCEEEGIIFIGPPSHVIAEMGSKIRARNLMMKAGVPVVPGTKYPVLIKASAGGGGIGMKVVHSIEELSTSLSSTQQMAGSAFGDSSVFIEKYVEEPRHIEIQILADASGNTVYLSDRECSIQRRHQKLIEEAPSPIMGYINAGTVEFLFYFLEVNTRLQVEHGITEMITIDIVREQLSIAWGEKLDGHAIECRINAEDPLNDFAPSPGKYDSMISKLCVWSRKREDAIARMERAL
 Methanococcoides_burtonii_YP_567027      KVLIANRGEIAIRIMRACRELDVSTVAVYSDADKNALFPKYADEAYHIGSSQSYLNMDKIIEVAKESGAEGIHPGYGFLSENPVFAKKCKAAGIVFIGPSSEVIEKMGSKIAARKLMIEAGVPVVPGYDYPVMIKASAGGGGIGMKVVYSKDEFQSSLESIQSVAQSAFGDPTVFIEKYVEEPRHIEFQILADSHGNTVYVSDRECSIQRRHQKLMEEAPSPVLGYENAGTVEFLFYFLEVNTRLQVEHCITELVTLDLVKQQLHIACGKELTGHAFECRINAEDPLNDFAPSPGKYDSMIAKLCTWGETREEAISRMKRAL
 Methanosaeta_thermophila_YP_843223       KILVANRGEIAIRIMRACRELGILSVAVYSDADRHALFAKYADEAVYIGSSESYLNMEKIVKAALQTGAEAIHPGYGFLAENPAFAKLCEENGVVFIGPSSSSIDAMGSKITARQMMKDAGVPIVPGTEYPIIIKPAAGGGGIGMKIVDRPEDLAPAVVSAQSIATSAFGDGTVYLEKYLSEPRHIEFQIMADNRGRTVYVSERECSIQRRHQKLIEEAPSPVMRYRSAGTVEFMFYFLEMNTRLQVEHPITEMVTIDLAKEQISVAAGEDLRGWAIECRINAEDPMNDFAPSPGRYDSLISKLVAHGRDRSEAIARMERAL
 Methanobrevibacter_smithii_YP_001273338  KILIANRGEIAIRVMRACRELDIQSVAIYSDADTTSLYTNYADESYPLGPAKSYLNIEKIIDIALESGSDAIHPGYGFLAENPKFGEACEKNGIKLIGPTGDVIHQMGDKITSKALMKKAGVPVIEGTPYPVIVKASAGGGGIGMRAVYEEDELVRAIESTQSVASTNFGDSTVFIEKYLEKPRHIEFQLLADEHGNVIHVADRECSIQRRHQKLLEEAPSPIMGYTSAGTVEFLYYFLEMNTRIQVEHPITELVTTDLIKEQIKIANGDELSGHAIECRINAEDPLNDFAPNPGKYDSMISKLVTWGRTRDDSIARMKRAL
 Methanosphaera_stadtmanae_YP_447945      KVLIANRGEIAIRVMRACRELDVNTVAIYSDADKTGLFTKYADEAVPLNLSQSYLDIDKIIDIALDTGADAIHPGYGFLSENPVLGNKCDENNITLIGPRENAIQAMGDKITSKQLMEKIGVPTVPGDKFPVIIKSSAGGGGIGMRVVYEEDELARAIESTQNLAQATFGDGTVYIEKYIEKPRHIEFQVLADNHGNTIHVCDRECSIQRRHQKLIEEAPSPIMDYNSAGTVEFMYYFLEMNTRIQVEHPITEAITVDLVKQQIKVASGEKLNGHAIECRINAEDPLHDFNPNPGRYDSMIAKLIVHGNNRDEAIARMKRAL
 Methanoculleus_marisnigri_YP_001047551   KILIANRGEIAIRVMRACRELGIDTVAIYSEPDSNALHVKYADEAFCVGPSKSYLNKERICDVARKTGAEAIHPGYGFLAENAGFAKLVEEEGLTFIGPSWKTIEALGSKIGSKKMMREAGVPVLPGTPYPVIVKASAGGGGIGMHIAENEGELEEALDAGMRIAQSAFGDPTIFVEKYLTKPRHIEIQVLADAKGHTVHLYDRECSIQRRHQKLLEEAPCPIMNYKNAGTVEFLYYFMEVNTRLQVEHTVTEFVTIDMVKQQIAIAAGEDLRGHAIECRINAEDPLNNFAADPGKYDSMISKLCALGSDREEAIQRMRRAI
 Methanospirillum_hungatei_YP_504591      KILIANRGEISIRVMRACRELGIDTVAIYSEADKDSLFVHYADEAFPVGPSKSYLNKERIISVAKKAGAEAIHPGYGFLAENAEFAKLCTEEGITFIGPKSKTIAAMGSKIRSKQTMKGAGVPVLPGTDYPVIVKASAGGGGIGMQIVHDPSEIESAIEGAMRIAESAFGDRTVFIEKYLQKPRHVEVQVFCDEHDNRIHMFERECSIQRRHQKLIEEAPCPVMDYVNAGTVEFLYYFMEMNTRLQVEHTITELVTIDIVKEQIIVASGDPIRGHAIECRINAEDPMNNFAADPGKYDSMISKLCAWGMSREYAIARMRRAI
 Archaeoglobus_fulgidus_NP_069058         KILVANRGEIAVRVMRACRELGIKTVGVYSSADKRAFHRVYADECYYIGPRDSYLNIDRIIEVAKKSGAEAIHPGYGFLAENAEFAERCEEEGIVFIGPSPEVIRIAGSKVRSRESMQRAGVPVIPGSPYPVAVKASGGGGGIGIVVVNSQEELEEAFRKSKKLGESYFKDSTVYLEKYLARPRHIEVQILADQHGNVIHLGERECSIQRRHQKLIEEAPSPALGYTNAGTFEFLFYFLEINSRLQVEHTITEVVTIDIVKYQIRIAYGEELRGHAIECRINAEDPVN-FYPRSGRYDSMISKLIAYGETREEAIARMKRAL
 Roseiflexus_castenholzii_YP_001434335    TVLVANRGEIALRVMRACKELGLRTVAIYSEADRHAPHVAYADAAYLVGAAQSYLNIERIIEVARESGAGAVHPGYGFLAENPSFARAVTLAGLVFIGPPAEVMERMGGKVAARREAKAAGVPVVPGTLYPIAIKAVAGGGGRGFRVVFEEGELRQAFESARREAELGFGNADVYVEKYLTDPRHIEIQVLADAHGNVIHLGERECSVQRRHQKLIEESPSPVMGYVSAGTLEFIFYFLEMNTRIQVEHTVTEMVTVDLVKAQLRIARGERLRGHAIECRINAEDPASNFRPSLGTYDSLIAKLICWGDDRAEAIARMRRAL
 Herpetosiphon_aurantiacus_YP_001546967   TVLIANRGEIALRVMRACKELGLRTVAVYSEADRDSLHVRYADDAFLIGAVQSYLQTETILDVARRSGAGAIHPGYGFLSENTDFVRTCDAAGIAFIGPTADAMDLMGGKIHARQVALRAHVPLVPGTTYPIAIKASAGGGGRGLKVAYQPEEVEFAFESARREAEAAFKNGELFVEKYVLDPRHIEIQILADQYGNVVYLGERDCSVQRRHQKLIEETPSPAVSYVGAGTLEFLFYFLEMNTRIQVEHTVTEMVTIDLVQAQLRIAQGEKLRGHAIQCRINAEDAAAGFRPALGTYDSMLAKLVTWGATRGEALQRMRRAL
 Natronomonas_pharaonis_YP_330913         KVLVANRGEIAVRVMRACDDLGVDTVAVYSDADKHSGHVRYADEAYNIGAADSYLDHEAVIDAAEKAGADAIHPGYGFLAENAEFARKVEAEGIKWVGPAADSMEQAGEKTKARTVMQEADVPIVPGTTYPIAIKAEGGGGGRGMKIVRSPDEAADQLAAAQREGEAYFDNDSVYLERYLENPRHIEVQILADEHGNVRHLGERDCSLQRRHQKVIEEGPSPALDYYNAGTFEFLFYFLEVNTRIQVEHCVTEALTIDIVKWQLRVAAGEELDGHAIEFRINAENAADDFAPTGGTYDSMVAKLIVHGGDRQECFARSDRAL
 Natrialba_magadii_YP_003481208           KVLVANRGEIAVRVMRACEELNVGTVAIYSEADKGSGHVRYADEAYNVGAADSYLDHEAVIEAAQKADADAIHPGYGFLAENAEFASKVEADGITWIGPSSDAMESLGEKTKARQIMDEAAVPIVPGTTYPIAIKAEGGGGGRGMKVVWDQSEIEDQLESAKREGEAYFDNDSVYLERYLEQPRHIEIQILADGHGNVRHLGERDCSLQRRHQKVIEEGPSAALDYTNAGTVEFLFYFLEVNTRIQVEHTVTEEITIDIVKRQIQIAAGEEVDGHAMEFRINAENAAEDFAPTGGTYDSMIAKLIVWGEDREECIDRSLRAL
 Haloquadratum_walsbyi_YP_658614          KVLVANRGEIAVRVMRACDELGVQTVAVYSEADRNAGHVQYADEAYNIGAADSYLNHDAVIAAGNQAGADAIHPGYGFLAENATFAAAVESTDMTWIGPSSDAMAQLGEKTKARSLMQSADVPVVPGTTYPVAIKAEGGGGGRGLQVVRETDDVESKLETAQREGEAYFDNDSVYVEKYLDEPRHIEVQIIADHHGNVRHLGERDCSLQRRHQKVIEEAPSPALAYTNAGTVEFLFYFMEVNTRIQVEHTVTEAITIDIVKWQLRVAAGEPLDGHAIEYRINAEKPDADFTPTTGTYDSMIAKVIVSANNRAECLARSERAL
 Metallosphaera_sedula_YP_001190248       RVLVANRGEIAVRVMKAIKEMGMTAIAVYSEADKYAVHVKYADEAYYIGALESYLNIPHIIDAAEKAHADAVHPGYGFLSENADFVEAVEKAGMTYIGPSAEVMRKIKDKLDGKRIAQLSGVPIAPGSDYPIMVKAASGGGGVGITKIDTPDQLIDAWERNKRLATQAFGRSDLYIEKAAVNPRHIEFQLIGDKYGNYVVAWERECTIQRRNQKLIEEAPSPAINYFTLGTFETVFYFLELNKRLQVEHPVTELIFIDLVKLQIRLAAGEHLRGAAIEFRINAEDPINNFSGSSGFYDSLVSKLIVYGEDRQYAIQTAMRAL
 Sulfolobus_tokodaii_NP_376481            KVLVANRGEIAVRVMKAIKEMGMKAVAVYSEADKYALHVKYADEAYYIGALESYLNIQAIIDAAEKAHADAVHPGYGFLSENADFAEAVVKAGLTWIGPPVDAMRAIKSKLDGKRIAKQAGVPISPGSDYPIMVKAAFGGGGTGITRVDNPDQLVEVWERNKRLAYQAFGKADLYIEKAAVNPRHIEFQLIGDKYGNYVVAWERECTIQRRNQKLIEEAPSPALHYYTLGTFETVFYFLELNKRLQVEHPITEMIFIDLVKLQINIAAGEPLRGHAIEYRINAEDPLNDFTGSSGFYDSLISKLIVYGENRAYAIQAGIRAL
 Sulfolobus_solfataricus_NP_343814        KVLVANRGEIAIRVMKAVKEMGMKAVAVYSDADKYAPHVKYADEAYWIGALESYLNIERIIDAAEKAHADAVHPGYGFLSENASFVEAVEKAGMVFIGPSASVMNRIKDKLEGKMIARKAGVPTSPGPLYPIMLKAAGGGAGVGIIKVDNPSELAEAFERSKRLAYSAFGRAEIYIEKAAIKPKHIETQLIGDKYGNYVVAFERECTIQRRNQKLIEEAPSPSINYFTLGTMEFVFYFLEINKRVQVEHTVTEFITIDLVKLQIRLAAGEYLRGHAIQFRINAEDPLNNFTPQSGYYDPLVSKLIVYGQSRDYAIQVGLRAL
 Nitrosopumilus_maritimus_YP_001581607    KVLIANRGEIALRVIRTCNALGIKTVAVYSDEDYNSLHVKKADESYHIGPAKSYLNQEKILEVMLSSGADAVHPGYGFLSENDDFARLCEKNKINFIGPSADSMNLCGDKMECKAAMLKAQVPTVPGSPYPVLLKSVYGGGGRGIRLVTTDQELREGFETVTSESIAAVGKSAIIVEKFLEKTRHIEYQMCRDHHGNAVHLFERECSIQRRNQKLIEQTPSPVVNYTNLGTAEFLFYFIEINARLQVEHPISEMVSLDFVKLQIDIANGETLNGYAIECRINAEDTFLDFAPSTGPYDSLMAKLCTWGPTFEESRTRMLTAL
 Cenarchaeum_symbiosum_YP_876583          -------------MIRTCRALGLGSVAVYSDEDYNALHVKKASESYHIGPAESYLNQQRIIEAALSSGADAIHPGYGFLSENGEFAALCEKNRINFIGPSAKSMNLCGDKMECKAAMLKADVPTVPGSPYPVLLKSVFGGGGRGIRLAEDEGGLRGGYDSATAESIAAVGKSAILVEKFLKRTRHIEYQMARDKHGNAVHIFERECSIQRRNQKLIEQTPSPVMDYTNLGTAEFLFYFIEINARLQVEHPITELVSLDLVKLQIDIANGEPLNGYAIECRINAEDTFLDFAPSVGPYDSLMAKLCTWGATFEESRLRMLGAL
 Syntrophus_aciditrophicus_YP_461620      KVLIANRGEIALRILRTVKELSMDSVVIYEKPDSEAYYIRLADDAIMIG-RKDYLDIDKIIWAARKSGADAIHPGYGFLSEIPEFSAECARAGIVFIGPPPDVIRNLGNKVVARDIIEKANLPFIPGTKYPVMLKASSGGGGRGIRKVINEADLEIQLPQARAEALSAFGDENVYVEKCIEAPRHVEIQILADSYGNVIHLGSRDCSIQRRHQKLLEIAPAD-LGYVNAGTVEFLFWFMEMNTRLQVEHTVTEELTVDIVREQIRIAEGEHLMGKAVQVRINAEDPKNNFMPEGGKYDSLMVKMTVRGFNWEQTIQRLKRSL
 Clavibacter_michiganensis_YP_001710078   KILVANRGEIAIRAFRAAVELGARTVAVYPHEDRHSQHRLKADEAYLNRPVRAYLDVDEIIRVALECGADAIYPGYGFLSENPDLARAAAANGIVFIGPDAGVLEMAGNKVTAKEHATAAGVPVLASTPFPIFAKAVAGGGGRGMRRVERPEDLEEALRAAMREADSAFGDPTMFLEQAVLRPRHIEVQILADATGETVHLFERDCSVQRRHQKVVEIAPAPNLGYVNAGTVEFLHVFIEMNPRIQVEHTVTEEVTVDLVQSQMRIAAGESLRGAALQCRITTEDPAQGFRPDTGKFDSMLAKLTCCGRDFPAAVTRAKRAL
 Mycobacterium_tuberculosis_ZP_05765464   KVLVANRGEIAIRAFRAAYELGVGTVAVYPYEDRNSQHRLKADESYQIGPVHAYLSVDEIVATARRAGADAIYPGYGFLSENPDLAAACAAAGISFVGPSAEVLELAGNKSRAIAAAREAGLPVLMSSAFPLFVKAVAGGGGRGMRRVGDIAALPEAIEAASREAESAFGDPTVYLEQAVINPRHIEVQILADNLGDVIHLYERDCSVQRRHQKVIELAPAPHLGYSCAGTVEFLYVFIEMNPRVQVEHTVTEEITVDLVASQLRIAAGETLHGAALQCRITTEDPANGFRPDTGRFDSMLVKLTCRGRDLPTAVSRARRAI
 Mycobacterium_avium_NP_959228            KVLVANRGEIAIRAFRAAYELEMATVAVYPYEDRNSVHRLKADESYQIGPVRAYLSVDEIVDTALACGADAIYPGYGFLSENPDLAAACAAAGITFVGPSAEVLELTGDKSRAIAAARAAGLPVLASSPFPLFVKAVAGGGGRGMRRVTDPGALAEAIEAASREAESAFGDASVFLEQAVINPRHIEVQILADTHGNVMHLYERDCSVQRRHQKVIEIAPAPNLGYTCAGTVEFLHVFIEMNPRIQVEHTVTEEITVDLVSAQLRIASGQTLRGAALQCRITTEDPANGFRPDTGRFDSMLIKLTCRGRDFPTAVRRARRAV
 Streptomyces_coelicolor_NP_624860        KVLVANRGEIAIRAFRAGYELGARTVAVFPHEDRNSLHRLKADEAYEIGPVRAYLSVEEIVRAARRAGADAVYPGYGFLSENPELARACEEAGITFVGPSARILELTGNKARAVAAAREAGVPVLGSSAFPVFVKAVAGGGGRGMRRVEEPAQLREAIEAASREAASAFGDSTVFLEKAVVEPRHIEVQILADGEGDVIHLFERDCSVQRRHQKVIELAPAPNLGYRNAGTVEFLHVFIEMNPRIQVEHTVTEEVTVDLVQSQLRIAAGQTLRGAALQCRITTEDPANGFRPDTGQFDSMLVKLSCRGRDFTTAVNRARRAV
 Corynebacterium_diphtheriae_NP_939020    KILVANRGEIAVRAFRAAFETGAATVAVYPNEDRNSFHRSFASEAVLIGAVKAYLDIDEIIRAAKQTGADAIYPGYGFLSENAQLARECAENGITFIGPPPSVLELTGDKAAAVTAAREAGLPTLTETEYPLFVKAVAGGGGRGMRFVDAPENLEKLAAEASREAAAAFGDGRVYAERAVINPQHIEVQILGDSAGNIIHLYERDCSLQRRHQKVVEIAPAQHLGYQGAGTVEFLHVFIEMNPRIQVEHTVTEEVTVDLVKSQIMIASGATLEGAALQCRITTEDPNNGFRPDTGTFDSMLVKMTCRGADFATAVARAQRAL
 Tropheryma_whipplei_NP_787758            KILIANRGEIAIRISRAAFERQIQTVAIYAHEDRNSLHRLKADEAYQIGPVAAYLDVHEIIRVALMSNSDAIHPGYGFLSESYLLADEAEKNGITFIGPPKDVLKSAGDKVLAKHMAQAAGLPTLRSSTYPIFVKAASGGGGRGMRIVENRTALKNSLESAIQEAAASFGDPRVFLETALDKPRHIEVQVLADKFGNIVHLFERDCSLQRRHQKVIEIAPAPNIKYENAGTVEFLHYFIEMNPRIQVEHTVTEEITIDIVQSQILIAAGASLRGFALQCRITTEDPHANFRPDTGRFDSMLVKMTCRGNSFADATNRARRGL
 Geobacter_metallireducens_YP_383783      KVMAANRGEIAIRIFRACTELGISTVAIYSEEDKLSLHRYKADEAYLVGPIDAYLGIDEIIAIAKKYDVDAIHPGYGFLSENAEFAEKCEASGIAFIGPTAEMQRALGDKVSARKVAMAAGVTTVPGTEYPIIIKAAAGGGGRGMRVARTKKELLEGLVAARSEAKAAFGNPAVFLERYIENPKHIEVQVLGDMHGNLVHFFERDCSIQRRHQKVVEFAPALCLGYRNAGTVEFLFFFIEMNPRIQVEHTVTEMITRNLVQAQILVAEGKKLRGYAIQCRITTEDPNNNFAPDFGTYDSLLVKVTSWGLTFDEAAHIMNRSL
 Anaeromyxobacter_dehalogenans_YP_466222  RVMAANRGEIAIRIFRACTELGIQTIAIYSEEDRLSLHRYKADEAYLVGPIDAYLGIEEIVELARRLEVDAIHPGYGFLSENPEFSEACERAGIAFVGPTSEMQRKLGDKVAGRKAAQAAGVPVVPGTPYPIIVKASAGGGGRGMRVARSQKELLEGLVSARSEARAAFGNAAVFLERYIERPKHIEVQVLGDHHGNLVHLFERDCSIQRRHQKVVEFAPSLALSYRNAGTVEFLHYFIEVNPRIQVEHTVTESITRNLVQAQILVAQGKRLRGFAVQCRITTEDPQNGFAPDYGVYDSLLVKITTWGLTLDAAAHVMDRSL
 Desulfuromonas_acetoxidans_ZP_01312174   KIMAANRGEIAIRIFRACTELGISTVAIYSEEDKLSLHRYKADEAYQIGPIDAYLGIEEIVELARQKGVDAIHPGYGFLSENPEFAEACERAGITFIGPTAEIQRRLGNKVAARHVALEAGVPVVPGTEYPIMVKAASGGGGRGMRVARNKDELLEGLKSAASEAQAAFGDGTVFLEKFIENPKHIEVQIMGDSHGNIVHYFERDCSIQRRHQKVIELAPSPSLGYLNAGTVEFLFYFIETNPRIQVEHTVTELVTRNLVQTQIRVAEGYKLRGYAIQCRVTTEDPANNFAPDFGTYDSLLVKVSTWGLSFVDACRTMNRAL
 Anaerostipes_caccae_ZP_02421002          KVLVANRGEIAIRVFRALNELGITTVGVFSKEDRYALFRSKADESYQLNPIDAYLDIKTIIRIAKEKNVDAIHPGYGFLSENPEFVDACERHGITFIGPTSDIMRAMGDKISSKQMAIKADVPIIPGVDYPVMLKASNGGGGRGMRIVHTAEDMPKEYAEARDESKKAFGDDQIFIEKYLKSPKHIEVQIIGDNYGNVVHLYDRDCSVQRRHQKVVEYAPAFSIGYRNAGTLEFLPYFIEMNPRVQVEHTVTEMVTIDIVQTQILVAQGYALTGYAIQTRITTEDPSNNFLPDTGKYDSLLVKACSHDRTFLGAVMKSTRVL
 Syntrophomonas_wolfei_YP_753224          KVLIANRGEIAIRIIRACQELGIRTVSVYSKEDKLALFRTKSDESYLIGPVEAYLSIEEIISLAIKKAVDAIHPGYGFLAENPEFAQKCIESGIEFIGPTPEMMDKLGDKIKSKLIAQSIGVPTIPGVEYPIMLKASAGGGGRGMRIVRNETDLLQEFHSAKNEAQKAFGIDDIFIEKYLESPKHIEVQVLGDNYGNIVYLYERDCSIQRRHQKVIEFAPAFKINYRNAGTVEFLHYFIEMNPRIQVEHTVTEIVTIDIVQSQILIAQGYKLRGYAIQCRVTTEDPSNSFAPDTGKYDSLLVKITSWSRTFEDAINKSQRAI
 Lactococcus_lactis_YP_001031977          KLLVANRGEIAVRVFRACNELGLSTVAVYAREDEYSVHRFKADESYLIGPIDAYLDIDDIIRVALESGADAIHPGYGLLSENLEFATKVRAAGLVFVGPELHHLDIFGDKIKAKAAADEAQVPGIPGTNYPVMIKAALGGGGRGMRVARNDAEMHDGYARAKSEAIGAFGSGEIYVEKYIENPKHIEVQILGDSHGNIVHLHERDCSVQRRNQKVIEIAPAVGLGYVNAGTVEFLFYFIEVNPRVQVEHTITELITVDIVQAQILIAQGKDLLGSAIQCRITTEDPQNGFLPDTGKFDSLLVKVCTFANEFSDSVRKMDRVL
 Carnobacterium_sp._ZP_02184755           KVLVANRGEIAIRIFRALTELTIETVAVYAQEDEGAVHRFKADEAYLVGPIDAYLDIEDLIRIAKDSGADAIHPGYGFLSENIDFARRCEEEGIIFIGPKLHHLDIFGDKIKAKEAAIAAGIQSIPGSDYPIIIKAALGGGGRGMRVAKTEADVKDSFERAQSEAKAAFGSGEIYVERYIQDPKHIEVQILGDTHGNIVHLYERDCSVQRRHQKVVEVAPCVSIGYVNAGTVEFLFYFIEVNPRVQVEHTITEMITIDIVQAQILIAQGKDLIGAAIQCRITTEDPMNNFLPDTGKFDSLLVKLCVQASTFELAVQKMARSL
 Staphylococcus_aureus_pdb_3HBL           KLLVANRGEIAIRIFRAAAELDISTVAIYSNEDKSSLHRYKADESYLVGPAESYLNIERIIDVAKQANVDAIHPGYGFLSENEQFARRCAEEGIKFIGPHLEHLDMFGDKVKARTTAIKADLPVIPGTDFPLMIKATSGGGGKGMRIVREESELEDAFHRAKSEAEKSFGNSEVYIERYIDNPKHIEVQVIGDEHGNIVHLFERDCSVQRRHQKVVEVAPSVGLKYVNAGTVEFLFFFIEVNPRVQVEHTITEMVTIDIVKTQILVAAGADLLGYAIQCRITTEDPLNDFMPDTGTYDSLLVKLSTHAISFKQAEEKMVRSL
 Bacillus_subtilis_NP_389369              KVLVANRGEIAIRIFRACTELNIRTVAVYSKEDSGSYHRYKADEAYLVGPIDAYLDIEGIIDIAKRNKVDAIHPGYGFLSENIHFARRCEEEGIVFIGPKSEHLDMFGDKVKAREQAEKAGIPVIPGSDYPIIIKASLGGGGRGMRIVRSESEVKEAYERAKSEAKAAFGNDEVYVEKLIENPKHIEVQVIGDKQGNVVHLFERDCSVQRRHQKVIEVAPSVSLNYINAGTVEFLFYFIEVNPRVQVEHTITEMITVDIVQTQILVAQGHSLIGYAIQSRVTTEDPQNDFMPDTGKYDSLLVKLSTWALTFEQAAAKMVRNL
 Croceibacter_atlanticus_YP_003716762     KVLVANRGEIAIRIFRACTEINVKTVGVYTFEDRYSLHRYKADESYQIGPLKPYLNKDELIRVALENNVDAIHPGYGFLSENAEFAQKCKDNGIIFIGPKVSVLKSLGDKITAKQVALENNVPIIQSNSYPVMLKAASGGGGRGMRVIREEDELRRAFNESKREALNAFGDDTVFLEKFVENPKHIEIQIVADNHGNMVHLFERDCSVQRRYQKVIEFAPSYDLNYNNIGTVEFLIYFIEVNPRIQVEHTVTEVVTIDLVKTQLFIA-GNKLNGYALQCRITTEDPQNDFKPDYGTFDSMLVKVTANSRTLDGASRKIRRAL
 Gramella_forsetii_YP_862701              KVLVANRGEIAIRIFRACTEIGLGTVGIYTFEDRYSLHRYKADESYQIGPLKPYLNIDAIINVAKNNNVDAIHPGYGFLSENAEFARKCKENNIIFVGPDVEVLKSLGDKVTAKKVAKENNVPIIESNEFPLMLKAASGGGGRGMRVIRDEEGLKKSFSESKREALNAFGDDTVFIEKFIENPKHIEIQIVADSHGNMVHLFERDCSVQRRYQKVIEFAPSYGLDYNNIGTVEFLIYFIEVNPRIQVEHTVTEIITIDLVKTQLFIAGGYKLNGFALQCRITTEDPSNDFQPDYGTFDSMLVKVSANSRTLDGACRKMNRAL
 Dokdonia_donghaensis_ZP_01049098         KVLVANRGEIAIRVLRACTELNIATVAVYTYEDRYSQHRNKADESYQIGPLKPYLDMDQIIDLAKSKNVDAIHPGYGFLSENSEFARRCAKNGIIFIGPEPEVMDALGDKITAKKVAQSCGVPIIESNKYPVMLKAASGGGGRGMRIIRKEEDLQLSFDSARNEALNSFGDDTMFLEKYVEDPKHIEVQIVADTHGNIRHLYERDCSVQRRHQKVVEMAPSYNLNYNNIGTVEFLIYFIEVNPRIQVEHTVTEMVTIDLVKTQIFVAGGYKLYGFAIQCRLTTEDPTNKFTPDYGKFDSMLVKVSAHGRTLDGAIRKMVRAL
 Sagittula_stellata_ZP_01744770           KILVANRGEIAIRIMRAANEMGKKTVAVFAEEDKLGLHRFKADEAYRIGPVQAYLAIDEIIRVAKESGADAIHPGYGLLSENPDFVDACDAAGITFIGPRAETMRALGDKASARRVAIEAGVPVIPATDYPLMLKASWGGGGRGMRPIEGPKELKDKVLEGRREAEAAFGNGEGYLEKMIIRARHVEVQILGDKQGNIYHLYERDCSVQRRNQKVVERAPAPYLNYECAGTVEFLFYFIEVNPRVQVEHTVTEEVTIDIVQAQILIAEGKSLTGHALQTRITTEDPTNNFIPDYGRYDSLLVKVTAKAPTPEKAIKRMDRAL
 Ruegeria_pomeroyi_YP_166418              KILIANRGEIAIRVMRAANEMGKKTVAVYAEEDKLGLHRFKADEAYRIGPVAAYLSIPEIIRVAKECGADAIHPGYGLLSENPDFVDACVQNGITFIGPRAETMRSLGDKASARKVAIAAGVPVIPATEYPLMLKASWGGGGRGMRPIHSEKELAEKVMEGRREAEAAFGNGEGYLEKMIIRARHVEVQILGDKHGEIYHLWERDCSVQRRNQKVVERAPAPYLNYECAGTVEFLFYFIEVNPRVQVEHTVTEEVTIDIVQAQILIAEGKPLNGHALQTRITTEDPLNNFIPDYGRYDSLLTKVTAWAPTPEKAIARMDRAL
 Octadecabacter_antarcticus_ZP_05067787   KILIANRGEIAIRIMRAANEMGKKTVAVYAEEDKLGLHRFKADEAYRIGPVAAYLSIDEVIRVALQCGADAIHPGYGLLSENPDFVDACVANNIKFIGPRAETMRQLGDKASARRVAVEAGVPVIPATEYPLMLKASWGGGGRGMRAIMDESELEEKVLEGRREADAAFGNSEGYLEKMIIKARHVEVQILGDSHGAIYHLWERDCSVQRRNQKVVERAPAPYLNYECAGTVEFLFFFIEVNPRVQVEHTVTEEVTIDIVQAQIKIAEGKSLDGHALQCRVTTEDPSNNFIPDYGRYDSLLTKVTAWAPTPDAAIARMDRAL
 Rhizobium_leguminosarum_YP_770202        KILVANRSEIAIRVFRAANELGIKTVAIWAEEDKLALHRFKADESYQVGPIESYLSIDEVIRVAKLSGADAIHPGYGLLSESPEFVDACNKAGIIFIGPKADTMRQLGNKVAARNLAISVGVPVVPATGYPVMLKASWGGGGRGMRAIRDPKDLAREVTEAKREAMAAFGKDEVYLEKLVERARHVESQVLGDTHGNVVHLFERDCSIQRRNQKVVERAPAPYLNYIGAGTVEYLFYFIEVNPRIQVEHTVTEVVTIDIVKAQIHILDGFAINGHALQCRITTEDPEHNFIPDYGRYDPLLVKVTAWAPNPSEAIARMDRAL
 Sinorhizobium_meliloti_NP_387384         KILVANRSEIAIRVFRAANELGLKTVAIWAEEDKLALHRFKADESYQVGPIMSYLSIDEVIRVAKLSGADAIHPGYGLLSESPEFAEACAANGITFIGPKPETMRQLGNKVAARNLAISIGVPVVPATEYPVMLKASWGGGGRGMRAIRDPKDLIREVTEAKREAKAAFGKDEVYLEKLVERARHVESQILGDTHGNVVHLFERDCSIQRRNQKVVERAPAPYLNYIGAGTVEYLFYFIEVNPRIQVEHTVTEVVTIDIVKAQIHILDGFAINGHALQCRITTEDPEQNFIPDYGRYDPLLEKVTAWAPNPGEAIQRMIRAL
 Mesorhizobium_loti_NP_104954             KILVANRSEIAIRVFRAANELGLKTVAIWAEEDKYSLHRFKADESYQVGPIESYLSIEEVIRVARLSGADAIHPGYGLLSESPEFAEACAQAGITFIGPKPDTMRRLGNKVAARNLAIEVGVPVIPATDYPVMLKASWGGGGRGMRAIRSEADLAREVTEGKREAKAAFGKDEVYLEKLIERARHVEVQVLGDTHGNAVHLFERDCSIQRRNQKVVERAPAPYLSYIGAGTVEFLFYFIEVNPRIQVEHTVTEQVTIDIVKAQIHILDGFAINGHALQCRITTEDPEHNFIPDYGRYDPLLEKVTAWAPTPAETIARMNRAL
 Magnetospirillum_magneticum_YP_419602    KLLVANRGEIAIRICRAATELGLATVAVYSTEDRFALHRFKADESYLIGPIEAYLSIDEMIRVGKEAGCDAVHPGYGFLSENPDFADAVRAAGMAFVGPSSDVMRLLGNKVAARALAEKAGVPVMPATGYPLMLKASWGGGGRGMRVIEAETELEELLAVARREAKAAFGNDEVYLEKLVRRARHVEVQILGDSQGNLVHLYERDCSVQRRNQKVVERAPAPYLAYENAGTVEFLFYFIEVNPRVQVEHTVTEVVTIDIVKAQIRIAGGAPINGHAIQCRITTEDPANNFIPDYGRYDSLLEKVTAWAPTPEEAIARMDRAL
 Planctomyces_maris_ZP_01855225           KLLVANRSEIAIRIFRSTHELGIRTVGIYTHEDRYALHRTKADEAYQIGPVKSYLDIEAIIALAKQKKIDAIHPGYGFLSENADFAQACEDAGIIFIGPRVETLKALGDKISARKIAQQVGVPVLGGSGFPIILKAAHGGGGRGMRVVQKEEDFEASYELARSESLSAFGSEDVFVEKFISRARHIEVQLLGDKHGGLVHLYERDCSVQRRHQKVVEIAPAPNLNYELAGTVEFLFYFIEVNPRIQVEHTVTEEVTVDIVKSQILLAQGAKLHGFALQCRVTTEDPTNNFMPDYGRYDSLLVKVTTWARTFRDAAARTERCL
 Rhodopirellula_baltica_NP_869506         KLLAANRSEIATRVFRSAHELGIRTVAIYSHEDRYALHRFKADEAYQIGPIRSYLNIDAIVGLCLKHHIDAVHPGYGFLSENPEFAKALTDAGILFVGPSEQSLRDLGDKTSARRLAEIAGVPVLGGTAYPIMLKAAKGGGGRGMRVVMEPSELASSLDSAQREAKTAFGSDEVFLERFVQRARHLEVQLLGDRHGNLVHLYERDCSVQRRHQKVVELAPAPNLGYENAGTVEFLFYFIEVNPRIQVEHTVTEEVTIDIVRNQILVAQGHPLMGFAMQCRITTEDPAAEFRPDYGRYDSMLVKVTARAPTLAAAARRMDRCL
 Gemmata_obscuriglobus_ZP_02733533        KLLVANRSEIAIRVFRSAHELGIRTVAIYSHEDRFALHRFKADEAYQVGPIRSYLDIESIVQLAKSVGVDAIHPGYGFLSENAQFARACAAAGITFVGPRPEVLEQLGDKVTARGIAKKAQVPVLSGGEYPVIVKASMGGGGRGMRVVHTADKLQEAVESAQREAGAAFGIADVFLEKFVQRAKHIEVQLLGDRHGGLVHLFERDCSVQRRHQKVVELAPAPNLGIDNASTVEFLFYFIEVNPRIQVEHTVTEQVTFDIVRSQILIASGLPLRGFAIQCRVTTEDPANGFVPDYGRYDSLLVKVTVGGLTFEDCATRMERCL
 Wolinella_succinogenes_NP_907467         KILIANRGEIAVRIIRACNDLNIESVAIYSRADRDSMHVKMADETHEIS-IKGYLDPDRIIEVAKLSGAEAIHPGYGFLSENALFAKKVAEAGLVWIGPNSEVIAKMGDKNAAREIMQRHGIPVVPGTEYPVILKASSGGGGRGIRVVQKEEELEDSFNACKREAMAFFKNDDVFMEKYVQNPKHIEFQILADNYGNVIHLMERDCSIQRRHQKLVEIAPSPTMGYSNAGTVEFLFYFMEMNTRIQVEHGVTEEITLDLIGRQIRIASGEILQGFAIEVRINAEDVKNDFVPSPGKYDSMVAKLIVRATSYDLAVNKMKRAL
 Legionella_pneumophila_YP_125023         KILVANRGEIALRIVRACKEMGIAAVTIHSEVDRFALHVKRASHSHCLSPLDAYLNGRRIIECAKVAGCEAIHPGYGFLSENAEFAEDCNKAGIVFIGPSAPVIATMGSKIAAREAMIKAGVPTIPGSKYPVMLKATFGGGGRGIRLCHDASQIKQQFARVQSEAEKSFGDSHIYMEKYIANPRHIEVQILADHHGTVLHLFERDCSIQRRHQKLVEIAPSPQLGYTNAGTVEFIPYFMEMNTRLQVEHPITEQITIDLVQEQIRIAAGERLNGFAIEFRINAEDPQNDFLPSFGRYDSLCAKLTVWAFDWPSVLRRARRAL
 Chromohalobacter_salexigens_YP_573607    KLLIANRGEIAVRIVRACAEMGIRSVAIYTEPDRFALHVKRADEAHFVGPLAGYLDPRRIVDLARETGCDAIHPGYGFLSENADFARICEDAGLAFVGPDASVIARMGDKTAARAAMRDAGVPVTPGSDYPVMLKATSGGGGRGIRRCDTPAQLEQAWERVISEATKAFGSADVFMEKCVVEPHHIEVQILADSVGNVIHLFERDCSIQRRNQKLIEIAPSPQLGYENAGTVEFLVYFMEMNTRVQVEHTISEAITVDIVREQLRIAAGLKLHGYAIQFRINAEDPKNDFLPSFGRFDSMCLKLIVWGMSWEETLDRGIRAL
 Pseudomonas_aeruginosa_YP_001351535      KILIANRGEIAVRIVRACAEMGIRSVAVYSEADRHALHVKRADEAHSIGPLAGYLNPRALVNLAVETGCDALHPGYGFLSENAELAEICAERGIKFIGPSAQVIRRMGDKTEARRSMIAAGVPCTPGTEYPVMLKATSGGGGRGIRRCNSREELEQAFPRVISEATKAFGSAEVFLEKCIVNPKHIEAQILADSFGNTVHLFERDCSIQRRNQKLIEIAPSPQLGYENAGTVEFLVYFMEMNTRVQVEHTITEEITIDVVREQIRIASGLELRGYALQFRINAEDPKNNFLPSFGKYDSMCLKLIVWALTWEEALDRGLRAL
 Thioalkalivibrio_sp._YP_002513983        KILIANRGEIAVRIIRACAEMGITSVAVYTDADRHSLHVKKANEAYSIGSLAGYLNVHRMVNVARAVGCDAIHPGYGFLSENPQFARTCAQRGVRFIGPSAEVIHAMGDKVQARRSMIAAGVPVVPGSEFPVMLKATTGGGGRGIRRCDDPAQLRSNYERVRSEATKAFGNTEIFMEKAIINPRHIEVQVLADSHGNAIHLFERDCSIQRRHQKLVEIAPSPQLGYENAGTVEFLFYFMEMNTRLQVEHPVTEMITVDIVQEQIRIASGLPMRGFAIEFRINAEDPKNDFLPSFGRYDSMCAKLIVWALDWESLIRRARRAL
 Caminibacter_mediatlanticus_ZP_01871657  KILIANRGEIALRIIRACKEMGITSVAIFSEPDLNGLWVRRADEAYPILPIKAYLDYERIIDIAKKAGVDAIHPGYGFLSENGDFARACERAGIKFIGPRADDIDLYGDKMASKTAMKKVGMPVLEGTEFPVIIKAAFGGGGRGMRIVRSEEEFKELFEAATSESMKFFGRGEVFIEKYVENPRHIEVQILADTHGNVIHLGIRDCSIQRRHQKVIEIAESPSLGYVSAGTVEFLFYFIEMNTRVQVEHPVSEVVSVDIIQEMIRVAEGEKLRGFAIEFRLNSEDPTKNFMPTTGTYDSMIGKLIVYGKDWEDTVNKARRAL
 Arcobacter_butzleri_YP_001489539         KVLIANRGEIALRIIRACKELEIKSVAIFSEVDVEGIWVRKADECYPIMVVQAYLDYSKIISIAKKAECDAIHPGYGFLSENADFARACEENGIIFIGPKPEHIELFGDKMASKVAMKKVGVPVLEGTDFPVIIKAAFGGGGRGMRIVREEKDFKELFESASNEAKKYFGRGEAFIEKYVENPRHIEIQVIADKYGNVLHLGERDCSIQRRHQKVIEIAPSPRLGYESVGTVEFLIYFIEMNTRVQVEHPVTETITVDIIQRMIQIAEGDKMRGYSIEFRINAENPQKGFMPSVGTYDSMVGKLIVWALDWEGAVKKAKRAL
 Sulfurihydrogenibium_sp._YP_001931216    KVLVANRGEIATRIIRACKELGIKTVAIYSEADAKSIYVKKADEAYLIPPIQAYLNYFRIVDLAKQTKCDAIHPGYGFLSENPEFAEYCVRQGIIFIGPKPEHIALFGDKMAAKKKMRELGVPILPGSDYPVILKAAYGGGGRGMRIVRSESEFETLFQSAYNEAKKFFGKGDVFIEKYVENPRHIEIQIMADKYGNVVHLGERDCSIQRRHQKIVEIARSPSLGYENVGTIEYLFYFIEMNTRLQVEHTVTEMVTIDIVQKMIEIAEGKKLRGYAIEFRVNAEDPAKNFAPSVGLYDSMIAKLSVWALTWQDVVNRARRAL
 Hydrogenobaculum_sp._YP_002121444        KVLIANRGEVAVRIIRACKELDIKTVAIYSEADINSLHIKKADEAYLIPI-KAYLDYNKIINIAKQSGADAIHPGYGFLSENHEFAQACIDAGFIFIGPTPEQIETFGDKVKAKKVMKNLGIPVVPGSDYPIILKAAYGGGGRGMRVVYKKEDLKQNFESAQKESLAFFGKGDIFIEKYIQRPKHIEVQILADKYGNVVHLGERDCSIQRRHQKIIEITPSPKLGYESAGTIEFIFYFIEMNTRLQVEHTITEMITIDIVEQMIRIANGEPLRGCTIQFRINAEDPKRNFAPSPGRYDSLVSKLCVWALDWERAVARAKRAL
 Aquifex_aeolicus_pdb_1ULZ                KVLVANRGEIAVRIIRACKELGIPTVAIYNEVESTARHVKLADEAYMIGPLDTYLNKQRIINLALEVGADAIHPGYGFLAENAEFAKMCEEAGITFIGPHWKVIELMGDKARSKEVMKKAGVPVVPGSDYPVLLKATAGGGGRGIRICRNEEELVKNYEQASREAEKAFGRGDLLLEKFIENPKHIEYQVLGDKHGNVIHLGERDCSIQRRNQKLVEIAPSLILGYYNAGTMEFILYFIEMNTRIQVEHPVSEMVTIDIVKWQIKIAAGEPLNGYAIECRINAEDPKKNFAPSTRVYDSMIAKLITWAPTWDEAVERMRAAL
 Delftia_acidovorans_YP_001562103         KILIANRGEIALRIVRALRELGVPSLAVFAADDAQAPHVSAADAAVPLGGPSAYLDGAHLLRIAREHGCDGIHPGYGFLSENAGFAQACADAGLRFIGPAPEHLALLGDKARARDLARRCGVPLMPGSSSGIMVKAIGGGGGRGMRAVARAEDLPAAYERCRSEARAAFGVDGVYVERLMTGARHIEVQILGDGGAGPIALGERECTLQRRFQKLVEIAPSPSLGYESLGTFEFLYVFIEANPRLQVEHTITEEVFIDLVQAQIRVAAGDHLRGYAMQWRINAEDAAGQSRPGSGRYDTLLAKLIVHGPRFEDVLRRARRAL
 Verminephrobacter_eiseniae_YP_996455     RVLVANRGEIALRIVRALHDLGLASVAVYAADDAASPHVAAADQAVALDGAAAYLDAARLIAIARAQGCDGLHPGYGFLSERADFARACAAAGLRFIGPTPEQLALLGDKGQARALALRCGVPLLPGTQ-GIVLKALGGGGGRGMRAVQSADELPAAYARCRSEALAAFGVDGLYVERLMGNARHIEVQVLGDGRE-VMALGERECTVQRRFQKLVEIAPSPTLAYEGLGTFEFLYVFIEANPRLQVEHTITEAVTLDLVQTQLALAAGQSLQGYAIQWRINAEDAQGSAMPGSGRYDTLLAKLIVHGPHFDTALRRSQRAL
 Ralstonia_eutropha_YP_727732             KLLIANRGEIAIRIARAAAAMGIPSVALYSEDDCDALHVRKADAAVALPGPRAYLDIAAVVDAARRAGCGMVHPGYGFLSENADFAQACLDAGLVFAGPAPDVLRLFGDKARARALAREHGVPVVPGTAAGMMIKALAGGGGRGMRAVHRAAGIDEAYARCVSEATAAFGNGAVYVERIVAAPRHIEIQVVADAEGRVLTLGERECSLQRRHQKLVEIAPSPSLAYRGIGTFEFLFWFMEANPRLQVEHTVTEMVTVDLVQTQLAIAAGARLRGIAVQLRINAEDAQGQLRPASGTFDSLLAKLIVHGGNFARALAIAYRAL
 Bradyrhizobium_japonicum_NP_773932       KLLIANRGEIAIRIARAAADAGIATVAIHPADDALSLHVRVADEALEIPGARAYLDIEAVVTAAKGAGCDAVHPGYGFLSENAAFAKACGEQGITFVGPKVTALELFGDKVAARQLAKRCGVPIIAGTSAAIVIKAMAGGGGRGMRVVENAADLAEAYARCQSEAKAAFGFDGVYAERLIRQARHIEVQIIGDRHGAVSHLWERECTIQRRHQKLVEVAPSPSLAYDNLGTFEFLFAFIEANPRLQVEHTVTEAVLLDLVRAQLAVAAGSTLRGYAMQLRVNMEDETGATHPTGGVFDSLLAKVIVHGEAWHDVVAKASRAL
 Phenylobacterium_zucineum_YP_002131389   RLLIANRGEIAIRIARAADELGMATVAICSEDDRGSLHTAKADDLHVLSGAKAYLDIEQVLAAARTAGCDAIHPGYGFLAENAQFAARCAEQDITFVGPTPEMLTEFGDKARARSLARDCGVPTPQGLFAAVILKAVAGGGGRGIRVVRTPKELPKAFERCSSEAKAAFGQGDLYVERFLPRARHLEVQIIGDGQGGVTHLWERECTLQRRHQKIVEIAPSPDLGYRGLGTFEFLFAFIEANPRIQVEHTVTEEVTVDLVQAQLRVAGGASLRGHAIQLRVNMETPDGAVLPSGGQFDSLLAKVIVHEPDFAAALRRGRRAL
 Deinococcus_radiodurans_NP_285633        RVLIANRGEVAVRIERAVSALGWQSVAVYAPDDAGSLHVRRADEAVALSGAAAYLDGAALLRVAQEHAATHVHPGYGFLSENADFARACAQAGLVFVGPDPDTLDLFGDKSRARGLAQRLGVPVIPGTDAPVMLKACSGGGGRGMRVVRQAGDLAAAFEQASREARLAVGQGDLYAERLIERARHIEVQVAGDGQ-SVTHLWERDCTVQRRHQKLLEFAPAPHLKYRCLGTFEFLFYFIEANPRLQVEHTVTEEWCTDLVTAQLRLAAGETLPGQAVQARVNMEGADGQVHVGGGQYDALLAKVVVHDAALPGLLRQAATAL
 Kineococcus_radiotolerans_YP_001360285   TVLIANRGEIAVRVVRAAAEAGLRSVAVYADQDADALHVRLADTAVALPAAQTYLDVDALLAAAEASGADAVHPGYGFLSENAGFARAVEAAGLTWIGPTPETIEALGDKVTARAIARDAGAPLAPGSTLPIVVKAAHGGGGRGMRVARTREEVADAFESATREAVAAFGRGECFVEKFLERPRHLEVQVLGDGAGGVTVVGDRDCSLQRRNQKLVEEAPAPGLDYRGAGTVEFLLSFCEVNTRLQVEHPVTELVTVDLVREQFRIAAGDGPRGHAFEFRVNAEDPGRGFLPSPGRFDSLAGKLLVHAGDRDTALARARRAL
 Acinetobacter_baumannii_YP_001845930     KLLIANRGEIAVRIIHACRDMGIASVALYADDDINSMHVELADEAWGLAASETYLNIPAIIEVAKKSKATMVHPGYGFLSERAEFAQAVIDAGLKWVGPSPSAIEKLGDKIEARKIAASVGAPLVQGTQLPIAIKAAFGGGGRGLKVAWKLEEVKELYESAVREAKAAFGRGECFVEQYLDKPRHVEAQVIADQHGNIVVLGTRDCSLQRRNQKLVEEAPAPFINYVGAGTVEYLLSFLEVNTRLQVEHPVTEETSVDLVVEQIRVAQGEVLQGHAIEFRINAEDPARGFIPAFGVFDSLMAKLIVSGPTREVAIARAKRAL
 Acidovorax_avenae_ZP_06212366            KVLIANRGEIAVRIARACADHGLASVAVYADADIDALHVRMADEAWGLGPADTYLHIDKLLDAAHRSGADAVHPGYGFLSENAGFARAVIGAGLTWIGPPPEAIERLGDKVEARRLALQVGAPLVQGTALPIIIKAAFGGGGRGMKIAWRMDEVEDLYASAVREATAAFGRGECFVEQFLDRPRHIEAQVLADTHGNVVVLGTRDCSLQRRNQKLVEEAPAPFLGYTSAGTVEFLISFLEVNTRLQVEHPVTEQTTIDLVVEQFRIAEGLPLLGHSFEFRINAEDVGRGFLPTPGGFDSLMAKLIVSGATREQAIARARRAL
 Delftia_acidovorans_YP_001566739         KVLIANRGEIAVRIARACADYGVKSVAVYADADIDALHVRMADEAYGLDPADTYLNIAKLIAIAHKSGADAVHPGYGFLSESEAFARAVLDAGLRWIGPTPETIAKLGDKVEARKIALQVGAPLVAGTPLPIIIKAAFGGGGRGMKIAWRMDEVEELFHSAVREAVTAFGRGECFVEQFLDRPRHIEAQVLADTHGNVVVLGTRDCSLQRRNQKLVEEAPAPFLGYVSAGTVEFLISFLEVNTRLQVEHPVTEQTTVDLVIEQLRVADGLPL-GHSIEFRINAEDVGRGFLPTPGPFDSLMAKLIVSGATREQALARARRAL
 Micrococcus_luteus_YP_002957960          RVLIANRGEIAVRVARAARDHGIASIAVYSDPDADALHVAVADEAFHLPSADTYLKIDAVLDVARRAGADAVHPGYGFLSENADFAQAVIDAGMTWIGPSPDAIRALGDKITARSLAQQAGAPLVPGSDLPIAIKAAFGGGGRGIRVVRELGDVEDAFEATVREAVAAFGRGECFVERFLDRPRHVEAQVLADEHGHVAVLGTRDCSLQRRNQKLVEEAPAPFLGYTGAGTVEYLISFLEVNTRLQVEHPVTEEVFVDLVREQFRVAAGEPLRGHALEFRLNAEEPAYGFLPVPGPYDSLLAKLIVWGEDRAQAVARARDAL
 Rhodococcus_jostii_YP_706217             KVLVANRGEIAVRVIRAAADAGLASVAVYAEPDADAPFVRLADEAFALGSAESYLVFDKILDAAAKSGADAIHPGYGFLSENADFAQAVIDAGLIWIGPSPQSIRDLGDKVTARHIAEKAKAPMAAGTKVPVAIKAAFGGGGRGMKVAHTIEEIPELFDSATREAVAAFGRGECFVEQYLDKARHVEAQVIADQHGNVIVAGTRDCSLQRRFQKLVEEAPAPFLGYYGAGTVEYLVSFLEVNTRLQVEHPVTEETAIDLVLQQFKIANGERLRGHAFEFRINGEDAGRGFLPAPGPFDSMLAKLIVTGATRDEALARARRAL
 Streptomyces_coelicolor_AAD28553         KVLIANRGEIAVRVARACRDAGIASVAVYADPDRDALHVRAADEAFALGPATSYLDIAKVLKAARESGADAIHPGYGFLSENAEFAQAVLDAGLIWIGPPPHAIRDRGEKVAARHIAQRAGAPLVAGTPLPIAIKAAFGGGGRGLKVARTLEEVPELYDSAVREAVAAFGRGECFVERYLDKPRHVETQCLADTHGNVVVVSTRDCSLQRRHQKLVEEAPAPFLGYGGAGTVEFLIFFLEVNTRLQVEHPVTEEVAIDLVREMFRIADGEELRGHSFEFRINGEDPGRGFLPAPGTWDSLLAKLIVTGRTRAEALQRAARAL
 Frankia_alni_YP_711464                   KILIANRGEIAVRVARACRDAGYTSVAVYAEPDIDALHVRVADEAFALGPGDSYLRIDKILDACKSSGADAVHPGYGFLSENADFAEAVIGAGLTWIGPPPEAIRRLGDKTAARHIALAVGAPLAPGTALPVAIKAAFGGGGRGLKVAWTAEELPELFDSAVREAVAAFGRGECFVERYLDQPRHVETQVLADSHGNVVVVGTRDCSLQRRYQKLVEEAPAPFLGYVGAGTVEFLISFLEVNTRLQVEHPVTEEVSVDLVRAQFRIAEGEALRGHAIEFRINGEDPGRNFLPAPGTFDSLLAKLIITGATRQEALERARRAL
 Micrococcus_luteus_ZP_06501280           RVLIANRGEIAVRIIRACQDEGLTSVAVYAEPDRDALHVRLADEAVALGAADSYLVIGKILDAAERAGADAVHPGYGFLSENADFARAVTDAGLVWIGPPAEAIDRLGDKVSARQLATKVGAPLAPGTTLPVAIKAAYGGGGRGIKVARTREEIPEFYESAVREAVAAFGRGECFVERFLDKPRHVETQCLADVHGDVVVISTRDCSLQRRNQKLVEEAPAPFLGYVGAGTCEFLISFLEVNTRLQVEHPVSEEITIDLVREQFRLARGEALRGHSIEFRLNGEDPGRNFLPAPGRFDSMVAKLIVTGADRRQALQRAARAL
 Propionibacterium_acnes_ZP_06426704      RVLVANRGEIAVRIIRAAKDVGITSVAVYADSDSEGLFVKLADEAFALNPAQTYLDVDKILDVARRAEVDAIHPGYGFLSENADFAQAVIDAGFLWIGPPPHAIRVLGDKVQARHIAQKVGAPLVPGTALPLAIKAAFGGGGRGLKVAHSMDDITPLYESAVREAVTAFGRGECFVERYLDKPRHVETQCIADHYGTVQIISTRDCSLQRRHQKLVEEAPAPFLEYVGAATCEFLISFLEVNTRLQVEHPVSEEVAVDLVQMMFHVAQGGHLRGHSFEFRINAEDPGMGFMPAPGTFDSLIGKLIITGDSREQALARAARAL
 Novosphingobium_aromaticivorans_YP_4958  TVLIANRGAIATRIIRTLRRMGLRSVAVYSEADKDSLHVVLADEAICIGAAESYLNIPAILDAARRTGAGAIHPGYGFLAENVEFAEACEKEGIVFIGPTPNNIRTFGLKHSARALAAAHGVPLAPGTDYPVMLKATAGGGGIGMRVCEDEADVREGFSAVARQGLGNFGDAGVFLERYIRQARHIEVQIFGDGRGRIVALGERDCSLQRRNQKVVEEAPAPLLGYRSAGTVEFLFFFLEMNTRLQVEHGVTEEVMVDLVEWMVRGGGGDFGSGHSIQVRLYAEDPALDYRPTSGTYDPMLAKLIVHAESREAAVAAMQDAL
 Acidiphilium_cryptum_YP_001235837        RVLIANRGAILARIGRTLKRMGIESVAVHSPADRFTAPVLAADHAVALAASESYLDVGAIVDACRASGAEAVHPGYGFLAERADFAEALADAGIVFIGPRPEQMRAFGLKHTARALARDAGVPLLPGSGYPVMLKSTAGGGGIGMAPCADEAELRARFAGISRLAQANFGEAALYLEKFVTAARHVEVQIFGDGAGGVIALGARDCSLQRRNQKVVEETPPPGIRYLSAGTVEFIFYFLEVNTRLQVEHGVTEEVFIDLVEWMVRAAAGGALRGAAVQARLYAEDPAEGFRPSTGRYDPMLAKLIGRGADRAAAIAALRAAL
 Methylobacterium_extorquens_YP_00164116  KVLVANRGEIAARVVRTLRRMGIASVAVYSDADRFTPGVLAADEAVRLGAAQSYLEVEAVIAACKVTGAEAVHPGYGFLSENVGFAERLAAEGIVFIGPRPEHLRAFGLKHTARELAKASGVPLLPGTDYPVMLKSTAGGGGIGMQLCHSAQELAERFAAVERTARASFGDARVYLERFVAQARHVEVQIFGDGRGRVVALGERDCSLQRRNQKVIEETPAPGLAYASAGTVEFIFSFLEVNTRLQVEHPVTEAVFIDLVEWMVRQAAGEPIRGAAIEARLYAEIPHANFSPSAGLYDPMLAKIIVTGPDRPAALAALRAAL
 Rhizobium_leguminosarum_YP_002978611     KVLIANRGEIAVRVIRTLKRMGIASVAVYSDADRFSMPALTADEAVRLGAAESYLNVDAVIAACKVTGAQAVHPGYGFLSENIGFAERLAAEGIAFIGPRPEHLSAFGLKHTARELAKASGVPLLPGTDYPVMLKSTAGGGGIGMQLCADAAGLKASFESVQRTARASFGDARVYIERFVAEARHVEVQIFGDGKGGVIALGERDCSLQRRNQKVVEETPAPGLSYESAGTVEFIFYFLEVNTRLQVEHPVTEAVFIDLVEWMIRQAASEVLKGAAIEMRVYAEMPHADFRPSAGLYDPMLAKLIVTAEDRPAAIEKLKAAL
 Methylocella_silvestris_YP_002362891     KVLIANRGEIVGRVVRTLRKMGVGSVAVYSDADRFSPTVLAADEQARLGAAQSYLNVEAVIAACKATGAEAVHPGYGFLSENPGFAERLAAEGIKFIGPQPQHMRSFGLKHSAREVAQRANAPLLPGSGYPVMLKSTAGGGGIGMQLCFGPDELAARFESVRRLGANNFGDNRVYLEKFVARARHVEVQIFGDGKGGVVALGERDCSLQRRNQKVIEETPAPGLNYESAGTVEFVFYFLEVNTRLQVEHCVTEMVFVDLVEWMVRQAAGEALKGAAIEARVYAEDASKDFRPSTGLYDPLLAKVIAAGATREEAIGKLSRAL
 Cellvibrio_japonicus_YP_001983182        KVLVANRGAIATRIIRTLKKLNIHAIAIYAESDADSLHVRLADEAWSLGAAHTYLDRQKIIAIARQTGAQAIHPGYGFLSENASFVAECEAADIVFIGPTAEQMITFGLKHKARELAQAAGVPLCPGTDYPVMLKSTAGGGGIGMQLCHSDSELIAAFDSVKRLGKNNFADDGVFLEKFIAAARHIEVQVFGDGQGTAVAIGERDCSSQRRNQKVVEECPAPNLCYRNAGTVEFIFYFLEVNTRLQVEHGVTEEVYVDLVEWMLKQAAGENLRGHAIQVRVYAEDPVLNFQPCAGLFDPMLAKIIVKGDNRTQALARLDNTL
 Pectobacterium_atrosepticum_YP_050237    TVLIANRGEIACRAMRTLKRLGITSVAIYSDADKNAQHVKDADIAVSIGASDSYLCIDKVLAAAQQTGAEAIWPGYGFLSESLPFAAACEKAGIAFVGPTAQQIGEFGLKHRARELAAAAGVPMTPGTPYPVMLKSTAGGGGIGLTRCADAAALHAAWESVRRLGEQFFSDAGVFLERCIDRARHVEVQIFGDGKGRVVALGERDCSLQRRNQKVVEETPAPHLSYRSAGTVEFIFFFLEVNTRLQVEHPVTECVTLDLVECMLRVAADEPLRGAAIEVRIYAEDPLKNFQPSPGVYDPMIAKLIVHAETRELALQKMQQAL
 Cellvibrio_japonicus_YP_001981735        TVLIANRGEIAVRIAKTLKKMGIESVAVYSDADRNSAHVTACDKAICLGAAESYLKVDLILAAAKETGAQAIIPGYGFLSENANFCEKCEAEGIAFCGPTPEQIRQFGLKHTSRELAEQAGVPLTPGTGYPVMLKSTAGGGGIGLTRCNSEAELVNAYESVKRLGQNFFSDSGVFLERFVDNARHVEVQIFGDGKGNVLALGERDCSLQRRNQKVVEETPAPNLNYRSAGTIEYIFYFLEVNTRLQVEHPITEACTVDLVEWMILTAAGTPPQGAAIEVRLYAEDPVRDFQPSPGVYDPMIAKIIVYGKDRADAIANMGAAL
 Arthrobacter_aurescens_YP_946009         TLLIANRGEIACRIIESARKAGLRTVAVFSEADRGAKHVKLADEAVLLGAKESYLKVEAILNAAAATGAGAIHPGYGFLSEDAAFAEAVEAAGLVFVGPTPEQLRIFGTKHTARDAAQRAGVPMIAGSGYPLMLKATGGGGGIGMAVCRDEAELRDNYSRVARLASSSFGTAGVFAERYIEHARHVEVQVFGDGEGRVVSLGDRDCSLQRRHQKVLEEAPAPDLGYRSAGTVEFVASFLEVNARLQVEHPVTEAITVDLVEWMLNLAQQEPVSGHAVEARIYAEDPARNFQPSAGTYDPLLGKVITSGTTRDAAFDALAAAL
 Clavibacter_michiganensis_YP_001711029   SVLIANRGEIARRIIRTARRMGLRTIAVYSEADRAAPHVREADEAHLLGPERSYLDIDRIIEVAQAACAGAIHPGYGFISESAAFARAVEEAGMVFVGPTWQQIEAFGPKHTARAIAMECGVPCVPGSGYPVMVKASGGGGGVGIVTCADETQLRAAYASVTRLAAANFATPGVFVERFIARARHLEVQVFGDGAGEVAILGDRDCSLQRRHQKVVEEAPAPHLGYRSAGTVEFVVFFLEMNTRLQAEHPVTEQVLIDLVEWMLRVGLGPAGTRHSVEARIYAEDPTKDHRPSSGLYDPMLAKLIVTADDRTAAFAALSDAL
 Thermofilum_pendens_YP_919532            KLLVANRGEIAVRIFRTARDLGIKTVAVYSDADKLSLHRLLADESYYLGPAKSYLNAERIVKIAVSAGADAVHPGYGFLSQNPSFARMVIEEGLIWVGPKPETMKLVGDKLGARKFFSSKGIPVVPGAFFPVIVKPAGGGGGIGMFVAHTPEDLEKNLEKARQLAGSAFARTEVYVEKYFPRAKHIEVQILGDKRGRVVHLFERECSVQRRYQKVVEEAPSPSLGYENAGTFEFLFYFLEVNSRIQVEHPVTELVTLDIVKLQLTVAEGGEIRGHAIEARVYAEDPSSGFIPSPGRYDPLLMKVVSWGQDREEARTRLLRAL
 Staphylothermus_marinus_YP_001040161     RILIANRGEIAVRIARSVKELGFIPLGIYTVEDKRSLHRKYMAEDIEVP---SYLDIDEIVNAAIELGADAVHPGYGFLSENPLFSKRIIKKGFIFIGPPPEIMELAGDKVRAKEMAAKAGVPTLPWMIFPVILKAAGGGGGMGIRIVERKEDVERLFEQARKEAENAFKDPRLYVEPYIENPKHIEVQILGDGD-NYVHLYERDCSIQRRHQKIVEEAPSPVLKYINAGTVEMLHYFMEINARLQVEHPVTEMITIDIVKQQIIIATEGTLRGHSIEARINAENPIT-LMPSPGTYNPLISKLIVWGTSRIEAIRRMKRAL
 Hyperthermus_butylicus_YP_001013339      RVLVATRGEIAIRIARAVRELGWEPITIYAPDDAHSPHVRAGTFSVMVE---SYTNPDSVVEAAIKAGADILHPGYGFLSEDPSFARKVLDAGISWAGPKPETMELLGDKHRAKQLAEKVGVPTPPWCEYPVMLKASKAGGGRGMRVASNSEEVRRAYRLVSLEARNGFGDGVVYIEKYVRNPRHIEVQILGDGQGHVVHLYERECSIQRRRQKIIEEAPSPFAEYQSAGTIEFIPYFIEANARLQVEHGVTEAVTIDIVKQQLLIAAGRELHGWAIEARIYAEDPENGFRAVEGVYDTLLLKVIAWGRDRAEAVARLRAAL
 Alicyclobacillus_acidocaldarius_ZP_0349  KVLIANRGEIARRIIRTCRRLGIATVAVYSDADEKALHVREADEAVRIGVAKSYLNIEAILRAAEQTGAEAIHPGYGLLSENADFARAAMERGIRFIGPSPEAIAAMGSKVAARETVKRAGAPVVPGSEYPVMLKASYGGGGIGMQVVNSEEELRKAFASNSARAKAYFGNGEMFLEKRVQRPRHVEIQVLCDGHGHGVYLWERECSIQRRHQKVVEEAPSPFVGYENAGTLEFLFYFLEMNTRLQVEHPVTEMITLDLVEWQLRIAAGEPLDGHAIECRVYAEDPEKM-LPSPGTYDPMIGKLIAHGRDRAEAIDRMKQAL
 Anoxybacillus_flavithermus_YP_002314550  KILIANRGEIALRIIRTCQKLGIQTVAIYSEADANSLHVKQADEAYIVGVNESYLNIEKIISIAKETKAEAIHPGYGLLSENATFARRCEEEGIVFIGPQPDVIAKMGSKIEARQTMAEAGVPIVPGISYPVMLKASAGGGGIGMQLVYDEEQLRKAFEGNQSRAASFFGDGAMYVEKYIDNPRHIEIQLLADAHGNCVYLWERECSIQRRHQKVVEEAPSPFLGYTNAGTIEFLFYFLEMNTRLQVEHPVTEEITIDIVEQQLRIAAGEKLEGHAIEVRIYAEDPNTFF-PSPGTYDPMIAKCIAKGSDRQAAIATMIEAL
 Bacillus_subtilis_NP_389706              KVLIANRGEIAMRIIRTCSRLGIKTVAVYSEADKDAPHTKAATEAYLIGVSESYLNIERIIKTAKKAKADAIHPGYGLLSENSRFAERCKQENIVFIGPSPDIIAKMGSKIEARKAMEAAGVPVVPGVSYPVMLKASAGGGGIGMQRVENEEALKKAYEGNKKRAADFFGDGSMYIEKVIEHARHIEVQLLADQHGHTVHLFERDCSVQRRHQKVIEEAPSPFVGYTNAGTIEFIFYFLEMNTRLQVEHPVTEEITLDLVEQQLRIAAGHTLNGHAIEVRIYAEDPKTFF-PSPGTYDPMIAKMIVKGQTRTEAIEKLETAL
 Myxococcus_xanthus_YP_633734             KLLIANRGEIARRIGVVARGMGLKTVAVYSDADAELPFVKEADEAVRIGAKDSYLNTAAILEAAKQTGAQAIHPGYGFLSENGEFAQACADAGLIFVGPPPEAMARMKDKSQARKLVSAAGVPVVPGSEYPVLVKAASGGGGIGMAVARNAAEMEKVYRQCTDRAKAAFGKEGVYVERYFPAPRHIEVQILGDQHGHLIHCLERECSIQRRHQKVVEEAPSVLFGYANAGTVEFLVYFIEMNARLQVEHPVTELTTLDLIGWQLRIAAGERLRGAALEFRIYAEDPVKFF-PSPGPYDPMIAKLIVTGETRAQAIERSVTAL
 Myxococcus_xanthus_YP_629371             KVLVANRGEIAIRVMRTCKELGIATVAVYSEADRSALHVRTADQAIFVGSRESYLVQQRILDAAKQAGADAIHPGYGFLSENAAFVRACEAEGLTFIGPPASAMDSMGEKTRARANMIKAGVPVVPGTTFPVMLKAAGGGGGKGMRKVERMEDFESSWRAAKSEALNAFGNDAVYIEKYLEKPHHVEIQVFADQYGNTIHLNERECSAQRRHQKVVEETPSPILNYVGAGTVEFLFYFLEMNTRLQVEHPVTEWVTLDLVAMQIKAAEGEKLRGHSIEVRVYAEDPSRNFMPSPGKYDPMISKLSVWAPTRREAIARTQRAL
 Desulfococcus_oleovorans_YP_001530060    KILIANRGEIAVRVMATCREMDIATVAVYSDVDAEALHRLCADEAVCIGPADSYLNGAKIIDAAKKTGAQAIHPGYGFLAENAEFAQLCEASGIVFIGPPSTVIRSLGDKTVARQIMAGSGVPVIPGMNYPVLVKAAAGGGGKGMRIVTDPAHLSEALAAASGEAAAAFGNGAIYLEKYIARPRHVEIQVLADRFGHTVHLGERECSIQRRHQKIIEETPSTALGYVNAGTVEFLFYFLEVNTRLQVEHPITELVTIDLVRRQIEIAAGEKLRGHAIECRIYAEDPENNFMPSPGRYDPILSKLVVHAGTRQAAIDRMKKAL
 Solibacter_usitatus_YP_823133            KVLIANRGEIAVRVIRTLREMGIGTVAVYSDPDRTSLHVRMADEAERLGSAESYLRIDRILDAARKHGAEAIHPGYGFLSENADFAAACEDAGLVFIGPSAASIRAMGSKTAARRSAIAAGAPVVPGTEYPVLLKAVAGGGGKGMRRVDSPGELESAYRNAASEAERAFQSAEIYVEKLIERPRHIEIQVLGDRYGNMVHLGERECSIQRRHQKVIEECPSPLIGYYNAGTVEFLFYFLEMNTRLQVEHPVTELATLDLVRHQVEIANGGRLRGAAIECRIYAEDPYNNFLPYPGKYDPLLAKLTVWAGTREHAAERAIRAL
 Robiginitalea_biformata_YP_003196538     KILIANRGEIALRVMRTAHRMGIATVAVYSEADRDAPHVLAADQAVCIGSSESYLQEEKILAAARETGADAIHPGYGFLSENAAFARAVEAAGLVFIGPKPDAIQTMGDKLAAKKSVQPYDIPLVPGTDYPILIKAAAGGGGKGMRVVEREADLHAQIERATSEAKSAFGDGSVFIEKYVAAPRHIEIQVLCDTHGNAIHLFERECSIQRRHQKVVEEAPSAVLNYLGAGTVEFLFYFLEMNTRLQVEHPVTELITLDLVELQIRVARGEPLSGHALELRVYAEDPLQDFMPSVGLYDPMLAKLITYGADRPAAIRRMREAI
 Microscilla_marina_ZP_01689080           KILVANRGEIALRVMRSAREMGIKTVAIFSEADRNALHVKYADEAVCVGSAASYLQIDKIIEVCKKLNVDAIHPGYGFLSENATFARRVTEADIIFIGPSPEAIEVMGSKLAAKEAVSKYDIPMVPGTPYPILIKASAGGGGKGMRVVENPADFEEQMNRAVSEAVSAFGDGAVFIEKYITSPKHIEIQVLGDTQGNVIHLFERECSIQRRHQKVIEEAPSAVVNYYGAGTVEFIFYFLEMNTRLQVEHPVTEQITIDLVKEQIKIAEGKALQGHSIEVRVYAEDPKNNFLPDIGKYDPMIAKLVTYGKDRAQAIERMIRAI
 Salinibacter_ruber_YP_003570417          NVLVANRGEIAVRVLRTCHEQGLNTVAVYSTPDRSAPHVRRADEAYHIGAAQSYLDSEAILEAARRSGADAIHPGYGFLSENAAFAEACAEAGVHFVGPPAAAIRAMGDKTAARQLMKEAGVPMAPGTTYPVLIKAAAGGGGKGMRIVHEPEHFAGAMDRAQGEAASSFGDGRVFIEKYIEEPRHIEFQILADHHGNTVHLFERECSIQRRHQKVIEEAPSSVLGYRNAGTVEFLYYFMEMNTRLQVEHPVTEWVTVDLVAEQLRVAQGEALNGHAMESRVYAEDPASNFLPDPGPYDPMISKLTTWGKDRTAAIDRMIRAL
 Roseiflexus_castenholzii_YP_001431109    RLLIANRGEIAVRIIRACHALGIAAIAVYSEADRRALHVRLADEALPIGASESYLRIEAIIEAALRSGAQAIHPGYGFLAERATFARACRDAGLTFVGPPPEAIEALGDKIAARRLALAAGVPIAPGYHFPLLIKASAGGGGRGMRIVQRADDLPAAVESARREARAAFGDDTIFLEKLLARPRHIEVQILADSHGNYVYLFERECSIQRRHQKIVEESPSPVLGYVNAGTAEFLFAFLEVNTRLQVEHPVTEAVTIDLVQLQIAIAGGARLRGHAIEVRLCAEDPVT-FLPTGGRYDSLLAKLIVHADDRAAAIARLRAAL
 Chloroflexus_aurantiacus_YP_001636422    RILIANRGEIAVRIIRACRELGISPVVVYSAADAGALHVRMADAAALIGAAQSYLRAEAIVEAALQLGAQAIHPGYGFLSESVKLAEQCAAAGITFIGPPPSAIAAMGGKAEARALAQAAGVPVVPGYDPPLLIKASAGGGGKGMRSVGDLAAVPAAIEGARREARAAFGDDRLIIERLVLRPRHVEIQVLADQHGNVVHLGERDCSIQRRHQKVVEEAPSPALGYVNAGTVEFIFYFLEMNTRLQVEHPVTELICYDLVHLQIAIAAGQPLRGHAIEVRLYAEDP-RTYLPAVGKYDPLLAKIIVAGADRQQAVARLRRVL
 Herpetosiphon_aurantiacus_YP_001545394   SLLIANRGEIAVRVIRACRSLGIEAIAVYSDADARALHVREADRAIRIGAAQSYLNIEAVLAAAQQTGAQAIHPGYGFLSENANFARACQSAGIAFIGPPAEAIEAMGSKSAAKRLAESVGVPTVPGYNFPLLIKASAGGGGKGMRSVHRLAEFSAALAAAQREALAAFGDQHVLLEKLIERPRHIEFQILGDQHGTMLHLGERECSIQRRHQKVLEESPSIALNYYNAGTQEFMFYFLEMNTRLQVEHPVTELVTLDLVQLQIAIAAGQRLTGHAIEVRLYAEDPVQM-LPSIGQYDPMLAKLIVWGEQREQAIARLRYAL
 Oceanicaulis_alexandrii_ZP_00957838      KLLIANRGEIACRVMRTAHRLGIATVAVYSEADADAPHVRMADEAVLLGARESYLKADLILKAAKDTGADAIHPGYGFLSENAEFARACAKAGVTFVGPSAEAIEAMGLKDRAKKLMEEAGVPVTPGYHYPVLIKAVAGGGGKGMRKVEESDAFLEALESCKREAASSFGDERVLIEKFISSPRHIEVQVFGDSRGRVVHFFERDCSLQRRHQKVIEEAPAPGMEYVGAGTIEFIFYFMEMNTRLQVEHPVTESVTMDLVELQLRVASGGSVKGWAMEARLYAEDPATGFLPSIGQYDPMIAKLITFGDTREDAIDRLVTVL
 Phaeobacter_gallaeciensis_ZP_02148887    KILIANRGEIACRVMETARAMGVRTVAVYSDADATAKHVQMADEAVHIGPADSYLKGDVIIRVAQESGAQAIHPGYGFLSENPGFVDAVEAAGLSFIGPSADAIRKMGLKDAAKALMEKAGVPVVPGYHYPVLIKAVAGGGGKGMRLVEAPAEFSDALKSAQGEATTAFGNPDVLIEKYIQQPRHIEVQVFGDGTH-AVHLFERDCSLQRRHQKVIEEAPAPGMGYKGAGTVEFIFWFMEMNTRLQVEHPVTELITVDLVEWQLRVASGESLTGHAFEARLYAEDVPKGFLPATGTYDPMISKVIVHGATRSVALSKLRRAL
 Aurantimonas_manganoxydans_ZP_01225783   SLLIANRGEIACRVIRTAKRLGIRTVAVFSDADCDAMHVAMADEAVRIGVADSYLRGDRIIEAARRIGAKAIHPGYGFLSENPDFVDAVTAAGLIFVGPSASAIRAMGLKDAAKRLMNEAGVPVVPGYHYPVLIKARAGGGGKGMRRVEDPGEFRAALDGARREGQASFGDPHCLIEKYVEKPRHIEIQVFGDSHGNAVHLFERDCSLQRRHQKVIEEAPAPGMGYAGAGTIEFIFWFMEMNTRLQVEHPVTEAVTLDLVELQLRVASGEPLDGHAFEARIYAEDAARGFLPATGTYDPMIAKLIVHGPDRASALGLLRAAL
 Acinetobacter_baumannii_ZP_05827627      KILIANRGEIACRVIRTAKKLGIRTVAVYSDADANAQHVKLADEAVYIGATQSYLQVDRIIQAAIDTGSQAVHPGYGFLSENDQFALACQQHNICFIGPPVDAILAMGLKATSKALMEKAGVPLTPGYHYPVLIKASAGGGGKGMSLVERSEDFLHALASCKREAKSSFGNDDVLIERYVIQPRHIEVQVFGDTHGNYVHLFERDCSVQRRHQKVLEEAPAPQMNYVGAGTVEFIAYFMEMNTRLQVEHPVTEMITEDLVEWQLRVAYGEPLHGHALEARIYAEEPEKGFLPAIGKYDPMIAKLIVWGKNREAALIQMQNAL
 Thauera_sp._YP_002354418                 KILIANRGEIACRVIKTARRMGIKTVAVYSEADANARHVRLADEAVLIGARESYLVIDKIIAAAKQTGAQAIHPGYGFLSENEDFCHACEREGIVFIGPPVSAIRAMGSKSEAKKLMEAAGVPLTPGYHYPVLIKAAAGGGGKGMRLVDRSEDFIDLLASCKREAISSFGDDHVLVEKYITKPRHIEIQVFGDTHGNVVYLFERDCSVQRRHQKVLEEAPAPGMGYVGAGTVEFIFYFMEMNTRLQVEHPVTEMITLDLVEWQLRVASGEKLRGHALEARIYAEDPAKGFLPSTGKYDPMIAKLIVWDINRDRALARMLQAL
 Ralstonia_eutropha_YP_724704             KILIANRGEIACRVAATCRRLGIRTVAVYSDADADARHVAFCDEAVHIGARDSYLRADHIIEMAKEAGAQAIHPGYGFLSENEAFAEACAAAGLVFIGPPASAIHAMGSKSAAKQLMEKAAVPLVPGYHYPVLLKASAGGGGKGMRVVESGDAFEAALASVKREASASFGDDKVLVEKYLTRPRHIEIQVFADTHGNCVYLFERDCSVQRRHQKVLEEAPAPGMGYVGAGTVEFIFYFMEMNTRLQVEHPVTEMITQDLVEWQLRVAAGEALDGHALEARIYAENPDKQFLPSTGTYDPMIAKLIVWGKDRDEALARMRQAL
 Rhodoferax_ferrireducens_YP_525060       KILIANRGEIACRVAATARRMAIKTVAVYSDADANAKHVSVCDEAVYIGPKDSYLRWQNIIAAAQATGAQAIHPGYGFLSENEEFARACLDAGLVFIGPPSSAILAMGLKAESKRLMGLAGVPLVPGYHYPVLIKASAGGGGKGMRVVANAADFASALASCRREAINSFGNDAVLIEKYVQRPRHIEIQVFGDTLGNYVYLFERDCSVQRRHQKVLEEAPAPGMNYVGAGTVEFIFFFMEMNTRLQVEHPVTEAITQDLVEWQLRVAAGEALTGHAIEARICAENPDNNFMPATGTYDSMLAKLIVHGDSREQALSRLDTAL
 Azorhizobium_caulinodans_YP_001527509    KLLIANRGEIAVRIMRTARAMGIATVAVYSEADAHALHVETADEAWPIGARESYLKIDAIIAAAKASGADAIHPGYGFLSENAAFGEACAEASITFVGPPASAIRAMGSKSAAKALMEKAGVPLVPGYHYPVLIKASAGGGGKGMKVVASAGEFADALASAQREARNAFGDDRVLIEKYLTRPRHIEVQVFADSHGNAVYLNERDCSIQRRHQKVVEEAPAPGLGYVGAGTVEFIFFFMEMNTRLQVEHPVTEAITQDLVEWQLRVARGERLEGAAIEVRLYAEDPQKDFLPQVGRYDPMIAKIIARGADRAEAVGRLAAAL
 Acidiphilium_cryptum_YP_001234641        SVLIANRGEIACRVIRTARRMGLRSIAVFSDADAGAAHVAMADAAVRIGAAESYLAIDRIIEAARRTGAEAIHPGYGFLSENADFAEACAAAGLVFVGPPAEAIRAMGSKSAAKALMEQAGVPLVPGYHYPVLIKASAGGGGKGMRVVRAAADFAAELDRAKGEARAAFGDDRVLVEKYLTKPRHIEIQVFADTHGNVVSLHERDCSIQRRHQKIVEEAPAPLIGYVGAGTVEFIFHFMEMNTRLQVEHPVTEMITIDLVEWQFRVAAGEALRGHAVEVRLYAEDPARDFAPSTGAYDPMIAKLVTWDEDRDGALRHMAQAL
 Colwellia_psychrerythraea_YP_268342      KILIANRGEIACRIIKTAKKMGVLTVAVYSDADKDALHVHMADEAVYIGSRESYLLGDKVIAAAKQTGAQAIHPGYGFLSENAGFCRNCAAENITFIGPPVAAIEAMGSKSAAKNIMEKADVPLVPGYHYPVLLKATAGGGGKGMRQVWSEAEFDEGLAAAKREAMSSFGDDTMLVEKYLTQPRHVEIQVFCDNHENAVYLFERDCSVQRRHQKVIEEAPAFSMGYQGAGTVEFLFYFMEMNTRLQVEHPVTEMISQDLVEWQLRVAAGELLNGHAFEARIYAEDANNDFLPATGKYDPMIAKLIVWDENREKALQRLAKAL
 Marinobacter_algicola_ZP_01894929        KILIANRGEIACRIIQTAHRMGIRVVAVYSDADADARHVAMADEAFNIGSSESYLKADKIIEVAKESGAQAVHPGYGFLSENTQFAEACEANNIVFIGPPSSAIAAMGSKSAAKAIMETAGVPLVPGYHFPLLLKAVAGGGGKGMRVVERMEDFDDALAAAKRESKNAFGNPDMLIERYLTQPRHVEIQVFCDKSGKGVYLAERDCSVQRRHQKVLEEAPAPGLDYVGAGTVEFLFFFMEMNTRLQVEHPVTEMVTQDLVEWQLKVAWGDALRGHALEARIYAEDPDQDFLPATGNYDPMIAKLIVWDETRDQAINRMVQAL
 Oceanobacter_sp._ZP_01308646             RLLIANRGEIAVRIMQSAQSMGIHCIALFSDADKDALHVKTADEAWHIGAKDSYLDTHKVLNIAKQSRADAIHPGYGFLSENAGFARKVEQANMIWVGPPASAIEAMGSKSHSKQLMEQANVPLVPGYHFPVLIKASAGGGGKGMRIVDKKEDIAQAIAGAKREGLNSFGDDKLLVEKYISRPRHVEIQVFLDQQGNGVYLFERDCSIQRRHQKVVEEAPAPDFQYEGAGTVEFLFYFMEMNTRLQVEHPVTEMITQDLVQWQLRVAQGEALHGHSMEVRIYAEDPDNDFLPTTGRYDPMISKLIVWGEDRAQCLSRMKNAL
 Pseudomonas_aeruginosa_YP_002439776      KILVANRGEIACRVLRTAHELGYRSVAVYSEADAEARHVQLADEAVCIGVAQSYLNIEAILDAARRSGAEAIHPGYGFLSENAEFARACEAAGIVFIGPDAEAIHLMGSKRLSKIAMLAAGVPCIPGYEYPLMIKASAGGGGRGMRLVEEPDQLLDQLRTARSEALGAFGSAELILEKAVLRPRHVEIQVFGDRHGNLLYLGERDCSVQRRHQKVIEEAPCPVLNYVGAGTVEFLFYFLEMNTRLQVEHPVTELVTQDLVAWQIRVAEGHPLRGHAIEVRLYAEDAGRGFLPQTGTYDPMLAKLIAYGATRDEARRKLIRAL
 Myxococcus_xanthus_YP_628365             KVLIANRGEIAVRVIRTCQRLGYSTVAVFSEADRGAPHVLAADEAVAIGAKESYLVIGKILEAAKTSGAEAIHPGYGFLSENADFARACRDAGLVFIGPEAEAITLMGNKRQAKLRMIAAGVPCIPGYEFPLMVKAAAGGGGRGMRLVHEASQLRAALRAARSEATNAFGSGELILEKAVIDARHVEVQVFADTHGNVVHLGERDCSVQRRHQKIVEESPSPAVGYRGAGTIEFLFYFMEMNTRLQVEHPVTELITLDLVEWQLRVAAGETLSGHAIEVRLCAEDPAKGYAPQAGRYDSMQAKVIAHGPDRETARRRLVEAL
 Nitrobacter_hamburgensis_YP_577381       TLLIANRGEIACRVIRSARAMGLRTVAVYSEADRDALHVGMADDAVLLGARDSYLDIDKVIAAARRTGAEGIHPGYGFLSENAAFAQACADADLVFVGPTAAMMTAMGSKSCAKALMEKAGVPLVAGYHYPVLVKASAGGGGRGMRIVRSAAELAPAVVSARREAKAAFGDDRMLIEKYVDNPRHIEVQVIGDSHGNLLSLFERECTLQRRHQKVIEEAPSPTLNYVGAGTVEFVVFFIEMNTRLQVEHPVTELVTVDLVEWQLRVAFGEKLNGHAIEARVYAENPNKNFMPSVGRYDAMLAKVIAWAPTREAAISRLDRSL
 Rhodococcus_jostii_YP_701899             SVLVANRGEIARRVFATCRRAGIGTVAVFSDADALSPHVAEADTAVRLPPADTYLRGDLVIEAALLAGADAIHPGYGFLSENADFARAVHEAGLTWIGPPAPAIEMMGSKVESKKMMAAAGVPVLTELDLPVLVKASAGGGGRGMRVVRELADLPEQLEGARREAQSAFGDPTVFCERYLETGRHIEVQVMADRHGTVWAVGERECSIQRRHQKVVEEAPSPLVDYEGAGTVEFLFFFLEMNTRLQVEHPVTECTTLDLVDLQLQVAAGGRLSGHSIEVRLYAEDPAQNWQPQSGPYDPMLAKVISFAPTRTQAATRLAAAL
 Mycobacterium_avium_ZP_05215485          RVLVANRGEIARRVFATCRRLGVSTVAVYTDPDAGAPHVAEADARVRLP---DYLNIEAIIGAARAAGADALHPGYGFLSENADFATAVADAGLTWVGPPVDAVRAMGSKIESKKLMAAAGVPVLDELDLPVLVKASAGGGGRGMRVVHELSALRGEVEAARREAQSAFGDPTVFCERYLPTGHHVEVQVLADAHGTVWAVGERECSIQRRHQKIIEEAPSPLVGYTGAGTVEFLFYFLEMNTRLQVEHPVTEETTLDLVELQLAVADGARLQGYSIEARLYAEDPARGWQPQAGVYDPMLAKVISYAPTRRQAALVLADAL
 Janibacter_sp._ZP_00994709               TLLVANRGEIARRIFATCRTLGIRTVAVHSDADAGAPFVGEADTAVGMPPADTYLRGDLVIAAALASGADAIHPGYGFLSESGEFARAVEAAGLIWVGPTPDAIDSMGSKTRAKEIMAAAGVPILS---FPLLVKASSGGGGRGMRVVTEAGRLAGELDAASAEAAAAFGDGAVFVEPYLPTARHIEVQVLADAHGTGWVLGDRDCSIQRRHQKVVEEAPAPRVGYVGAGTVEFLAYFLEMNTRLQVEHPVTEAVSVDLVALQIAVAEGTALGGHAIEVRLYAEDPADDWRAQTGTYDAMIAKVIAHAPTRTAAARMLRDAL
 Thermobifida_fusca_YP_289008             AVLVANRGEIAVRIIRTLRQLALPAIAVYTDQDADAPHVRAADSALRIP---DYLDGDAIIAAAHASGAALIHPGYGFLAENAGFARACTAAGLVFVGPTPDSIAAMGDKIRAKQTVAAAGVPVLPGFAYPLLLKPSAGGGGKGMRLVHSPDELADAAAAARREARAAFGDATLLAERYVARPRHIEVQILADTHGTIVHLGERECSLQRRHQKIVEEAPSPLLGYVGAGTVEFIFFFLEMNTRLQVEHPVTEAVTIDLVEAQLRIALGEALQGHAIECRIYAEDPARNFLPTGGRYDPLLAKLVVWDHDRASALRRADAAL
 Streptomyces_albus_ZP_04702091           TVLVANRGEIAVRVIRTLRELGVRSVAVYSDADADARHVREADTAVRIGAAESYLHIPRLLEAARRTGAQAVHPGYGFLAENAAFARACAEEGLVFIGPPADAIALMGDKIRAKETVRAAGVPVVPGSSMPVLLKPSAGGGGKGMRLVREEAALAEEIAAARREARASFGDDTLLVERWIDRPRHIEIQVLADGHGNVVHLGERECSLQRRHQKIVEEAPSVLLGYTGAGTVEFIYCFMEMNTRLQVEHPVTELITVDLVAWQLRVAAGEPLTGHAVEARLCAEDPARGFLPSGGTYDPMLAKVIAYGPDRPTALRRLRAAL
 Saccharopolyspora_erythraea_YP_00110912  SVLVANRGEIAVRVIRTLRRLGIRSVAVYSDADRSSRHVAEADTAVHIGAAESYLHIERIIDAARRTGAQAIHPGYGFLAENSAFAAACAEAGIVFIGPPASAIDSMGDKIRAKQTVQAAGVPVVPGRSFPVLLKPSAGGGGKGMRAVHDESALDEAIASARREARASFGDDTLFVERYVARPRHIEVQVLADAHGGVVHLGERECSLQRRHQKIIEEAPSPLLGYVGAGTVEFIFFFMEMNTRLQVEHPVTELVTVDLVEQQVRIAAGEPLEGHSVEARVYAEDPARGFLPTGGDYDPMLAKVIAWAPDRAGALRRLDAAL
 Mycobacterium_avium_NP_961247            TVLVANRGEIAVRVIRTLHRLGIRSVAVYSDPDATARHVLEADEAVRLGARDSYLNIDKVVEAATRTGAQAIHPGYGFLSENADFAAACERAGVVFLGPPARAIQVMGDKITAKNAVAEFDVPVVPGVAYPVLIKPSAGGGGKGMRLVEEPGRLREALVGARREAASSFGDDTLFLERFMLRPRHIEVQILADAHGNVVHLGERECSLQRRHQKVIEEAPSPLLDYVGAGTVEFIFFFMEMNTRLQVEHPVTEAVTLDLVEWQLRVAAGEKLRGHAIEARVYAEDPARGFLPTGGRYDPMLSKVIAHGADRDEALARLDRAL
 Micrococcus_luteus_YP_002956772          TVLVANRGEIAVRVIRTLRRLGIRSVAVHSDADADARHVREADTAVRLGARESYLDIGAVVDAARRTGAQAVHPGYGFLSENADIARALEAAGIVFVGPPVGSLDAMADKIRAKETVAAYDVPVVPGIQFPLLIKPSAGGGGKGMVAVRAAEELPGALASARRTARSAFGDDTLLLERLITAPRHVEVQVFADAHGATVHLGERECSLQRRHQKVIEEAPAPLLGYRGAGTVEFLFFFMEMNTRLQVEHPVSEEVVLDFVELQLRIAAGEPLDGAAVEARVYAEDPANGFLPSTGPYDPMIAKLITRGADRTEALERLDAAL
    ;
end;
