# Supplementary material for: Early evolution of the biotin-dependent carboxylase family
Source: BMC Evol Biol. 2011 Aug 9;11:232. doi: 10.1186/1471-2148-11-232 (PMC3199775; doi:10.1186/1471-2148-11-232)
Supplement: Additional file 7 — Masked multiple sequence alignment of CoA-substrate related carboxyl tranferase (CCT) domain sequences (NEXUS format). This alignment was used to reconstruct the tree shown in Figure 5. [file 1471-2148-11-232-S7.TXT]

#NEXUS

begin data;
    dimensions ntax=179 nchar=438;
    format datatype=protein gap=-;
    matrix
Heliobacterium_modesticaldum_YP_0016790 LAQLAKYREKITQGGGPKRIAKQHESGKMTARERIEALLDPGSFVELGVFVNPGEGVVVGYGTVEGRVVYIYAQDFTVSGGSLSKAHADKIVKVMDLALKNGAPCIGLNDSGGARIQVDALEGYGSIFYRNTLSSGVIPQISAILGPCAGGAVYSPALTDFIFMVNGISRMFITGPQVIKAVTGEDVSPEALGGALTHNQKSGVAHFMADSELECFEQIRTLLSYLEFDPEELLTIINPNQGYDVRDVLVRILDGSFFEVQPLFAPNGITAFGRLNGKVVGILANQLAGCLDIDVSDKLARFVRFCNAFNIPLLTFEDVPGFLPGTNQEYGGIIRHGAKMLYAYSEATVPKITIILRKAYGGAYLAMCGKPLGCDAAFAWPTAEIAVMGPDGAANIIQMVEKYREEVSNPFIACARGYVEDILDPRETRSRLIATLDA
Thermosinus_carboxydivorans_ZP_01665943 IQDLKKRQEKVKLGGGQKRIEKQHASGKLTARERIEKLLDPGSFVELDQFVAPGEGVVTGYGTIDGRLVYVFAQDFTVVGGSLGEMHAAKIVKVQELAMKMGAPLIGLNDSGGARIQVDALSGYGKIFFRNTLASGVIPQISAIMGPCAGGAVYSPALTDFIFMVKNTSQMFITGPQVIKSVTAEEVTAEELGGAMTHNSVSGVAHFAAENDEDCLRQIRYLLSFLNRMDESLNTLLNPNQPYNMKDVISRIVDGEFYEVHAHYAQNIITCFARFDGQTVGIIANQMAGCLDINASDKAARFIRFCDAFNIPLVNLVDVPGFLPGTGQEYGGIIRHGAKMLYAYSEATVPKVTVITRKAYGGSYLAMCSQDLGADQVLAWPTAEIAVMGPAGAANIIAKTEKYVEEFATPYKAAERGFVDMVIEPMETRPRIITALNM
Mitsuokella_multacida_ZP_05404801       IAQMNAMKEHIRQGGGAARVEKQHAQGKYTARERLEKLFDENSFVELDMFVMPGDGIVTGYGTVDGRLIYAYAQDFTVSGGSLGEKHAHKIWKVQDLALKMGAPCIGINDSGGARIQVDALSGFGGIFFRNTAASGVIPQISVIMGPCAGGAVYSPAITDFIFMVKNTSQMFITGPAVIKSVTAEEVTPEQLGGALTHSTRSGVAHFACEDEDDCIAKIRELLSYLNRQDESLNSIVNPNMPYDMKEVIRSLVDGEFFEIQKLFATNIIIGYARLDGKVVGIVANQMAGCLDVDASDKAARFVRFCDAFNIPLLTLVDVPGFLPGVNQEHTGIIRHGAKMLYAYSEATVPKVTVITRKAYGGAYIAMCCHELGSDQVMAWPSAEIAVMGPSGAANIIAKTQQYIDDFSNPYVAAERGYVDMVVEPKETRPLLITAFSA
Symbiobacterium_thermophilum_YP_075018  VAELHGREARLRLGGGEKALAKRKEQGKLTARERLELLFDPGSFVEIDLHVTPADGVITGFGTVDGRTVYAFSQDFTVMGGSLGEMHAQKIVKVQQMAMKAGCPIVGIQDSGGARIQIDALNGYGRIFYHNTLASGVIPQISVIMGPCAGGAVYSPGLTDFIFMVDKTSYMYITGPEVIKAVTGEATTHEDLGGARAHAEKSGVAHFRAPDEPSCLAAVRRLLSFLDRMEERLLHVVNPNKPYDVREVITAVVDGDFLEVQPGWAMNMVVGFARLGGRTVGIVANQLAGCIDINASDKAARFIRFCDAFNIPVITFVDTPGYLPGTAQEHGGIIRHGAKLLYAYCEATVPKLVVVLRKAYGGAYLAMSAQSLGADFTVAWPTAEIAVMGADGAANILEWVARYKEKFNTPYNAAGRGFVEAVIDPRRTRPMLARALQA
Syntrophus_aciditrophicus_YP_462007     IREFEKRKEALMLMGGDEMIRKQHELGKLTARERLDLLFDNGSFQEVQLFTIPADGVITGFGEVNGRVVFAAAQDFTCSGGSLGEMQAKKIWKVMDMAIAAGKPFVSLNDSGGARIQVPALEGYGGIFYRNTLASGYIPQITATMGPTAGGAVYSPALTDWIFMVKKSSYMCITGPDVIKAVIGEEVTTEALGGAVVHSTKSGVCHFATNDDQDCINKIRTLLSYLDRECLELDEIIKPSKGYDMKKVILEIADAEMMEPHAGWARNIIVAFIRIMGRPVGVIANNGAGVLDVNASDKAARFIRFCDAFNIPLLTLADVPGYLPGTRQEWAGIITHGAKMLHAYSEATVPKLTVVIRKDYGGAYIGMCSKQLGADYVMAWPSAEIAVMGADGACNIVELASAYETQFNNPYFAAGLGIVDEIILPRETRKRVAFLLET
Desulfococcus_oleovorans_YP_001527964   ISELKEKERAVREMGGKEAVAKHKQAGKLTARERIEALFDPGTFRELDMFVIPSEGVITGHGRVEGRPVFAYSQDFTARAGSLGEMHAKKITKVMDMALKAGAPVVGMNDSGGARIQIDALSGYGEIFYRNSLCSGVIPQISAIMGPTAGGAVYSPAMTDWVFMVKKTSYMFITGPEVIKAVTGESITFEELGGAMTHNEKSGVAHFACENDQDAIDRIRKLLSYIFREDPALDALMDPNKPYDMKTVIRSIVDGEIFEPHEYYAKNILICFARMNNRSLGIIANQQAGCLDSNAADKATRFIRFCDAFNIPLLTIADVPGYLPGKDQEWGGIIRHGAKLLWCYSEATVPKLLLITRKDYGGAYLAMSSRHLGADMVYAWPTAEVAVMGAEGAANIIEKIEEYKARFSNPYRAAERGYVDAIIMPRHTRQHLCEALEL
Hyperthermus_butylicus_YP_001013337     LRELEELRRRSLEGGGPEKIKRQRERGKLLARERLDLLLDPGSFQELDWLVIPGDGVVAGFGRINGRPVFVFSQDFTVAGGSIGEMHAEKIVRTIKYALKSGVPVIGIWDSGGARIQVAALHGVGRIFNAIIQASGVIPQISLVLGSSAGGAAYAPALMDFTIVVDKITYMFVTGPDVVREVTGEEVTFEQLGGARVHSQLSGVAHFRAANEEEAFRITRRLLSYLDRRDPDLDSMVDPHKPYDMKQVLERIFDGSLLEVQPEWGTSIITAFARLGGIPVCVVASQLSGAIDINASCKAARFVRFCDAFNLPVITFVDVPGYMPGLDQEHGGIIRHGAKMLYAYAEATVPKLTVVVRKAYGGAYISMGSKSLGADIVYAWPTAEIAVLGAEAAVRILRLIDEYRRTFLNPFRAAELGLVDDVVKPSETRYKLYTALEV
Staphylothermus_marinus_YP_001041424    MEEVKKYREKSILGGGVEKIEKQREKGKLWVRDRIQKLLDPGSFEELQWMRYYGDGVVVGYGRIDGRLVYIYAQDFSVMGGSIGESHADKIVRIINMAIETGAPVIGLYDSGGARIQVASLHGSGRIFAANVKASGVIPQISLILGPCAGAASYSPALTDFIIMVKN-AFMFITGPEVVKAATGVETTFTELGGAHIHSATSGVAHFVTDDEDSAFQLTRKLLSYLDRRIDELYEIVDPMKPFDVREVIMRIVDGDFLEVHRDYARSAVVGFGRIGGHTVGIVANQNAGVIDIDASNKIARFVRFCDSFNIPVITFVDTPGFMPGIDQEHGGIIRHGAKILYAYAEATVPIITVIMRKAYGGAYIAMGSRSLGADIVYAWPTAEIAVMGPEGAVRILKKLVEYRKIFANPYRAAELGYVDDIIDPALTRLKIYKALEA
Desulfurococcus_kamchatkensis_YP_002428 LRKVNEYREKSIEGGGRDKIEQQRQKGKLWVRDRLNRLLDPDSFTELQWMRYYGDGVVTGYGVIDKRLVYVYAQDFTVLGGSIGEVHGEKIARLIELAIKTGAPVIGLYDSGGARIQVGSLHGCGRIFNANVKASGVIPQIAVIMGPCAGAAAYSPALMDFVIMVKS-SYMFITGPEVVKAALGVDVTFEQLGGANIHASTSGVAHFITEDEDSALALVRKLLSYLDRRIDEIYEIVDPVKSFDVKKVISLLVDGDFLEVHEHYGRSAVVGFGRIGGYTIGIVANQNAGVIDIDASNKIARFVRFCDSFNIPIVTLVDTPGFMPGVDQEHGGIIRHGAKVLYAYSEATVPKITLVMRKAYGGAYIAMGSLSLESDINLAWPTAEIAVMGPEGAIRILKKLAEYRETFANPFRAAELGYIDDIIDPALTRLKIYEALKA
Thermofilum_pendens_YP_919569           FSELVEKRRLTEVPP-EDFAKKIHEQGRLTAHERLERLLDKGSFVPIARFIVFGDGVVAGLGSIDGRRVAVYAQDFSFMGGSVGEMHAYKIARTIETALKLGIPVIGLNDSGGARIQVDSLKGYGEIFYRNVMASGVIPQIVAIMGPAAGGAVYSPALADFIVMTKK-SYMFITGPKVVKASIGEDVTFEELGGAEIHATKSGVAHFLAEDDDHAIRIIKALLSYLFREDSELDGLVDPVKPYDVKEVINRVFDGSFLEVHAHFATNAVVGFARLGGFPVCVVANQSAGCLDIDSSDKIARFVTFCDSFNFPIITFVDVPGFLPGTYQEHGGVIRHGAKIIYAYADATTPKITVILRKAYGGAYIAMGSKHLGADYVLAWPTAEIAVMGPREAIEIIEFEEKYRKEITTPYFAASRGYVDDIVFPRETRSYIYKALMF
Metallosphaera_sedula_YP_001191457      VEELRALKAKAYMGGGEERVQAQHAKGKLTARERLNLLFDEGTFNEVMTFAVYGDGVVTGWGQVEGRTVFAFAQDFTSIGGTLGETHASKIAKVYELALKVGAPVVGINDSGGARIQAVALEGYGTVFKANVMASGVVPQITIMAGPAAGGAVYSPALTDFIIMIKGAYYMFVTGPEITKVVLGEDVSFQDLGGAVIHATKSGVVHFIAENEQDSINITKRLLSYLDREMKDVESVVDTVKPFDMREVIYRTVDGEFMEVQKHWAQNMVVGFGRVAGNVVGIVANNLGAAIDIDASDKAARFIRFCDAFNIPLISLVDTPGYMPGTDQEYKGIIRHGAKMLYAFAEATVPKVTVVVRRSYGGAHIAMSIKSLGADLIYAWPSAEIAVTGPEGAVRILERIAEYKKLFANPYWAAEKGLIDDVIEPKDTRKVIASALKM
Sulfolobus_acidocaldarius_YP_254971     MEELKKKKELVYKGGGEERIKAQHDKGKLTARERLSLLFDGNTFQEFMGFAVYGDGVVTGWGKVEGRTVFAYAQDFISLGGTLGEVHANKIARVYELALKTGAPVVGINDSGGARIQAVALEGYGAVFKMNVMASGVIPQITIMAGPAAGGAVYSPALTDFIIMIKGAYYMFVTGPEITKVALGEEVSYQDLGGAIVHSTKSGVIHFMAENEQDAINITKKLLSYLDRDVSGANDIIDPVKPYSMRELIYRTVDGEFMEVHKYWANNMIIGFARIGGNVVGIVANNFGGAIDVDAADKAARFIRFCDAFNIPLISLVDTPGYVPGTEQEYKGIIRHGAKMLYAFAEATVPKITVILRKSYGGAHIAMSIKSLGADLVYAWPNAEIAVTGPEGAVRILQKIEEYRRLFANPYWAAEKGLIDDVIEPKDTRRIIYSALEM
Sulfolobus_tokodaii_NP_376479           IEELRQLKEKAYKGGGDERIQFQHSKGKLTARERLALLFDDGKFNEIMTFAFYGDGVVTGWGKVDGRTVFAYAQDFTVLGGSLGETHANKIVRAYELALKVGAPVVGINDSGGARIQALSLEGYGAVFKMNVMASGVIPQITIMAGPAAGGAVYSPALTDFIIMIKGAYYMFVTGPEITKVVLGEEVSFQDLGGAVVHATKSGVVHFMVDSEQEAINLTKRLLSYLDRDATGVEQIVDAAKPYNMREIIYKIVDGEFLEVHKHWAQNIIVGFARIAGNVVGIVANNFGGSIDIDAADKAARFIRFCDAFNIPLISLVDTPGYVPGTDQEYKGIIRHGAKMLYAFAEATVPKITVIVRKSYGGAHIAMSIKSLGADLVYAWPTAEIAVTGPEGAVRILQRIAEYRKLFANPYWAAEKGLVDDVIEPKDTRRVIVAGLEM
Chloroflexus_aurantiacus_YP_001636643   IESLRQYRQRLEQGGGPDRIARQHQAGKLTARERIHLLIEPETFQELFLFAIPAEGVITGCGSVDGRQVFVAAQDFTVAGGSVGEMHADKICQTMDLAFKCGSPFITINDSGGARIQIDALSGYGRIFYRNVLLSGVVPQIAIIAGPCAGGAAYSPALMDFIIMVRG-SEMFITGPEVLKQVTGEHVTGDELGGPEAQV-RSGVAHFIAENDVEAIAICKRLLSFLLFNDPVLDTIIDPREPYDVIPIIKRIVDGDFLEVQRGFADNAVIGFARIDGSTVGIVANQMAGVLDIDASDKIARFVRFCNAFNIPLITFIDVPGFLPGVAQERGGIIRHGAKMLFAYSAATTPKISIILRKAYGGAYLAMCGKDLGADRVAAWPGAEIAVMGPEGAVNIIEFVRQYRAEFASPYVGAGRNLIDSIIAPSETRRYLSLALAS
Solibacter_usitatus_YP_823536           TEKLELKREHLKLGGGAQRIEKQHQSGKLTARERVTLLADRDSFQEAGLFALPADGVVTGRARVHGRPVHLASQDFTVAGGSAGEVHANKIADTMKASMKTGTPFIFINDSGGARVQVSSLSGYAKIFHQNVMLSGVVPQISLICGPCAGGAAYSPALTDFIIQTRD-GLIFITGPTVIKQVTGEMVTAQELGGARAQMNKSGVVHFVAENDVEAMQICKRLLSFLRTYEHRLNHVVEPKCGYDVRDVINLVVDGDFLEVQSEFARNLVVGFGRMRGATVGIVANQLAGALDIDASDKGAGFVRFCNAFNIPLITFVDIPGFLPGVDQEYGGIIRHGAKLLFAYSAATVPKITVILRKAYGGGYIAMCAKDLGADCTLAWPGSEIAVMGAEAAVEIVELIQEYRETFYTPYEAAALRLVDDIIEPARTRGYLADALET
Propionibacterium_acnes_YP_056680       IEQLADERHAVELGGGEDRLQKQRDRGKQTARERIDNLVDAYSFDEVGAFRVPADGVVTGRATIHGRPVHIASQDFTVMGGSAGETQSTKVVETMEQSLLTGTPFLFFYDSGGARIQIDSLSGYGKMFYANVKLSGVVPQIAIIAGPCAGGASYSPALTDFIIMTKK-AHMFITGPGVIKSVTGEEVTADDLGGADAHMSTSGNIHFVAEDDDAAVLIAQKLLSFLVSPQPELRDIVDGKKGYDVRDVISKIVDGDYLEVKAGWATNIVTAFARVNGRTVGIVANQMSGCLDINASDKAAEFITFCDSFNIPLVQLVDVPGFLPGVQQEYGGIIRHGAKMLYAYSEATVPKITVVLRKAYGGSYLAMCNRDLGADAVYAWPSAEIAVMGADGAANVIAKIEEYRNAFNTPYVAAARGQVDDVIDPADTRRKITAALET
Corynebacterium_diphtheriae_NP_939113   LEKLAAAKAEVSLGGGQAKIDKQHEKGKLTARERIDALVDDGTFFETGMFAAPADGVVTGSGAVFGRPVHIASQDFTVMGGSAGETQSNKVAAMMEASATTGTPFIFINDSGGARVQIDSLSGYGKVFYQNVLLSGLVPQVSIIAGPCAGGAAYSPALTDFIIQTRK-ANMFITGPGVIKSVTGEEVTSDALGGADAHMTKAGNIHFIADDDEQAVLIAQKLLSFLVEPDPELRDIVEGKKGYDVRDIISRVVDGDFLEVQAGYATNIVVGFARIVGRTVGIIANQMSGVLDINSSDKGSQFIRFCNAFNIPLVTFVDVPGFMPGVAQEHGGIIRHGAKMLYAYSAASVPKVTIELRKSYGGAHLAMCSKDLGADRVFAWPTAEIAVMGAEGAVNVVELIQLYKDTFSTPFMAASRGLVDDIIDPAETRLHIANALEV
Opitutus_terrae_YP_001820186            LKQLEEKRQVAYAAGGAAKLAERKKKGLLSARERLEALFTPGTFMEFGLHAFPGDGVITGVGYVDGRPVAAFSQDFTVGGGALGRIHSKKISDLYDYAMQSGMPVIGINDSGGARIQDESLSGYGQVFYRNVLASGVIPQISIIAGSCAGGAAYSPALTDFLIMTRKNAQMFICGPEVIKAATGQEASLSQFATAEAHASVSGNVHFIAENEGDAIAITKKLFSFLLESDAAMNEIIDSKAPFDVHQVIARLVDADFLEVHRDFAKNLVVGFARIQGLVAGIIANNKAGTLDIDSSDKGARFIRFCNVFNIPVVTLVDIPGFMPGLAQERGGIIRHGAKMLFAYASATVPKITVIMRKAYGGAYLAMCSADMGADMVFAWPSAEIAVMGAEGAVKVLELAAEYREKFASPYEAAAKAMVTDVIEPAQTRGMVAMALRN
Roseiflexus_castenholzii_YP_001431082   ILELRALRERARQGGGPERIARHHARGKLTARERLDLLLDPGSFYEFEPFAFYGDGVVTGYGKIDGRTVFVYSQDFTVLGGSLGEAQARKICRVMDLALSDGAPIIGLIDSGGARIQVHSLGGYGEIFRRNTKCSGVVPQISVMLGPCAGGAAYSPAVTDLIIMVERRSFMFITGPDVIKEVTGETIDLEGLGGAYVHMAISGACHLTAPDDQTALALCRLALSYLLRADEELNRIVDPGKAYRMHDVVERVVDGSWLELQPMWAMNAITGWARMGGRSVGIVAQEMAGVIDIDASDKIARFVRTCDCFNIPLVTFVDSPGFLPGIDQEHRGIIRHGAKVLYAYAEATVPKISIVTRKAYGGAYIVMSSKSLGGDISFAWPSAEVAVMGADGAVNLLRLAREYERKFNNPYHAAAAGFFDDVIEPRETRARVIAALDA
Thermobifida_fusca_YP_289276            VDDLAAVRSTVVAGD-PRATERQRSLGKLTVRERIDLLLDKDSFHEIGSFRPHTDGVVTGWGRVYGRKVFVYAHDFRIFGGSLGEAHAEKIQKIMDLAYEAGAPVVGLNDGAGARIQVGALAGYGGIFSRNVRASGVIPQISVILGPCAGGAAYSPALTDFVFMVRGIAQMFVTGPDVVRAVTGEEITQEELGGADTHSSVSGVAHFAYDNEHACLTDVRYLLSLLDRPCTRISSIVDPAKPYDVRDVIADIVDGDFFEVHEAWAPNIVCALARLDGHVVGVVANQLAGVLDIHASEKAARFVQFCDAFNIPLVTLVDVPGFMPGTAQEHGGIIRHGAKLLYSYCNATVPRVQVVMRKSYGGAHIVMDSLSIGSDISLAWPTNEIAVMGAEGAANVVRKIAQYREELMHPHYAAERGFVDELIDPAHTRAALISALAA
Streptomyces_coelicolor_NP_629669       VAELHGIRAAALAGPSEKATAAQHAKGKLTARERIELLLDPGSFREVEQLRPYTDGVITGWGTVEGRTVFVYAHDFRIFGGALGEAHATKIHKIMDMAIAAGAPLVSLNDGAGARIQVSALAGYGGIFQRNTKASGVIPQISVMLGPCAGGAAYSPALTDFVFMVRDTSQMFITGPDVVKAVTGEEITQNGLGGADVHAETSGVCHFAYDDEETCLAEVRYLLSLLDRRSDTLLDLVDGNRPYDMTKVIEELVDGEYLEVHERWARNIICALARLDGRVVGIVANQLAGVLDIEASEKAARFVQMCDAFNIPIITLLDVPGFLPGVDQEHGGIIRHGAKLLYAYCNATVPRISLILRKAYGGAYIVMDSQSIGADLTYAWPTNEIAVMGAEGAANVIRMVKEYKSELMHPYYAAERGLVDDVIDPAETREVLITSLAM
Streptomyces_albus_ZP_06593745          VAELHALRQRAKQGPSEKATAAQHAKGKLTARERIALLLDEGSFREVEQLRPHTDGVITGWGTVEGRTVFVYAHDFRIFGGALGEAHAAKIHKIMDMAIAAGAPLVSLNDGAGARIQVSALAGYGGIFQRNTKASGVIPQISVMLGPCAGGAAYSPALTDFVFMVRETSQMFITGPDVVRAVTGEEISQNGLGGADVHAETSGVCHFAYDDEETCLAEVRYLLSLLDRRGDALLDLVDGNRPYDMAKVIEELVDGDYLEVHERWARNIICALARLDGQVVGIVANQLAGVLDIEASEKAARFVQMCDAFNIPIVTLLDVPGFLPGVDQEHGGIIRHGAKLLYAYCNATVPRISLILRKAYGGAYIVMDSQSIGADLTYAWPTNEIAVMGAEGAANVIRMVKEYKAELMHPYYAAERGLVDDVIDPAETRQVLIDSLAM
Natrialba_magadii_YP_003481206          IDELEELREEARLGGGEERIEKQHDKGKMTARERVDYFLDEGTFTEFDQLRVRGDGVVTGYGEVNGRTVFVFAHDFTVFGGSLGEVFAEKVCKVMDMAMEVGAPVIGLNDSAGARIQVKSLAGYTEIFRRNQEASGVIPQVSATMGPCAGGAVYSPAITDFIFMVKDTSHMYITGPGVTKTVTGEDVTHEELGGAMTHADKTGVAQFACESEEQALDDIKRLLSYLDRRDDALTSIVNPQKPYDMTNVIDSVVDGSFFEVAENFAQNIVVGFGRLDGRSVGLVANQNAGTLTVDASMKASRFVRFCDSFNIPIVTFVDVPGYMPGTEQEHRGIIRHGAKLLYAYAEATVPLLTVITRKAYGGAYCVMASKNLGADVNYAWPTAEIAVMGPKGAVNILELIEEYREEFANPYTATDKGFLDDVIVPTETRPRLIADLEM
Haloquadratum_walsbyi_YP_658717         LEKLRKRRERALKGGGQDRIDAQHQKGKMTARERINYFFDEGTFNEIDQFRPPGDGVVTGYGDVDGRKTFVFAHDFTVFGGSLGEVFAEKVSKVMDKAVEVGAPIVGLNDSAGARIQVQSLGGFGEIFRQNTEASGVVPQISAIMGPCAGGAVYSPAITDFTFMIEDTSHMFITGPDVIETVTGEEVTFEELGGAITHASTSGVAHFACESEEAALDDIRRLLSYIDRSDESLNNVVEPRKPYDIHDVINGIIDGSFFEVHEDFAQNVVIGFSRLDGHAIGVVANQNAGTLNIEASEKAARFVRFCDAFNIPILTFVDVPGFLPGTDQEHNGIIRHGAKLLYAYSEATVPLATVITRKAYGGAYDVMASKHLGADVNYAWPTAEIAVMGPQGAVNILELIEEYREEFANPYTAADRGFIDSVLKPTETRRRLIDDMDM
Halobacterium_sp._NP_280337             IEDLREQTERALLGGGEARIESQHEKGKLTARERIDYFLDDGTFNELDQLRLPGDGVVTGYGDVNGRTTFVFAHDFTVFGGSLGEVFAEKVTKVMDRAMEVGAPVVGLNDSAGARIQVDALGGFAEIFTRNEKASGVVPQISAIMGPCAGGAVYSPAITDFTVMVKDTSHMFITGPDVIETVTGEQVGFEELGGATTHAAESGVAHFACDSEEAALDNIKRLLSYLERRDDALETIVEPRKPYDMTDVVDSVVDQSFFEVQADYAKNIVVGFARLDGRSVGIVANQNAGTLDIDASEKGSRFVRFCDSFNVPILTLVDVPGFLPGTDQEHGGIIRHGAKLLYAFSEASVPLMTVITRKAYGGAYDVMASKHIGADVNYAWPTAEIAVMGPKGAVNVLELIDEYREEFANPYTAADRGYLDAVIEPTETRPRLIDDLDM
Roseiflexus_castenholzii_YP_001434152   IEDLRRRRERARTTD-PQAAEKQHARGKMTARERIEKLLDPGSFVELDAFAKPGDGVITGYGAIDGRHVCLFSQDFTVFGGSLGEVFAEKICKVMDLSLRMGVPCIGLNDSGGARIQVVSLGGYAEIFYRNVMASGVVPQLSVIAGPCAGGAVYSPAMTDFILMVKGSSQMFITGPDVIKTVTGEDVGFEELGGAMTHNSRSGVAHFAADSEEEAFDQVRALLSFLDRMDESLQTIINPRKPYDMLQVIEAVVDGSFLEVQPFWARNIIIGFARLDGHAVGVVANQLAGTLDIDSSVKAARFVRFCDAFNIPLITFVDVPGFLPGTQQEYGGIIRHGAKLLYAYCEATVPKLTVITRKAYGGAYDVMASKHIRADFNVAWPTAEIAVMGADAAVKIIELVEDYQNRFANPYIAAERGYLDDVIEPRETRPVLIRALRL
Rubrobacter_xylanophilus_YP_645205      LAGLGRLREAAAHPSSEEAVRRQRERGKLTARERIELLLDPGTFVELDRYRPLGDGVITGYGEIDGRRVCVFSQDFTVFGGSLGEVFAQKICKVMDLALSTGCPIVGINDSGGARIQVLSLAGYAEIFHRNVRASGVVPQISVILGPCAGGAVYSPAITDFIFMVEGTSHMFITGPDVIRAVTGEEVSFEELGGAATHNARSGVAHFSAPDEESCLSDVRYLLSFLERMEEGLATLISPQRPYDMREAIRMVVDGEFFEVQEAWAQNLVVGFARLGGHAVGVVGNQLAGTLDIDASVKGARFVRFCDAFNIPLLTFVDVPGFMPGTDQEWGGIIRHGAKLLYAFSEATVPKMTVITRKAYGGAYDVMNSKHIGADVNVAWPTGEIAVMGAPAAVNIIELISSYEKQFNNPMVAAEMGYLDDIIDPRETRPYLIRALSM
Solibacter_usitatus_YP_822769           LEELRRRHAAAEQGGGPERKARQHKEGKLSARERIELLLDEGSFEELDKLVVPGDGFVTGYGRIEGRLVYVFAQDFTVFGGSLSETNALKICKVMDLALKTGAPVIGLNDSGGARIQVVSLAGYADIFLRNTLASGVVPQISAIMGPCAGGAVYSPAITDFVFMVDHTSYMFVTGPDVIKTVTHEDVTKETLGGSMTHNSVSGVGHFIAADDAECCRMIRELMTYLERMDAALDTIVESNLPYDIKDVIHRVVDGEFFEVHEHFAKNLVVGFARMDGRSIGIVGNQLAGCLDINSSVKGARFVRFCDAFNIPILTFEDVPGFLPGTAQEFGGIIRHGAKLLYAYAEATVPKITVITRKAYGGAYCVMGSKHIRTDINLAWPTAEIAVMGPEGAVNIVEKTEEFRERFANPFIAAERGYVDDVIEPRETRPRVIRALRM
Anaeromyxobacter_dehalogenans_YP_463463 LDRLDAEAE---KGGGDERVARQHREGKLTARERIDAFLDPGTFVEMDRFKVLGDGVVTGYGLVEGRQVFVFAQDFTVFGGSISGAVAEKICKVMDRAMEVGCPVVGLNDSGGARIQVVSLAGYAEIFLRNTLASGVIPQLSVIMGPCAGGAVYSPAITDFIFMVKDTSYMFITGPDVIRAVTHAEVTKEDLGGARTHATRSGVAHFALDTEEAALRAVRELLSFLGRRDELLKTIANPGKAYDMKEVVRAVADRHFFEVAEQFAPNIVIGFARLNGRPVGVVANQLAGVLDIDASVKAARFVRFCDAFNVPLLTFVDVPGFLPGTDQEWNGIIVHGAKLLYAYAEATVPKITVITRKAYGGAYDVMASKHIRADVNLAWPGAEIAVMGPEGAVNVIRLVQEYRDRFASPYKAAELGYVDEVIRPEDTRPKVIRALEM
Myxococcus_xanthus_YP_629373            LEKMEKQAE---LGGGADRIAKQHESGKLTARERIDLLLDPGSFCELDKFVIPGDGVVTGYGTVEGRKVFVFAQDFTVFGGSLSGAYAQKICKIMDLATRVGAPVIGLNDSGGARIQVESLAGYADIFVRNTLASGVVPQISLIMGPCAGGAVYSPAITDFIMMVKDTSYMFITGPDVIKTVTHEEVSKEALGGAVTHNQKSGVAHFAAENEQAAIVMTRELLSFLFRAEESLKTIVNPNKPYDIKEVIKAIVDKHFFEVQEHFAKNIVIGFARMNGRSVGVVANQLAGVLDIDASIKAARFVRFCDCFNIPLVTLVDVPGFLPGTDQEWGGIITHGAKLLYAYAEATVPKVTVITRKAYGGAYDVMASKHIRADMNFAWPTAEIAVMGPEGAVNIIRLTADYRDKFATPFKAAELGYIDEIIRPEETRAKLIRSLEL
Bdellovibrio_bacteriovorus_NP_970561    LADLEKRNEAAMAGGGAARLAKHKQGGRLTARERVDVLLDPGSFVEMDRFVVPGDGVITGYGRINGKLVYLSSQDFTVIGGSMSRTQANKICKVMDLAMKNGAPFISINDSGGARIQIESLGGYADIFTRNTMASGLIPQITAIMGPCAGGAVYSPSITDFVFMVKNTSYMFVTGPDVIKTVTHEDVTKEELGGATTHSAKSGVAHFAAEDDKHCLLLIREMMNFLDRLTEALNNLINPKKPYDMISVITECVDGYFLEVHKHFAQNLIVGFARFNGRPVGIVANQLAGCLNIEASRKGARFIRFCDAFNIPVVSFVDVPGFLPGKDQEWNGIITHGAKLLYAYAEATVPKITVITRKAYGGAYIVMGSKLLRSDVNLAYPSAEIAVMGADGAVSIIRLTAEYEAKFSNPYVSAELGYTDEVIEPAMTRKRIIDSLEM
Bacteroides_vulgatus_YP_001300358       FEELDKRAS---LGGGVDKIEKQHAQGKMTARERIGMLLDKGTFNELDKLVIAGDGMVTGYGKIDGRPVFVYAYDFTAHGGSLSETNAAKIVKVQQLALKTGAPVIALNDSGGARIQVNSLAGYASIFYQNTIASGVIPQISAILGPCAGGACYSPALTDFIFMVKEKSHMFITGPDVVKTVTNEEVGKEELGGAYTHSSKSGVTHFMCDNEEETLMSIRELLSFLHRQVEALQTVIDPNMPYDIKDIIEPVLDQYFFEVMPHFAKNVVVGFGRLGGRSVGIVANQLAGVLDIDASDKAARFIRFCDCFNIPLITFEDVPGFLPGTIQEHNGIIRHGAKIVYAYAEATVPKVTLITRKAYGGAYIVMSSKPTGADVNLAYPQAEIAVMGAAGAVNILEIIKDYEDKFSNPYCAAERGLIDEVIMPRDTRYKLIQALEM
Chloroherpeton_thalassium_YP_001995096  MKRLLEEREKARLGGGEKRIDAQHQKGKFTARERIEMLLDEGSFEEYDMFVYLSDGVITGHGTIDGRLVYIFSQDFTIFGGSLSETYAQKICKIMDQAMKVGAPIIGINDSGGARIQVRSLAGYADIFQRNILASGVVPQISAIFGPCAGGAVYSPALTDFIMMADKTSYMFVTGPKVAKTVTGEMITEEDLGGASVHATKSGVTHFVAQDENEGILLIRKLLSYLDRLEDSLNTIINPNIPYDVKDIIHEIVDGEFLEIQRLYARNIVIGFAKFNGMSTGIVANQLAGCLDIDASRKAARFVRFCDAFNIPIVTLVDVPGFLPGSAQEYGGIILHGAKLLYAFGEATVPKVTVILRKAYGGAYDVMSSKHLRGDVNYAWPSSEIAVMGPRGAIEVLEKEAEYKDKFANPYEAARYGYIDDIIEPRNTRFRVIRALQT
Chlorobium_limicola_YP_001942947        MKRLLAKREQARLGGGEKRITAQHNKGKMTARERVDLLLDEGSFEEYDMFVYPSDGVITGHGTIAGRLVYVFSQDFTVFGGSLSETNAKKICKVMDQAMKVGAPLIGINDSGGARIQVRSLAGYASIFQRNIMASGVIPQISAIFGPCAGGAVYSPALTDFIVMAEKTSYMFVTGPKVVKTVTGETITEEDLGGASVHATKSGVTHFVGANEQEGILLIKKLLSYLDRLVDELNTIIKPSIPYDVKDIIHAIADGEFLEVQRQYARNIVTGFVTFSGISTGIVANQLAGCLDNDASRKAARFVRFCDAFNIPIVTLVDVPGFLPGSAQEFNGIITNGAKLLFAYGEATVPKITVILRKAYGGAYCVMSSRHLRGDINYAWPSAEIAVMGPTGATEVLEKENEYRDKFANPYEAAKYGYIDDIIEPRNTRFRIIRALQT
Bacteroides_fragilis_YP_212741          VKELIELRAQARLGGGEKAIEKQHAKGKYTARERIAQLLDEGSFEELDMFVFLGDGVVTGYGTIEGRLVYVFAQDFTVFGGSLSETMAQKICKVMDMAMKMGAPVIGINDSGGARIQINALSGYAEIFQRNIMASGVIPQISGIFGPCAGGAVYSPALTDFTLMTEGTSYMFLTGPAVVKTVTGEDVSQEDLGGASVHASKSGVTHFTAETGEEGLAIIRKLLSFIDRMDDLLNEIISPNKPYDMYEVIGAIIDGEFLEVQKDYAKNLIIGFARMNGQSVGVVANQLAGVLDSNASRKGARFVRFCDAFNIPLVTLVDVPGFLPGTGQEYNGVILHGAKLLYAYGEATVPKVTVTLRKSYGGSHIVMSCKQLHGDMNYAWPTAEIAVMGGAGAVAVLDKEAEYTKLFANPYNAAKYGYIDDVIEPRNTRFRVIRALQQ
Algoriphagus_sp._ZP_01721235            VELLKKKNAEALLGGGEKRIESQHKKGKLTARERVELLMDEGTFQEIDKFVYLGDGVVTGYGDINGRLVYVFSQDFTVFGGSLSETHAEKICKIMDMAMKNGAPVIGLNDSGGARIQVNSLGGYADIFYRNTLASGVIPQISAIMGPCAGGAVYSPAITDFILMVENTSYMFVTGPNVVKTVTQENVTAEELGGASAHSTKSGVTHFACANELECIQHLKKILSYMDESRAELDTLINPNHPYDIRDAVNGIVDGSFLEVHENYADNIVVGFARIAGRSIGIVGNQMAGVLDNQASTKAARFVRTCDSFNVPLLVLVDVPGFLPGTDQEWNGIISNGAKLLYAFSEATVPRITVITRKAYGGAYDVMNSKHIGADLNFAWPSAEIAVMGAKGASEIIEKVDEYTAKFANPYRAAHRGFIDEVIMPSETRIKLIKAFKM
Gramella_forsetii_YP_861017             LDKLKEKIAEAHKGGGEKRIAKQHEKKKLTARERVEYLLDENSFEEIGILVFYGDGVITGYGTIHGRLIYVFAQDFTVFGGSLSETHAEKICKIMDMAVKVGAPLIGLNDSGGARIQVKSLGGYADIFHRNVKASGVVPQISAIMGPCAGGAVYSPAMTDFTLMVEDTSYMFVTGPNVVKTVTNENVTSEELGGASTHSTKSGVTHVTAANDIICLENIKQMISYMDEHREVLENIVSSNKPYDMHEVIKGIIDDSFFEIHKNYAENIIVGFSRIGGRSVGVIANQLAGVLDVDSSKKAARFTRFCDCFNIPLLVLVDVPGFLPGTDQEWNGIILHGAKLLYALSEATVPKVTVITRKAYGGAYDVMNSKHIGADFNFAWPTAEIAVMGAKGASEIIEKEAEYAEKFATPFEAAQRGFIDEVIMPKDTRRKLIRAFSA
Croceibacter_atlanticus_ZP_00950919     KKQLEEKIAQAHLGGGEARIKKQHEKHKLTARERVNYLLDDGSFEEMGILVFYGDGVVTGYGTIQGRLVYVYAQDFTVFGGALSETHAEKICKVMDHALKVGAPIIGLNDSGGARIQVRSLGGYADIFYRNVQASGVIPQISAIMGPCAGGAVYSPAMTDFTLMVQDSSYMFVTGPNVVKTVTNETVTSEELGGARTHANKSGVTHVTASNDVVCLEQIKQLLSYLDEVREELEGIISANKPYDMHTVISGIIDDSFFEIHKDYADNIIVGFARLGGKSIGIVANQLAGVLDVDSSKKAARFTRFCDAFNIPLLVLVDVPGFLPGTDQEWNGIILHGAKLLYALSEATVPRITVITRKAYGGAYDVMNSKHIGADMNYAWPTAEIAVMGAKGASEIIEKEAEYAETFANPFKAAQRGFIDEVIMPKDTRRKLLKSFAM
Leishmania_major_XP_001684327           LTKEFDRHTHTP----TAAEESRHKKKRLTAMERVQLFCDPGTFRERDALVVPGDGFVTGAGKVFGRPVFLFSHDFTVFGGSLSGSNAAKVVRIMEEAAKIGVPVIGFNDSGGARIQVDSLAGYADIFLRNTLFSGVIPQISVIMGPCAGGAVYSPAITDFTFMVDNSSYMFVTGPEVVSVVGGKLVTKDELGGPHVHATKSGVSAGTFPNDIVAMAQLRRLYSYLYRDVSSLNTVVEVKEAYDMRDAIFPVIDDSFFEIQPQFAKNIICGFARVEGRSVCIIANQQAGVLDIDSSVKAARMVRFADAFNIPIITFVDVPGFLPGVQQEYGGIIRHGAKLLYAYAEATVPKVTIITRKAYGGAYDVMSSKHLRGDGNYAWPRAEIAVMGAAGACKLLQRIADYEKAFCTPLSAARKGFVDAVIDPSETRMRVCEDLER
Thalassiosira_pseudonana_XP_002289081   --RLYETKHQSLLGGGVARINKQHEKGSLTARERVDLLFDDGSFRELDGLVVPGDGVVVGHGLINGRRVYCFAQDFTAYGGSLGESHARKIGKVMDMALRVGAPLIGLNDSGGARIQTDSLAGYADIFQRNVDASGVIPQISVIMGPCAGGAVYSPAMTDFIFMVDHTSYMFVTGPEVVKTVTNETVTKEELGGASVHAGKSGVSHGSYPNDVATLRAMRNLLDYLNRSVTSLDHLVDPNQPYDMKDIIREVLDEKMFEIQPQYATNIVTAFGRMEGRTVGIVGNNLAGCLDIPASEKAARFVRFCDAFNIPIVTFVDVPGFLPGVNQEHGGIIRHGAKLLFAYAEATVPKITMITRKAYGGAYDVMSSKHLRGDANYAWPGAEIAVMGAKGAVEIIKNTEEYRDRFANPMVAAQRGFIDDVVEPRETRRIICDDLRL
Phaeodactylum_tricornutum_XP_002180263  ---LDAERAQAFLGGGQKRIDKIHARGSLTARERLELLFDNESFHELDQLKFPGDGIVTGHGTINGRVVYAFSQDFTVLGGSLSETHAEKMCKVMDMAMRVGAPVIGLNDSGGARIQVDSLGGYAEVFQRNVDASGVIPQISVIMGPCAGGAVYSPAMTDFIFMVEDTSYMFVTGPEVVKTVTNETVTKEDLGGARVHTAKSGVAHGSFSNDVTALRSMRRLLDFLADRLVPLERLVDPNTPYNMKDVIRETVDGDFFEIMPAMAQNIVTAFARMEGHTVGVIGNNLAGCLDIDASIKAARFVRFCDAFNIPLVTFVDVPGFLPGTGQEYGGIIRHGAKLLFAYAEANVPKVTVITRKAYGGAYDVMSSKHLRGDCNYAWPGAEVAVMGAKGAVKILQHTKDYTSRFANPMVSAQRGFVDNIIDPQETRRIICNDLRM
Polysphondylium_pallidum_EFA74594       YGRIQEETDKAYEGGGQKRNDAQHAKGKLLARERIDLLLDPESFREYDMLVLPGDGVVTGHGTINGKLVFVFSQDFTVNGGSLSEAHAEKICKIMDKAMLVGAPVIGLNDSGGARIQIASLAGYAEVFQRNVMASGVVPQISVIMGPCAGGAVYSPAITDFTFMVKDTSYLFVTGPDVVKSVTKQEITQEELGGAKTHTTKSGVAHLAFENDIDALKKVREFVTMLVREDPVLDNIVDPNKPYDMQEVIERIVDGNFFEIQPAYAKNIITGFARMEGRTVGIVANQLAGCLDIDASVKAARFVRFCDCFNIPLITFVDVPGFLPGTSQEHNGIIRHGAKLLYAYAEATVPKIAVITRKAYGGAYDVMSSKHLRGDTNYSWPTGQVAVMGSKGAVEIIEQEKIYNDKFANPLPAARRGFIDGIIIPRETRRIICEDLEM
Trichoplax_adhaerens_XP_002108091       KQKIDSKRQSALLGGGQNRIDAQHKKGKLTARERLDLLLDEGSFIEYDMFSFTGDSVVTGQGRINGRIVFVFSQDFTVFGGSLSAVHARKI---MDKAATVGAPVIGLNDSGGARIQVESLAGYADIFLRNVLTSGVIPQISVIMGPCAGGAVYSPALTDFIFMVKSTSHLFITGPDVVKSVTNEVVTQEELGGSKTHTALSGVAHNAFENDIDALARVRELVNYLDRIVPVLDSIVESNKPYNIVDIVEAIVDGDFFEIMPDYAKNIVVGFARMRGKTVGIVGNQASGCLDINSSVKGARFVRFCDCFNIPIITFVDVPGFLPGTAQEYGGIIRHGAKLLYAYAEATVPKITIITRKAYGGAYDVMSSKHLRGDTNYAWPTSEIAVMGAKGAVSIIQAEQEYIDKFSNPFPAAKLGFIDDIIEPRTTRTRICHDLDM
Homo_sapiens_NP_001171485               ---IENKRRTALLGGGQRRIDAQHKRGKLTARERISLLLDPGSFVESDMFVFPGDSVVTGRGRINGRLVYVFSQDFTVFGGSLSGAHAQKICKIMDQAITVGAPVIGLNDSGGARIQVESLAGYADIFLRNVTASGVIPQISLIMGPCAGGAVYSPALTDFTFMVKDTSYLFITGPDVVKSVTNEDVTQEELGGAKTHTTMSGVAHRAFENDVDALCNLRDFFNYLSDRLVPLDTIVESTKAYNMVDIIHSVVDREFFEIMPNYAKNIIVGFARMNGRTVGIVGNQASGCLDINSSVKGARFVRFCDAFNIPLITFVDVPGFLPGTAQEYGGIIRHGAKLLYAFAEATVPKVTVITRKAYGGAYDVMSSKHLCGDTNYAWPTAEIAVMGAKGAVEIIAAQAEYIEKFANPFPAAVRGFVDDIIQPSSTRARICCDLDV
Danio_rerio_NP_998090                   QERIEQKRQAALTGGGQLRIAAQHKRGKLTARERVELLLDADSFVEYDMFVYPGDSVVTGQGRINGRLVYVFSQDFTVFGGSLSGAHAQKICKIMDQAMLVGAPVIGLNDSGGARIQVESLAGYADIFLRNVMASGVVPQISLIMGPCAGGAVYSPALTDFTFMVKDTSYLFITGPDVVKSVTNEDVTQEELGGAKTHTAVSGVAHRAFENDIDALLNLRDFFNFLRDRLVPLDTVVESTKAYDMLDIVHGIVDREFFEIMPNYAKNIVVGFARMNGRTVGIVGNQASGCLDINSSVKGARFVRFCDAFNIPIITFVDVPGFLPGTAQEYGGIIRHGAKLLYAFAEATVPKITVITRKAYGGAYDVMSSKHLRGDVNYAWPTAEVAVMGAKGAVQIIEAEAEYVEKFANPFPAAVRGFVDDIIQPSTTRRRICRDLEV
Phytophthora_infestans_EEY63650         TEELKQARKRALEGGGAERVAKQHEKGKLTARERIELLLDTGTFREYDMLKYPGDGVVTGRGLINGRLTFVFSQDFTVFGGSLSETYAEKIVKIMQKAMQLGAPVIGLNDSGGARIQVASLAGYADIFQLNVLASGVIPQLTMVMGPCAGGAVYSPAMTDYIFMCRDSSYMFVTGPDVVKTVTNEEVTQEELGGAATHTKTSGVAHCAFDNDVEAIREMRRFFDFLNRPVPTLESIVDPNVPYNMKDIIHQIVDFDFFEIMPDYAKNIIVGFGRMEGRVVGILANQLAGCLDINSSVKGARFVRFCDAFNIPIVTLVDVPGFLPGTDQEYGGIIRHGAKLLYAYAEATVPKITIITRKAYGGAYDVMSSKHLRGDINYAWPSAEIAVMGAKGAVEIIENTADYEKKFANPFVAAQRGFVDDIIEPVSTRRHICEDLDV
Brevundimonas_sp._ZP_05033122           RDQLETRREAARQGGGAARIASQHAKGKLTARERIEVLLDEGSFEETDMFVVPGDGVVTGRGTIGGRLVYVFSKDFTVFGGSLSGAHAAKIVKLQTMALTNGAPIIGLFDAGGARIQVESLAGYADIFLQNTLASGVIPQISVIMGPCAGGDVYSPAITDFIFMVKDTSYMYVTGPDVVRTVTNEVVTHEDLGGARVHSQKSGVADGAFENDLEALSEVRRLIGFLPDRDEALDTLVNPNQPYDIKELILKTVDADFFEIGADFARNIVCGFGRLDGQPIGIVANQLAGVLDIDSSRKAARFVRFCDAFGIPLLTFVDVPGFMPGTRQEYGGLIKHGAKLLFAYAEATVPKLTVITRKAYGGAYDVMSSKHLRGDVNYAWPSAEIAVMGAKGAVEIIAREAEYKERFANPFVAAGLGYIDDVIMPHGTRRRLIRALRT
Magnetospirillum_magneticum_YP_423606   IQQLEEKREGARMGGGEKRIAAQHKRGKLTARERIELLLDPDSFEEWDMFKIPGDGVVTGYGTINGRLVFVFSQDFTVFGGSLSEAHAEKICKIMDKAVQVGAPVIGLNDSGGARIQVASLAGYAEVFQRNVMASGVVPQISMIMGPCAGGAVYSPAMTDYIFMVKDSSYMFVTGPDVVKTVTHETVTAEELGGAVTHSTKSGVADLAFENDVEALLQLRRFMDFLERIETSLDTLINANKPYDMKELILKVVDGDFFEVQPGYAGNIIVGFARMEGRTVGIVANQLAGCLDISSSIKGARFVRFCDAFNIPIVTFVDVPGFLPGTSQEYGGIIKHGAKLLYAYAECTVPKITVITRKAYGGAYDVMSSKHLRGDVNFAWPTAEIAVMGPKGAVEIIARTEEYRQKFANPFIAGHRGFIDDVIMPRNTRKRICRSLAM
Verminephrobacter_eiseniae_YP_998140    LAQLEIKRERARQGGGEKRIATQHAKGKLTARERLELLLDDGTFEEWDMFVVPGDGVVTGYGMINGRLVFVFSQDFTVFGGALSEAHAEKICKVMDQAMKVGAPVIGLNDSGGARIQVASLGGYADVFQRNVLASGVIPQISMIMGPSAGGAVYSPAMTDFIFMVKDSSYMFVTGPEVVKTVTHEEVSAEELGGAITHSTKSGVADLAFDNDVQALLMLRRLYNYLERQEPSLDTLVHPNKPYDMQELIVKTVDGDFFELQPEYAKNILIGFARMDGQTVGIVANQLAGCLDIKSSIKAARFVRFCDAFNIPVVTFVDVPGFMPGTGQEYGGIIKHGAKLLYAYAECTVPKITVITRKAYGGAYDVMSSKHLRGDVNLAWPSAEIAVMGAKGAVEIIAREAGYKERFANPFVAGARGFIDDVIMPHETRKRICRSLLM
Polaromonas_naphthalenivorans_YP_982609 LEQLESKRAAARLGGGQKRIDAQHGKGKLTARERLDVLLDEGTFEEWDMFVIPGDGVVTGYGMINGRLVFVFSQDFTVFGGALSEAHAEKICKVMDQAMKVGAPVIGLNDSGGARIQVASLGGYADVFQRNVMASGVIPQISMIMGPSAGGAVYSPAMTDFIFMVKDSSYMFVTGPEVVKTVTHEEVTAEELGGAISHTTKSGVADLAFENDVEALIMLRRLYNYLNRMDMSLDTLVNPNKPYDMKELIAKTVDGDFFEIQPEYAKNIIIGFARMEGQSVGIVANQLAGCLDIKSSIKAARFVRFCDAFNIPVITFVDVPGFMPGTAQEYGGIIKHGAKLLYAYAECTVPKITVITRKAYGGAYDVMSSKHLRGDVNFAWPNAEIAVMGAKGAVEIIAKEAEYKARFANPFVAGARGFIDDVILPHETRKRICRSLVM
Delftia_acidovorans_YP_001564772        LDQLETKREQARLGGGQKRIDAQHKKGKLTARERIELLLDDGTFEEWDMFVIPGDGVVTGYGMINGRLVFVFSQDFTVFGGALSETHAEKICKIMDQAMKVGAPVIGLNDSGGARIQVASLGGYADVFQKNVLASGVVPQISMIMGPCAGGAVYSPAMTDFIFMVKDSSYMFVTGPEVVKTVTHEEVTAEELGGAITHTTRSGVADMAFDNDVEALMMLRRLYNYLDRADKSLDTLVNANKPYDMKELILKTVDGDFFELQPDYARNIITGFARMDGQTVGIVANQLAGCLDIKSSIKAARFVRFCDAFNIPVVTFVDVPGFMPGTSQEYGGIIKHGAKLLYAYAEATVPKITVITRKAYGGAYDVMASKHLRGDVNLAWPHAEIAVMGAKGAVEIIAREAEYKARFANPFVAGARGFIDDVIQPHETRKRICRSLQM
Azoarcus_sp._YP_932191                  IRQLDEKRAAARLGGGQKRIDSQHAKGKLTARERIELLLDPDSFEEWDMFKTPGDGVVTGYGTINGRLVFVFSQDFTVFGGSLSETHAEKICKVMDHAMKVGAPVIGLNDSGGARIQVASLGGYADVFQRNVMASGVIPQISMIMGPCAGGAVYSPSMTDFIFMVKDSSYMFVTGPEVVKTVTHEDVTAEELGGAVTHTSKSGVADLAFENDVEALTMLRRFMNYLDRQDFSLDTLVNPNKPYDMKELIIKVVDCDFFELQPDYAKNIIIGMARMDGQPVGIVANQLAGCLDIKSAIKAARFVRFCDAFNIPVVTFVDVPGFMPGTAQEYGGIIKHGAKLLYAYAECTVPKVTVITRKAYGGAYDVMASKHLRGDVNLAWPSAEIAVMGPKGAVEIIEREAEYKAKFANPFVAASRGFIDDVVMPHNTRKRICRSLAM
Novosphingobium_aromaticivorans_YP_4960 IAEMEKRREAARLGGGQKRIDAQHAKGKLTARERLEVLLDEGSFEEVDMYVIPGDGVVTGSGTINGRLVYVFSQDFTVFGGSLSERHAQKICKIMDMALKVGAPVIGLNDSGGARIQVASLGGYAEVFQRNVLASGVVPQLSLIMGPCAGGAVYSPAMTDFIFMVKDSSYMFVTGPDVVKTVTNEIVTQEELGGAVTHTTKTSVADLALENDIEALLAARDFFDYLDRLEPSLDSIVSATQPYDMHEVIRKTVDGEFFEIQPKHAGNIICGFGRVEGRTVGVVANQLAGVLDINSSKKAARFVRFCDAFNIPIVTFVDVPGFLPGTAQEHNGIIKHGAKLLFAYAEATVPKITVITRKAYGGAYDVMASKHLRGDLNYAWPTAEIAVMGAKGAVEII-KTREYEDRFANPFVAASKGFVDEVIHPHSTRRRVALGLRK
Azorhizobium_caulinodans_YP_001524691   LEELENRRVVARLGGGEKRIQAQHGRGKLTARERIELLLDHGSFEEFDTFVIPGDGVVTGWGTVNGRQVFVFAKDFTVFGGSLSEAHAQKITKIQDLALKTRAPIIGLFDAGGARIQVAALGGYGEVFKRNVTASGVIPQISLIMGPCAGGDVYSPAMTDFIFMVRDTSYMFVTGPDVVKTVTNETVTSEELGGAKVHTTKSSVADGAYENDVEMLLQTRRLIDFLPSFDAPLDTLINPNKPYDIKELILKVADADFFEIQAAYAKNIVTGFGRIEGRTVGFVANQLAGVLDADASRKAARFVRFCDAFEIPIVTFVDVPGFLPGTAQEYGGLIKHGAKLLFAYSQATVPLVTIITRKAFGGAYDVMASKHVGGDVNYAWPTAQIAVMGAKGAVEIIEQTRKYEQRFLSPFVAAERGYIDEVIKPHSTRRRIARALAM
Rhizobium_leguminosarum_YP_002283914    IELLEERRVEARLGGGQKRIDAQHRKGKLTARDRIDVLLDEGSFEELDMYVVAGDGVVTGWGTINGRQVYVFSQDFTVLGGSLSETHAQKICKIMDMAVRVGAPVIGLNDSGGARIQVASLAGYAEVFRRNAEGSGVIPQISVIMGPCAGGAVYSPAMTDFIFMVRDSSYMFVTGPDVVKTVTNEIVTAEELGGAGTHTKKSSVADAAFENDIEALEAVRQLFDFLARVESRLDSLISAAKPYDMKELIYAIADGDFFEIQEAYARNIVTGFIRLEGQTVGVVANQLAGCLDIDSSRKAARFVRFCDAFSIPILTLVDVPGFLPGVAQEYGGVIKHGAKLLFAYSEATVPMVTLITRKAYGGAYDVMASKHIGADFNYAWPTAEIAVMGAKGATEILARTKEYEERFANPFVAAERGFIDEVIMPHSSRRRIARAFAS
Sulfitobacter_sp._ZP_00955314           LEQLETRRDDARLGGGQKRIDAQHARGKLTARERIDLLLDDGSFEEFDMFVKPGDGVVTGWGTINGRLVYVFSQDFTVFGGSLSQTHAQKICKIQDMAIQNGAPVIGINDSGGARIQVDSLAGYAEVFQRNIEASGVIPQISVIMGPCAGGAVYSPAMTDFIFMVKDTSYMFVTGPDVVKTVTNEQVTAEELGGATTHTRKSSVADGAFENDVEALAEVRRLVDFLPDRIEALDTLVNANTPYDMKELIHKLADGDFYEIQEDFAKNILTGFIRIEGRTVGVVANQLAGCLDIDSSRKAARFVRFCDAFEIPILTLVDVPGFLPGTGQEYGGVIKHGAKLLFAYGEATVPMVTVITRKAYGGAYDVMASKHLRSDFNYAWPTAEIAVMGAKGATEIIRHTADYEERFANPFVAAERGFIDEVIQPRTTRKRIARAFAS
Paracoccus_denitrificans_YP_917451      LGELESRRRDARLGGGQRRIDAQHARGKLTARERLELLLDEGSFEEFDMFVRPGDGVVTGWGTINGRMVYVFSQDFTVFGGSLSETHAQKICKIMDMAVQNGAPVIGLNDSGGARIQVASLAGYADVFQRNIMASGVVPQISVIMGPCAGGAVYSPAMTDFIFMVKDTSYMFVTGPDVVKTVTNEVVTAEQLGGASTHTKKSSVADGAFENDVEAMSEIRRLVDLLNRVEPSLDTLINPNQPYDMKELILKVGDGDFYEIQKDFAANIITGFIRIEGQTVGVVANQLAGCLDIDSSRKAARFVRFCDAFEIPILTFVDVPGFLPGTGQEYGGVIKHGAKLLFAYGEATVPKVTVITRKAYGGAYDVMASKHLRGDFNYAWPTAEIAVMGAKGAVEILGRTKDYEDRFANPFVAAEKGFIDEVIQPHSTRRRVARAFAS
Hoeflea_phototrophica_ZP_02168578       IEEVEQRRAEARLGGGQKRIDAQHAKGKLTARERLDVLLDEGSFEEYDMYKYPGDGVITGWGTINGRPVYVFSQDFTVFGGSLSETHAEKICKIMDLAVQNGAPLIGLNDSGGARIQVASLGGYAEVFWRNVQASGVIPQISVIMGPCAGGAVYSPAMTDFIFMVKDTSYMFVTGPDVVKTVTNEIVTAEELGGASTHTKKSSVADGAYDNDVEALIEIRRMFDFLDRLENALDTLINPNKPYDMREVILRVADGDFFEIQANHAKNILCGFIRLNGTTVGVVANQLAGCLDIDSSKKAARFVRFCDAFNIPILTLVDVPGFLPGTSQEYGGIIKHGAKLLFAYAEATVPKVTVITRKAYGGAYDVMASKHIRADVNYAWPTAQIAVMGAKGATEILQRTADYEDRFANPFVAAQRGFIDEVIMPHSTRRRVVRAFEM
Rickettsia_prowazekii_NP_220986         PELLDERKNIARQGGGEARINAQHQKGKLTARERIEVLLDPNSFTETGMFVFLGDGVVTGYGTINGRLVFIYSQDFTVLGGSLGEYHAKKICDIIDQAIATGAPVIGINDSGGARIQVDALAGYGELFQRNVLASGVIPQITLIMGPCAGGAVYSPALTDFIFMVKNSSYMFVTGPDVVKTVTGEEVTQEKLGGARMHTTKSGVADLAFNNDIEALLEIRKFFNFLDRVDMSLSTLITPNKPYDMKELVERIVDGEFFELQPDFAKNIIIGFGYMEGYPVGFIANQLAGCLDINASRKAARFIRFCDAFNISIVSLVDVPGFLPGTSQEHEGIIKHGAKLLYAYAEATVPKITVITRKAYGGAYIVMNSKHLRGDINYAWFNSEIAVMGAEGAAEIIQKIDEYRKVVTSPFVAASRGYLDDIIRPQNTRWRICKALNF
Anaplasma_marginale_YP_153964           IQELESKKSKLKSGGGVSRVEKQHSKGKLTARERLEVLLDEGSFQEYGVFVISGDGVVTGSGTIYGQRVCVYSQDFTIFGGSLSEMNSKKICHVMDIAAKVGVPVIGINDSGGARIQVDSLAGYGEIFRRNVEMSGVIPQISLIMGSCAGGAVYSPALTDFVFMVHGSSCMFVTGPDVIRKVTFEEVTQEDLGGSAVHTKKTGVADRAFSDEIDALCQIRKFFSFMDRESESLNTLVSSSTPYDMYELIHKVCDGVFFELKPDFAKNIITGFGRIGGHTVGFVANQLAGCLDIDASRKAARFVRFCDAFNIPIVTLIDVPGFMPGVSQEYSGIIAHGAKLLYAYAEATVPKISVIVRKAYGGAYIVMNSRHLCGDVNYAWPSAEIAVMGSEGAVGIIRLVQEYNDKIVNPYVAASRGFIDDVIVPSSTRKHLHSALSL
Nitrosopumilus_maritimus_YP_001581606   LENYNNKHKTSQQGGGQDRIKAQHDKGKLTARERIDLLLDEGSFTEIDPMVFFTDGVVGGYGNVNGRQIFVFAYDFTVLGGTLSQMGAKKITKLMDHAVRTGCPVIGIMDSGGARIQIMSLDGFADIFYHNQLASGVVPQITASIGPSAGGSVYSPAMTDFVVMVEKAGSMFVTGPDVVKTVLGEEISMDDLGGAMTHGSKSGVAHFVAQNEYECMDYIKKLISYINRLDNNLINVINPLQPYDMKEIINSIVDHEFFEVHELFAPNIVVGYARMDGQVVGIIANNLAGALDIDSSNKSARFIRFCDAFNIPIITLVDTPGYMPGSNQEHNGIIRHGSKLLYAYCEATVPRITLVIGKAYGGAYIAMGSKNLRTDINYAWPTARCAVLGGEAAVKIMKLIDEFTEKFENPYVAASHGTVDNVIDPAETRPMLIKALKM
Cenarchaeum_symbiosum_YP_876582         LDKRSANNRSALMGGGEARIEAQHGKGKLTARERIAIMLDEGSFTEVDSLAFFGDGVVGGYGRIDGRKVFVFAYDFTVMGGTLSQMGAKKITKLMDHAVRTGCPVIGVMDSGGARIQIMSLDGFADIFYHNQLASGVVPQITASIGPSAGGSVYSPAMTDFVIMVEKSATMFVTGPDVVQTVLGESISFEDLGGAMTHGSKSGVAHFVAKNEYDCMDYIRKLLSFIDRLDHGLIGMINPLQTYDMKNVIHSIVDRTFLEVHENFATNIIVGFGRFNGRAAGIVANQLAGALDIDASSKAARFIRFCDAFNIPVITLVDTPGYMPGSDQEHGGIIRHGSKLLFAYCEATIPKITLVIGKAYGGAYIAMASKNLGTDINYAWPTARCAVLGAEAAVKIMELIGNFAEKFDNPYVAASHGTVDAVIDPAETRPMLIKALEM
Tropheryma_whipplei_NP_787151           LEKYRQAYEVAVEDS---AKEKQHSKGKMTARERIDKLLDENSFTEIDQFAHPGDSVVTGFGSIDGRKVAVYSQDFTVFGGSLGEVAGRKIVKTMDLAMSAGIPVIGLLDSGGARIQIAALTKYGEIFKRNVAASGIIPQISIVMGPAAGGACYSPALTDFVIMVDQISYMFITGPDVIKAVTGEEVTFEDLGGANMHNATSGVSHYMAHSEDDAIAYARELIGFLEESDLELNSIVNPNKPYDMQFVIERIVDGNFLEIQSAYAKNVIIGFARISGFSIGIVANQMAGALDINASEKAARFVRFCDAFSIPILTLVDVPGYLPGTEQEWTGIIRRGAKLLYAYSEATVPMVTIILRKAYGGAYIVMGSKALGADINLAWPSAEIAVMGAQGAVNILKLVKEYTDKFANPFIAAQRGYLDAIIEPAQTRIAIATAFQT
Corynebacterium_diphtheriae_NP_939034   IADFKARRAEANTPMGETALNKVRGQGRMTARERLDYLLDEGSFIETDQLAPVTDGIVTGWGTIDGREVCIFSQDGTVFGGALGEVYGEKMIKIMELAVTTGRPLIGLYEGAGARIQAVSLDMIARTFYHNINASGVVPQISVIMGACAGGNAYSPALTDFVLMVDQTSKMFVTGPDVIKTVTGEMITQEELGGASAHMAAAGNSHYTASSDEDALEFVQELVGFLTPDDLRLDHIISPASPYDVRDIIESLTDGDYLEIQADRAENVVIAFGRIEGESIGFVANQLAGCLDIDASEKAARFIRTCDAFNIPVVMLVDVPGFLPGAGQEHNGILRRGAKLLYAYGEATVPKITVTMRKAYGGAYCVMGSKGLGADVNLAWPTAQIAVMGAAGAVGFLAFEQEYENHMLNPYMAAERGLIDAVILPSETRGHISRNLRL
Renibacterium_salmoninarum_YP_001626087 IADFRDRIAQAAQPSGPEAIEKQHARGKNTARERIALLLDEGSFVEFDALAKPGDGLVSGYGTVDGRTVAVYSQDFSVYGGSLSQVNGEKIFKVQEFALRNGCPVVGILDGGGARIQVASLAMFADIFRNNVHASGVVPQISIIMGPSAGGAAYSPALTDYVVMVDKTSHMFITGPDVIKTVTGEDVDMETLGGARQHNVTTGTSTYLAADEVDAIEFVRELLDFLSSDDLALDTLISANQPYDMRAVIENIIDGHFLEMQALYAPNVIIGYGRVEGHTVGIVANQFAGTLDINASEKAARFVRHCDAFNIPILTLVDVPGFLPGKDQEFQGIIRRGAKLLYAYAEATVPKLTVITRKAYGGAYIVMGSKKLGADLNLAWPSAQIGVMGAQGAVNILDLIQQYEEELLNPYQATQLGYVDAVVSPSETRSQIIRGLRA
Mycobacterium_avium_ZP_05218201         LAELHKRREESLHPVGEEAVEKVHAKGKLTARERILALLDEDSFVELDALARPGDGVITGYGTIDGRDVCIFSQDATVFGGSLGEVYGEKIVKVQELAIKTGRPLIGINDGAGARIQVVSLGLYSRIFRNNILASGVIPQISLIMGAAAGGHVYSPALTDFVVMVDQTSQMFITGPDVIKTVTGEDVTMEELGGAHTHMAKSGTLHYVASGEQDAFDWVRDLLSYLTDEDLELDTLISPNQPYDMHEVITRILDDEFLEIQGGYAQNIVVGFGRIDGRPVGIVANQFAGCLDINASEKAARFVRTCDCFNIPIIMLVDVPGFLPGTGQEYNGIIRRGAKLLYAYGEATVPKITVITRKAYGGAYCVMGSKDMGCDVNIAWPSAQIAVMGASGAVGFVQLQQEYEDTLVNPYVAADRGYVDAVIPPSHTRGYIATALRL
Rhodococcus_jostii_YP_708121            LADLRNRQAEAQHPSGEAAVEKVHAKGKLTARERITALLDEGSFVELDALARPGDGVVTGYGTVDGRDVCVFSQDATVFGGSLGEIYGEKIVKVMDLALKTGRPLIGINEGAGARIQVVSLGLYGEIFHRNVQASGVIPQISLIMGPAAGGHVYSPALTDFVVMVDQTSQMFVTGPDVIKTVTGEDVTMEDLGGAHTHMVKSGVAHYVASGEQDALDYVKDLLSYLTAEDLELDTLISANQPYDMHEVIRRILDDEFLEVQAERAGNIVVGFGRVDGRSVGIVANQFAGCLDIDASEKAARFVRTCDAFNVPIITLVDVPGFLPGTDQEYNGIIRRGAKLLYAYGEATVGKITVITRKAYGGAYDVMGSKHMGADVNLAWPTAQIAVMGASGAVGFVQLQQEYEDTLVNPYVAAERGYVDAVIPPSHTRGQIVAALRL
Nocardioides_sp._YP_924682              LADLDRRLEEAVHAG-SAKVEKQHAKGRKTARERIEMLFDEGSFVELDELARPGDGVVTGYGTVDGRQVCVFSQDFTVFGGSLGEVYGEKITKVMDLAIKTGCPIIGINEGAGARIQVVSLGLYGEIFRRNVHASGVIPQISMIMGSCAGGHVYSPAVTDFTVMVDGTSNMFITGPDVIKTVTGEDVSMEDLGGARTHNTKSGNAHYMGSDEEDAIEYVKALLSYLTDLDRSLDTIISPNQPYDMHEVIAAALDQEFLEVQELFAPNIIVGFGRVEGHSVGVVANQFAGTLDIDASEKAARFVRFCDAFNIPVLTFVDVPGFLPGTDQEWNGIIRRGAKLIYAYAEATVPLVTIITRKAYGGAYDVMGSKHLGADINVAWPTAQIAVMGAQGAANIVEVIDEYETTLANPYIAAERGYVDAVIAPHETRLEIVRSLRL
Streptomyces_coelicolor_NP_629079       LADLRRRIEEATHAGSARAVEKQHAKGKLTARERIDLLLDEGSFVELDEFAPYGDGVVTGYGTVDGRPVAVFSQDFTVFGGALGEVYGQKIVKVMDFALKTGCPVVGINDSGGARIQVASLGAYGEIFRRNTHASGVIPQISLVVGPCAGGAVYSPAITDFTVMVDQTSHMFITGPDVIKTVTGEDVGFEELGGARTHNSTSGVAHHMAGDEKDAVEYVKQLLSYLTDEDAELDTIVSANQPYDMHSVIEHVLDAEFFETQPLFAPNILTGFGRVEGRPVGIVANQFAGCLDITASEKAARFVRTCDAFNVPVLTFVDVPGFLPGVDQEHDGIIRRGAKLIFAYAEATVPLITVITRKAFGGAYDVMGSKHLGADLNLAWPTAQIAVMGAQGAVNILRLIQEYEDALLNPYTAAERGYVDAVIMPSDTRRHIVRGLRQ
Corynebacterium_diphtheriae_NP_940496   LADLRARLEKAQDPGSERARAKRDEAGFTTPRQRINRLLDAGSFVEIGALGPYGDGVVTGYGRIDGRPVAIYAHDKTVYGGSVGETFGRKVCEVMDMAIKIGCPVIGIQDSGGARIQVTSLAMYSEISRRQLPLSGRSPQISIMMGKSAGGAVYAPVTTDFVVAVDGRAEMYVTGPAVIKEVTGEDITSHDLGSARQQE-LNGNVSYVAADEDDAFNYVHDLLQHLMAADQSLDTFMDTNAGYDMHSLLKLIFDDDFLEIQPNFAPNIIVGFSRIDGRSVGVVANQYAGCIDADAADKAARFIRICDAYNIPILFVVDTPGYLPGVDQEKVGLIHRGAKLAFALVEATVPKISLIVRKAYGGAYAVMGSKNLSGDINLAWPTAQIAVMGAAAASVMILFMDFYDENMTSPYVAAERGYIDAMIQPHETRIALRRALRQ
Rhodococcus_jostii_YP_704021            LAELREKLETAKEPAGEQAIAKRAKKGIPSARERIDMLLDPGSFIEVGGLMLYSDGVVTGHGTVEGRPVAVFSHDQTVFGGSVGEMFGRKVAAIMEFAAKIGCPCVGINDSGGARVQVTSLAWYAELGRRQEPLSGMCPQISMILGKCAGGAVYAPINTDVLVAT-EESYMFVTGPDVVRKITGEDVSLEELGGARNQA-QYGNLHHVAADEKAAFEWVRKYLSFLTDSDRDLDTFIADNAGYDMHDILLRIFDGEFHEIGGQVALNIITGFARVDGRTVGVIANQAAGALDAQASDKAAHFIRICDAFDIPLVFAVDTPGFLPGLEQERIGVIKRGGRFIFAFVTATVPKVTVVIRKAYGGAYAVMGSKQLGADINFAWPTARIAVMGAEGAVDLIQLINFYNENIATPYIAAERGYIDAVIEPATTRLEIRKALTM
Acidothermus_cellulolyticus_YP_872633   ---HDTRPG---TSGPQD-LDP------RTPTARLGAFFDPGTFQPISPLD--DCGVLAGVGTVAGTHTVAFASDPTIQGGAMGSVGCSVIVGAYDRALADGAPIVGLWHSGGARLRVESLDGVGRVFAAMTRASGKIPQISVVLGPAAGGAAYGPALTDIVIMGPA-GRIFVTGPDVVRSVTGEDVDMERLGGAEVHGRRSGVVHLLADSDEQALGYARDVVALLPLVDVDLADRIAAKRAYDVHPLVDGLLDSPGVELHPKWAPNIVTTLGRLAGRTVGVIANNLGGCLDTTSAEKAARFVRMCDAFGVPLVVVVDVPGYLPGLGQEWDGVVRRGAKLLHAFAEAVVPRITLITRKAYGGAYIAMNSRALGATRVLAWPGAEVAVMGAVAAVRILELAAEHEKIAGGIEKAVALGVVDDVVDPARTRSAIADAIAA
Mycobacterium_tuberculosis_ZP_06799173  ---MTIMAPEAV---GES----------LDPRDPLLRLSN---FFDDGSVE--RSGVLAAAGTVNGVRTIAFCTDGTVMGGAMGVEGCTHIVNAYDTAIEDQSPIVGIWHSGGARLAVRALHAVGQVFEAMIRASGYIPQISVVVGFAAGGAAYGPALTDVVVMAPE-SRVFVTGPDVVRSVTGEDVDMASLGGPETHHKKSGVCHIVADDELDAYDRGRRLVGLFAEAGDTIHALLSSRRAYDVRPIVTAILDADFDEFQANWAPSMVVGLGRLSGRTVGVLANNLGGCLNSESAEKAARFVRLCDAFGIPLVVVVDVPGYLPGVDQEWGGVVRRGAKLLHAFGECTVPRVTLVTRKTYGGAYIAMNSRSLNATKVFAWPDAEVAVMGAKAAVGILQLAAEHERIAGGVDSALDIGVVDEKIDPAHTRSKLTEALAQ
Eubacterium_siraeum_CBK96845            IAEMEQTAA-------------------SEAANKLISLFDEDSFVELGKFVGEKTGVVSGYGYVDGAVVYAYAQDTSVNAGAVNTAAALKIKKVYELALKNGAPVIGIFDSKGGDIKMKTLGAYGEIAKMSAALSGAVPQIAVVDGLCAGTAAMIACMADVVIMTEK-SELFMTAPFTADDKTA--------GAGTAENAKSGVAAILAKDSDEAIAKAKQLLSVLNDYYMEDAAVSDLKG----IELINSVADESVIELYKQFGTSAVTAIGSLNWRTAGFVATNNGAKLTADDSAKIARFVTLCDAYSIPVVTFVDSEGFEKSSAAELAGSIRDSAKLAQAYASATTAKIAVVTGKAYGSAYVALASTAAGSDFTFAWEGAVIAPTTPEAAVVFLKQAQEYADNEADAFTAAANGYVDRVITAEDTKSALTSAIEA
Ruminococcus_gnavus_ZP_02039588         ---------------------MSNNATENSASRRIATVLDEGSFVEIGGAVTPADGVITGYGVIDGNLVYVYSQDASVLKGAIGEMHAKKIANIYDMAMKMGAPVIGLIDCAGLRLQTDALEAFGSLYFKQAMASGVIPQITAVFGMCGGGLAVVPGLTDFTFMENKEGKLFVNSPNALE---GNIDSKCDTASAEYQSKTAGLVDVT-GTEEEILGQIRSLICML------LNRVCLANAAEDTGIALATISDNIFFETKREYAKEMVTGFIRLNGMTVGAVANRYEQVLTVDGCKKAADFINFCDAFSIPVLSLTNVTGFEATLEAEK-DMARAVAKLTYAFANASVPKVNVIVGKAYGSAYIAMNSKSIGADLVYAWPTAEIGMMDASMAAKIMEKAAEYKELQSSPVSAARRGYVDAIIDAADTRKYVIGAFEM
Bryantella_formatexigens_ZP_05349002    ----------------------MSNTAQTLAGKRIAALLDENSFVEIGGSITPADGVITGYGVIDGSLVYVYSQDASVLGGTIGEMHAKKITGIYDLAMKMGAPVIGLIDCAGLRLQTDALNAFGEIYAKQALASGVIPQITAIFGTCGGGLAIVPGLTDFTFMEEKNAKLFVNSPNALD---GNTKEKCDTAAAKFQSEEAGLVDFT-GSESEVLAGIRQLVGLL------LNRVCLANCVGDTSILLGQIADNVFVETKAAYAKEMVTGFLRLNGQTVGAVANRYDAVLTKRGATKAAEFVQFCDAFSIPVLSLTNVKGFKADMHSER-GIAKAVARLTYAFAEATVPKVNVIIGAAYGSAYTAMNSKAIGADMTYAWPTAEIGTMDAKLAAKIMEKAAEYAALQTSAASAAKRGYVDAVIDACDTRKYVIGAFEM
Leptospira_interrogans_YP_001476        NELGKELLNKPLLGGGVDRILVQHSKDRMTVWERIKVLTDQEPNILYQNWGLDGASLVTGILNINGRDVAVYGHDFTLRAGSMDATNGSKLARLIYMAGEHGIPLIGMNDSAGAYVPVGGLDGYSEAFTALRKISGVVPSLMLMFGFNAGGGAYLPRQGSFMIQCDN-TFFGLTGPGVVKSVLGEDISADDLGGPKVHG-QSGVVDIVTGDELGSLRTALRLLSYLATSDPTEEILFGMNTPFDITLYLQNICDGQYFEIQGQRSRNLVTAFGRIGGHVVAFVANNSSGQIDIGAARKGTRFIRFCNLYNIPIVFLEDTTGFLPGKEQEQNGIVLEGRKLLDSIIDIRTPRLTLIIRNAFGGAYACFNSYHTGADMVFALPTARIAVMGPAGKDYVYTLSTQYEKELMNPKEALSLGSVSRIVLPGTTRNILFQNLDY
Sorangium_cellulosum_YP_001613931       AEELRRRPY---VSAGPENIIRQHSKGRMTIWERIRVLTPP-PRVVFENWG--GASLVTAILRIGSRDVALYGHDFTIRAGSMDATNGRKLARLFQLAGERGIPLIGLNDSAGAYVPVGGLDGYAEAFAALRKISGVVPSIMCMFGFNAGGGSYLPRQGSFVIQPGG-TFFGLTGAAVVKSVLGEVVSPDDLGGPRVHG-ASGVADLTVPDEVGALRTTVRLLGYLVGRETTIDTLLGYNTPLDINIIIQRICDGDYFEVQPQRARNTITAFGRVGGRVVGFVANNASGQIDVAAAYKNARFIRFCNLYNIPLLFMEDTTGFLPGREQEAMGIVQAGRAMLDAIIDVRTPRILLLVRNAFGGAYASFNNYATGADVVLALPTTRVAVMGPAGKEFVYEFSARYERELMNPREGLSLGSISRLVMPRELRSVIAENLEF
Anaeromyxobacter_dehalogenans_YP_463676 GWELIQRPIRSV---PVDQIEKQHIKKRMTVWERIRVLSDKEPMVLYQNWG--GASLVTAILNIGGRDVAVYGHDFTVRAGSMDATNGSKLARLFRMAGEKGIPLIGMNDSAGAYVPVGGLDGYAEAFTALRRISGVVPSIMCMFGFNAGGGSYLPRQGSFVIQPAD-TFFGLTGPGVVKSVLGEEISPEDLGGPKVHG-ASGVADLTVIDELAALRQAVRLLNYVLDRKTWINTLLGFNTPFDVSIIIQQVCDGDFFEIQPDRAREVVTAFGRLGGHVVGFVANNGSGQIDCDTALKIARFVRFCNIYNIPIIFMEDTTGFLPGREQEARGIVQAGRSMLDAIVDVRTPRILLILRNAFGGAYASYNNYPTGADVVLALPTTRLAVMGPAGKEFVYALGRRYEKELMNPKEGLALGSISSLVMPTDLRKVLGQNLHF
Sorangium_cellulosum_YP_001612425       VKDLEARRELVRRMGGEERVAKQHARGKMTARERLAAFFDDGVHFEVGMHGPPADAVVCGFGKVDGRMVCAAAYDFTVKGGSIGQTGEEKVTRLRQMALRGRWPIVWFIDSGGARIDISLFAGSGHLFREQVHMSGVVPQVAAMVGPGAAGTAYIPGLADFVPMVKDVGSLALGGPALVRAMTGEDISEQELGGSKVHTTKSGVGDAEYPSDAECIAAVKRYLSFFIDRREELLDLLSPRRAYDMLKLIDAIVDGERFDLKPRWARSIITCLARIGGQPVGVVANQMGGILDVDASDKAARFMQICDAFNIPLVFLQDVPGFMIGSKVEHEGIIRHGAKMLHVMAAATVPKITVVVRKAYGAGYYVMCGRAYEPDLIVGWPTAEISVMGPEGMLGIAGMVDAIQKNIDV-MKVAGWGLIDDVIDPRDTRRAIAWGLEL
Aspergillus_niger_XP_001396821          INTLRTLASTPDSSR---RYIRQKQAGKLWVRERLEQLLDPDSFQEIGSLSTPSNNV-QGAGKLRGRRILLTADDFTLRSGHADGASHGKTIYLEKLALALRLPVVKLVDGGGGSVTWSYLP-YVSMYRHVVEQLNQIPNLGAVVGPAIGLGAARVVSCHFSVMAADVGSLFNAGPEVVKGATFEGLDFQTLGGPMIHC-TNGTIDNLAANEAECYEQLRTVLSYLEDREDELRRIIRQTRMYNPWTIITSVVDGSWFEIGALWGRTAIGGLARLGGRPVGVISLNNGGALDAAGSQKLARLLKLCDVMNLPVLQFIDVPGYAIGTVAERTATMRWGVELGKTYFTTTIPLFNVITRRAYGVGGLMLGARD--PVMQVAWPSGQWGSLPLEGGIEVAELEEEYRRL-MNPVRTANAFGVEEIIDPKDTRRVCCAWAQH
Coprinopsis_cinerea_XP_001838958        LSQLKAQQALVRLKD-PG-YIRQKANKKLWVRERIDGILDKDSFAEVGSISTPANNV-TGWGKVDGRKVFVTADDFSVRGGHADGGIMNKEIRLLDGSSGGGSVALYLTM-GATYIP------QMNILSRTIEALSVVPVVSALLGPVVGLASAKACLGHFSVMVKDLSQLFAAGPPVVKQATFEDLSKEELGGWEIHA-RNGTVDNVASSEADAFRQIRAFLSYLPVDRRELLNIIRRRAPYDIRRVIHLIVDSTFFEIGEHWGRSIVTGFARLAGRPVGVLSSDNGGAIDALGSQKTTKFVNLCNHFGVPILNLVDQPGFAIGSQAERNATIKHGAATMVALYHATIPIYTTIIRRAFGVAGCAFADPEDGRGVRVAWPSGDWGSLPLEGGIEAAELLGKFEDV-RSPMRTANQFGIEEIVDPRDTRRLVCEWIVH
Bradyrhizobium_japonicum_NP_770580      LDELARREAFARMGG-VDKVKRQHDQGRLTVRERIDKLIDKGSFHEIGAVSTPANCV-FGRARVDGRTVVVVGDDFTVRGGSADASISAKPLMAEEMAHDFRLPIVRIIEGGGGSVKLPGGIG-GTRWYRFTTENLSVPVVALGLGSVAGLGAARLAASHYSIMTRK-SAMFVAGPPVVK-ALGQDLSKEELGGADIQT-RAGAIDHAVGTEEEAFACARRFLSYLPERTEELMNAVNRKQVYKMRPIIESVVDGSFFEVAKNFGKPIIVGLARLEGRAVLLLASDYGGSWTADACQKVVRWVDFAETFHLPIVYLMDCPGFMIGLDAEKAATIRHGVRVMAAVNQTTVPWCTVILRNAFGVGVVHQPADRFS--IRYAWPSAYWGSLPLEGGIEAAREIEERLNKLRSPFRSAEKFWVEEIIDPRKTRSLLCEFARL
Erythrobacter_litoralis_YP_458870       LEELKRREALAEEMGGPEKVARQHSRGKMDARARLAALVDDGSFREIGKIAITPAPYLFGKALINGRPVVATADDFTIRGGAADAGIRRKMLQAEQMAHELKLPIIRMIDGGGGSVKIPAVPGWGD-----VVKNLDVPVVALALGPTAGLGAARIVASHYSIMVKGLSQIFAAGPA-VVDGLGHQQAKEELGGSDIHTR-NGVVDDEVGSEAEAFARARHFLSFMVDRREELLSLVEEKQVYSMRRCLDMVFDGTVFEIGRNWGRACITALARLDGWPVFVLASDLGGSWEAKTSEKVERFVKLADQFRLPIVHLVDNPGFMIGREAEIAGTIRYGVQAMNAVYKATVPLASIVMRRAYGIAGSAMSNA-ER-YQYYCWPSGDWGSLPIAGGLEVAAIRARLDKV-TSPFRSAERFNVEDIIDPRDTRPLLCEFADL
Rhodospirillum_centenum_YP_002296488    IEELRRRQELAQRMGGPEKVARQHANGRLTVRERIGKLLDAGTFREIGSLAFTPANFLFGRGRLNGRPVVVGGDDFTVRGGAADAGIFQKQIMAEQMANELRLPIVRLIDGGGGSVKFTYVPF-NP-GWDWVVANLAVPVVSLALGPVAGLGSARAVSSHYSLIVKGTAQMFIAGPAVVARI-GPSLDKEDLGGASVHT-RAGAIDDEVASEEEAFERTRRFLSYLPARRDDLLSAIDRRQVYKIRPVIETLVDGSFFEMGRRHGRSLVTGFARLDGWPVALIATDFGGAWDAAAAQKLIRFVDLAETFHLPVVHLVDVPGFSVGPEAEKSATIRHGARALAAVYQASVPWCSIILRRAFGVGAGMMNHARLR--YRYAWPSGDWGSLPMEGGIEVAEIQARLERM-RSPFRTAEHFSVEEIIDPRETRSLLCEFANL
Verminephrobacter_eiseniae_YP_995629    VDELQWRKQLAQQMGGAEKVQRHKDAGKLTVRERIEAIADPGSFQEIGALALRPSNLVIGHAQIDARPVVLMGDDFTVRGGANDGAVGDKLVHAERMAGDLRLPVVRLVDGGGGSVRHTLLPE-MRVWQHVVENMSLVPVVSLALGSVAGMGAARVAASHYSVMVKGLSQLFNAGPPIV-AHIGQQVSKNELGGSQIHT-RNGVVDDEVDTEAEAFARARRFLSYLGAAPAALLAAIDARSVYKIRPIVQTLVDDSFMELGGKWGRALATGLARIDGWPVAVLASDYGGGWDRATSDKLIRFVDLAQVFHLPVVNLVDVAGFQIGVDAEKSGVMRSGVRALAAIYQTTVPWCSIIVRRAYGV--AAAGHQHMGRHWRYAWPSANWGSLPIEGGLDVAEIEQRLRRL-TSPFRSAEAFVIEDIIDPRETRARLLDFVHL
Acidovorax_ebreus_YP_002554846          VDEIAYRHAAAKMGG-DDKVARHKAAGKLTVRERISACTDPDSFTEVGSLTTP-SNLVMGRARIGGRPVVVVGDDFTVRGGANDGAVGDKLIFAEKMAHDLRLPMVRLVDGGGGSVRYTSVPT-MKVWSQVVENLSTVPVVSLALGSVAGMGAARVTSSHYSLMVKGTAQLFNAGPPVVARI-GQNVTKEELGGSQIHT-RNGVVDDEVASEEEAFERVRRFLSYLARRDEWLLSAIDGRKVYKIRPIVECLVDGSFLEMGRQWGRAIVTGLARIDGWPVAVVASDYGGGWDGPSAEKFTRFVDLAQTFHLPVLNLVDIAGFQIGVEAERAGIMRYGARALAAVYQATVPWCSIIVRRAYGV---AAAGHQHMGRFNYAWPSANWGSLPIEGGLEVAEIEQRVRSL-TSPFRTAEAFGIDEVIDPRDTRRLLCEFANL
Ruegeria_pomeroyi_YP_167756             VDEINRRREIAKELGGAEAVKRQHDAGRLTVRERIDMLVDEGSFRELGALTVTPANAVIGRGTIDGRKVSIDGDDWTIRGGSSEATVSEKWIYAENYAEAMRMPLIRLVESGSVKILAATKLP-AYPTWNLARMMGTIPIVGLALGPCAGLGAIKAATAHYSVMVKGTSQVFAGGPPVVERGMGVKVDKEDLGGSKIHTRESGVMGNEARSEAEAFEMARRFLSYLESDDPKLIEIIDKRKVYKSRKILDMVFDGSVFELTKGYGRSVVTCFARLGGRPVGVITTDYGGGMTKASAAKMEAFIDLCDTFHLPIVHMVDQPGTIVGPEAERSGAVKGSVRVCMAIEQSQVPWCAIITRRCYGLGS--TFGRVQGINLHYAWPSGRWGSIPVDGGAEAAEIEGHFFHM-ESPFLTAEKFRIPDIIDPRDTRALLNDWLDD
Rhodococcus_jostii_YP_702745            LAEIRQRHEVTLDAA-RPAIAKRTKLGRRSARANIDDLVDPGSFVEYGPLVTPADGLVAGLATVNGDQAVVLSYDYTVLAGTQGMRNHAKTDRVIELAGRKQVPVVLFAEGGGGRPGAGPAAG-LDLFRSLAALNGKVPLVSVVSGRCFAGNAALAGVCDVLIATPD-ANIGMGGPAMVEGGGLGVYRPEDIGPVDVQR-RNGVIDLLARDEAHAVELAKKYLSYFEAPDERARHVVNRLRAYDVRSAVEAIADGSVLELRRDHGVGIVTALIRVEGAPYGLVANSLGGAIDAVAADKMARFLELCESFGLPVVSLCDTPGFMVGPDSEKEATVRRFGKLFVAGARMTVPYGTIILRKGYGLGAMAMAGGSFHSEFTVAWPTGEIGAMGLEGAVRLGQLVDAAYQH-GKALNAATIFELDDVIDPADSRAWIVRLRRP
Saccharopolyspora_erythraea_YP_00110535 LAALRERRAVLADEA-RPDVARWHDRGRRTARENIADLCDEGTFVEYGGLATPADGLVAGVGAVNGARVVAMSYDYLVLAGTQGQRGHAKKDRMFELAESARLPVVLFAEGGGGRPGVTGLD--CRAFALYARLSGVVPLVGIASGRCFAGNAALLGCSDVVIATPD-ASIGMGGPAMIEGGGLGVFAPDEVGPTEVQR-ANGVIDLVARDDADAVALARKYLSYFEAPDARLRHAVNRLRVYDVRALIEDLADDSVLELRRDFGHGAVTALVRVEGRPLGLIANNLGGAIDSPAADKIARFLQLCDAFGLPVLSLCDTPGFMVGPDAERTATVRHVSRMFVNAAAMSVPFGVIVLRKGYGLGAQAMAAGGFRPRFTIAWPTGEFGPMGLEGAVRLGMVAAEYER--GQATNVASAFEIDDVIDPAESRRWIAALLTP
Bradyrhizobium_japonicum_NP_773932      LAELIARQANTLDAN-RPAVERRRNTDQRTARENVAQLVDDGSFMEYGSLATPADGLVMGVATVNAERCIVVAYDYTVLAGTQGHMNHKKIDRMLTLAEDWRVPLVFYAEGGGGRPGRLGMTGDGPSFVQFARLSGLVPVIGVVSGYCFAGNAAMLGCCDVIIATKN-ASIGMGGPAMIEGGGLGVYHPAEVGPVSFQS-PNGVIDILVEDEEEATRVAQKYLSYFQAADQRLRRAINRLRVYDIRSVIDLVADDSVLELRRDYGVGMITALIRIEGKPFGLIANNLGGAIDADAGDKAARFLQLCDAFDLPIVSLCDTPGFMVGPEAEKTAIVRHVSRMFVTGASLTVPLFGIVLRKGYGLGAQSMIGGGFHASFFAAWPTGEFGGMGLEGYVRLGNKVAELYAN-GKAVSIASVFEIDNVIDPAETRRWIMAGLRS
Parvibaculum_lavamentivorans_YP_0014139 LQHVIERHALGLDENRPDAVARRRKRNQRTVRENIDQLCDEGSFIEYGALASPADGLVSGIGTVNASRAMVMGYDFTVFAGTQGAMNHKKMDRMLFLARDQKLPIVLLAEGGGGRPGTAGVAGDTPSFHTFATLSGKVPLVGMTAGRCFAGNAALLGCCDVIIATAD-SNIGMGGPAMIEGGGLGVYAPEDIGPAAVHR-KNGVIDIFVKDEEEAIEACQKYLSYFEESDQRLRHMINRLRAYDIDKVIEGVADGSVLELRREFGIGIKTALIRMEGRPMGLMANNLGGAIDAEAADKAARFMQLCDAFGLPILSLCDTPGFMVGPEIEKEAQVRHVSRMFVTAANMSVPLFAVVLRKGYGLGAQAMTAGSFHPFFNISWPTGEFGGMGLEGAARLGKMVDRYYEN-GKATNMAAFLEIDAVIDPAETRHWITRGLKS
Pseudomonas_aeruginosa_ZP_04927823      LAHIRADLAEVLAALGDERRPQALARGQRTARENMLDLLDEGSFSEYGGFASPADGLVAGTGTVGAARCLVLAYDYTVFAGTQGVMNHKKTDRLLGLAEQWRLPLVLFAEGGGGRPGFVGVAGDCHTFVGMARLSGLVPLVGVVSGRCFAGNAALLGCCDVIIATRD-ATIGMAGPAMIEGGGLGRFAAEEVGPTGVQG-PNGVIDVLVEDEAEAVAVARRYLGYFSCADQRLRHLVNRLRAYDIRQAIEVLADGSVLELRRQFAPGLVTALLRIEGRAFGLIANNLGGAIEAAAGDKAARFMQLCDAFDIPIVSLCDTPGFMVGPEAEKQATVRHVSRMFVSAASLTVPFFTVVLRKGYGLGAQAMAAGSFHPLFTVAWPSGEFGAMGLEGAVRLGRREALFRGMVDKALNMASYLEIDAVIDPAETRAWLLRGLAV
Ralstonia_eutropha_YP_727390            LQRVLDRHAFLYDAA-RPEVARRHARGQRTARENVDDLCDAGSFREYGGLATPADGLITGTGAVNGSRCAVLAYDATVLAGTQGKRNHIKTDRILEVALRNRLPTVIFAEGGGGRPGFPTVAGYQPSFAAFAELSGEVPVVGIASGRCFAGNAALLGCCDLIIATRN-ANIGMAGPAMIEGGGLGVFRPEDIGPATVQY-HNGVVDLLVDDEADAVAAARHYLSMFQAPDTLLRQVVNRLRVYDTRAAIAGLADGSVLELRAGFGTGIHTALARIEGRPVGILANNLGGAIDADAADKAARFMQVCNAHGLPIVSLIDTPGFMVGPEVEARAQVRHVSRMFVAGAKLRVPFLAVVLRKGYGLGAMAMAAGGFRPTFTVSWPTGEFGGMGLEGAVRLGQLVAQMYER-GHAINAAAALELDAVIDPAATRQWVVSGLEA
Delftia_acidovorans_YP_001562103        LQRVIDRHAFTRDAARPEAMAKRHAQGSRSARENIADLCDEGSFIEYGALATPADGMVTGMGSINGARAVVMSYDATVLAGTQGARNHAKTDRMLGIALAQKLPVVLFAEGGGGRPGTPVVAGHVHTFAAYAALSGQVPVIGITHGRCFAGNAALLGCSDVIIATRA-SCIGMGGPAMIEGGGLGVFRPEQIGPSSVQH-ANGVIDVLVEDEAEAVAAARHYLSFFTAPDTRLRHVVNRLRAYDTRAAMAHLVDGSLLMLRTGFGAGIHTALARIEGRPVGLMANNLGGAIDADAADKAARFMQLCNAHGLPIVSLVDTPGFMVGPEIEKTAQVRHVSRLFVTAAKLRVPYFSVVLRKGYGLGAMGMTAGSFHPVFNVAWPTGEFGAMGLEGAVRLGRLLAQQYAH-GEAMHMAGTLEIDAVIDPADTRAWLSRGLAG
Phenylobacterium_zucineum_YP_002131888  LAEVIERHRLTLDEA-RPEIAKRRRTGQRTARENLADLFDPGSFSEFGALATPADGIVTGVGSVNGDRCVGLAYDFTVLAGTQGHFNHKKTDRILEFAEHWKAPIVWYTEGGGGRPGLSASSLDTTSFTTFARLSGLAPRIAINSGRCFAGNAVFFGCADVTIATRY-SNIGLGGPAMIEGGGLGVFTPDEIGPSDVLY-ANGAVDLLVEDEAAATAAAKQILGVF-CEDQRLRHLINRVRAYDVREVIRTLADGTWLELRGGYGKGMITGFLRVEGRPLGLIANDLGGAIDSEGAEKGARFLQLCDAFDTPVLSLCDTPGFMVGPQSETTAAVRRGSRLFVTATSLTVPLFTVVLRKGYGLGAQAMAGGDFSPAMTIAWPTAEFGPMGLEGAVRLGKLVGKMYEN-GKALSVASVVEIDAVIDPAQTRAWLVRGLKA
Phenylobacterium_zucineum_YP_002131389  LAAVLERHALTRDEA-RPDVAKRRRRNQRTARENVAAVCDPDTFVEYGPLVTPADGLVAGFGTVNGSRCLVLAYDATVLAGTQGREGHRKDQRLFELAERLRTPVIFFAEGGGGRPGDTERTGEGLSFHYFARLSGKVPLVGVTAGYCFAGNTAFLGCCHVIIATRN-ANIGMGGPAMVEGGGLGVFSADEIGPATMHY-ARGAVDVLVEDEVEAAAAAKRYLSYFPCADQRLRHLVDRRRAYDIRPVIETLVDGSMFELRGGWGHGVVTALARIEGKAVGIVANNLAGAIDAEAGDKGARFLQLCDNFGLPVVHLCDTPGIMVGPEAEKTALIRRACNLLVAGANLRVPSCTIIVRKFYGLGMIAMMGGAFKPIFTVAWPTGEYGAMGLEGAVRLAQRVEEMYQE-GKALQKASSYDFDDVIDPADSRKWIVHALQC
Mycobacterium_avium_YP_880842           LADLQRRRQHAFDMGGPERLDKHRNKGKLDARARIEYLLDPGTFRELGTLVIAADGLVVGSGEINGTPVMLGAEDFTTLAGSIGPGGNSKRYRIAELALRDKIPLVMLLEGAGFR---PTGGHYGRTLLAQAQCSGRVPTVAAVLGPSAGHGALVAPVCDFRIMSRQ-GAIFTAGPPVVKESTGEDISKEDLGGPDVAL-PSGVIHNVAENDEAVLDDVRRYLSYFPRPTPELLDIVDNRRVYDMRAVLDVVFDPDWFEVQPQFGKAIICALAHLGGHPVAVVANQLAGSIDADAADKAAHFIMVADSFHLPIVFLADNPGMLPGSRSERSGVLRAGARMFAAQTAATTLKLHVTLRKAYGFGSMVMSLLGFDQVATFAYPGATMGAMSAAALSRASLSTKLRNAELQASYRSAEHMGFDELIDPRETRDALLASLRR
Natronomonas_pharaonis_YP_327378        EARLRDDVEAVLSGG-PERFEKIRSLGKAFVRDRLELVFDD-IVYEDGTFALPADGLVTGIGTIDGRKVAFTANDYTVKAGSLGQMGVEKVIRIQERAMDLGIPMVRLVDSTGARLNHMDRYRGGKMFYNQCRMSGEIPQIGVLYGPNVAGSAYTPVFCDVLVMVEDISGLAIASPRIVEAMTGEETDMSSLGGPQVHARHSGSADIVVPDEETAAERVRELLGLLAADPNGLDQIIEPNAAYDVHTVIERLVDESFLELKPSFAPELVTGFARIDGQPVGIVANQVSGAIFPDSADKGAGFVWTCDAYNIPLVYLCDTPGFMIGSQVEREGVLRKGRKFIYATSNAQVPKFCVITRKAYGAGIYAMAGPSFGPDATLALPSAEISVMGPDAAVHALSAKEQFEAYIDI-RKQASTMQVDELLPAGDLREQLAARLDT
Haloarcula_marismortui_YP_138139        TEREEALREEIAEGG-PEKKEQLPEEGKLFVRDRIDLWFGDDFLFEDGKFALPADGLITGAAEFEGRDLHFMANDYTVKRGSMAAKGVEKFLRMQQRALKTGRPVLYLMDSSGGRIDFANREGIGKFYYNHSMLSGRVPQICVLYGPCIAGAAYTPVFADFTVMVRDMSAMAIASPRMVEMVTGEEISLEELGGPDIHAQHSGSADLIADDEEHARELVAQLISYLPKRSPEIDSVVKPNKGYDMFDVIERVVDGSTLELRPEYGKEIITSFARIDGRPIGVIANQRAGAIFPDAAEKAAQFIWTCDAYNIPLLYLCDTPGFMAGSGVEKEGILEQGKKMIYATSSATVPKQSVVVRKAYGAGIYAMSGPAYDPESTIGLPSGEIAIMGPEAAINAVELREAYREDIDI-HRMASEVVVDDIVPPSDLRTELTNRFAF
Halobacterium_sp._NP_279647             EEVLREEIADILDGGPEKYKQRLPEQDKLFVRDRLALWFGDDLLFEDGRFAVPADGLITGAADFDGRDLHFMANDFTVKAGSMAERGVEKFLRMQQRALKTGKPVLYLMDSSGGRIDFANREGIGKYYFNHSRLSGRVPQICVLYGPCIAGAAYTPVFADFTIMVEGMSAMAIASPRMVEMVTGEQIEMQDLGGPQVHAEQSGSADLVARDEDHARELVADLVQYLPAKPPKIDGLIAPNRAYDMHDLIGRVVDDSFFELRPEYGAEILTGYARIDGRTVGIVANQRAGAIFPDAAEKAAEFVWKSDAYNIPLLYLCDTPGFMPGSSVEKDAILEKGKKMIYATSEATVPKQSVVVRKAYGAGIYAMSGPAYDPESTIALPSGEIGIMGPEAAINAVELREAYREDIDA-HRMASETVIDEIVPPSELRTELSNRFSF
Oceanobacillus_iheyensis_NP_692620      IQELQQRIEKIEKGG-KQKHDSNTDKGKLFARKRIELLFDQDINVEDALFALPADGVITAIGKINGQTVCVMANDSTVKAGSWGKRTVEKILRIQETAEKMEVPILYLVDSAGARITFPGRRGAGRIFYNQIKLSGRVPQICLLFGPSAAGGAYIPAFCDIVVMVDGNASMYLGSPRMAEKVIGEKVTLEEMGGANMHCSVSGVGDVLVESEEEAIAFARTYLDYFPKQQDKIEEIINQNAAFDMYELINRTIDDSFCEIKKKFAPELITGLARLNGKSVGIIANQKGGVLFTDSADKAAKFIQLCDAFEIPLLFLTDVPGFMIGTGVEKQGIIRHGAKMLFAMSEVTVPKISVIVRKAYGAGLYAMSGPAFEPDCCLAFPNAQIAVMGPEAAVNAVQKQDEYKENIDV-YRLASEMVIDDIINPNELRQELIQRFSI
Bacillus_subtilis_BAI85510              -----ERAERIRKGGAEKYHQGNREKGKLFVRERLSLLFDDDIELEDAFFALPADGVVTGIGKIGGQTVCVMANDSTVKAGSWGAKTVEKIIRIQETAEKLNCPLIYLVDSAGARITFPGRRGAGRIFYNQVKLSGRIPQICLLFGPSAAGGAYIPAFCDIVVMVDGNASMYLGSPRMAEMVIGEKVSLEEMGGARMHCSISGCGDILAETEEEAIQLARAYLSYFPKHFKTLADVINQNAPFDMHELIERVIDDSFFEIKALFAPELLTGLARIHGQPVGIVANQKGGVLFHDSADKAAKFITLCDAFHIPLLFLADIPGFMIGTKVEQAGIIRHGAKMISAMSEATVPKLSVIVRKAYGAGLYAMAGPAFEPDCCLALPTAQIAVMGPEAAVNAVSKREEYKED-INIYRLASEMIIDAVIPANSLRDELAKRLKA
Geobacillus_kaustophilus_YP_147456      AAELEKRAAEIKKGG----APKYHEKGKLFVRERLNLLLDNGLEVEDGLFALPADGVVTGIGKINGRTVCVMANDSTVKAGSWGARTVEKIIRIQETAEKLRCPIIYLVDSAGARITFPGRRGAGRIFYNEVKLSGKVPQVCLLFGPSAAGGAYIPAFCDIVIMVEGNASMYLGSPRMAEMVIGEKVTLEEMGGARMHCTVSGCGDVLVKTEEEAIAYARRYLSYFPKSFDKIEDILNQNAPFNMYDLIERIIDGSFCEIKKLFAPEIITGLARLAGQPIGIIANQKGGVLFHDSADKAAKFITLCDAFHIPLLFLADVPGFMIGTKVERVGIIRHGAKMIAAMSEATVPKISVIVRKAYGAGLYAMAGPAFEPDCCLALPNAQIAVMGPEAAVNAVQKREEYRRDIDI-YRLASELVVDGIVAPNDLRNELIRRFDA
Anaeromyxobacter_dehalogenans_YP_464856 IARELQRVE---QGG----AAKYHAKGKRFARERIALLLDPGSFVEDGALALPADGVVTGMGRMDGRPVCVMANDSTVKAGSWGARTVEKILRIQEVAAAQRLPLFYLVDSAGARITFPGRRGAGRIFHNEVHLSGVVPQICLLFGPSAAGGAYIPAFCDVVVMVEGNASMYLGSPRMAEMVIGEKVTLEELGGARMHCSVSGCGDFLVKTEEEAIALARRWFSYLPRPGGRPADIVDQNKPFDMLELVEAIVDGSFLEVKRLWAGELVTGLARIDGQVVGIVANQKGGVLFVDSADKATRFIWLCDAFNVPLLYLADVPGFMIGTKVERAGIIRAGAKMVGAVSEATVPRICVVVRKAYGAGLYAMDGPAFGPSATLALPEAMIAVMGPEAAVNAVALREEYRADIDL-LKLASELVVDAVVPGERLRDELSRRFRI
Myxococcus_xanthus_YP_631941            DSRLLEKIAQVEKGG----AQKYHAKGKLFARERIRLLVDEGSFVEDAKLALPSDGVVIGVGKVAGRTVAIMANDSTVKAGSWGARTVEKILRIQETARDLRCPLFYLVDSAGARITFPGRRGAGRIFYNEVHMSGFVPQVCLLFGPSAAGGAYIPAFCDLVIMVEGNASMYLGSPRMAEMVIGEKVTLEEMGGAKMHCSISGVGDVLVKTEQEAIEAAKKYIGYFPKAGGKVEEIVDQNKPFNMHELINELIDGSWFEVKKLFAQELVTGLARIDGRPVGIVANQKGGVLFVDSADKAARFIWLCDAFNIPLLYLADVPGFMIGTKVERAGIIRAGAKMISAVSEASVPRICVVVRKAYGAGLYAMSGPGFAPDATIALPGAMIAVMGPEAAVNAVKLRDEYKQDVDI-YKLASELVIDDIVPGDRLRQELTQRYSV
Acidothermus_cellulolyticus_YP_872163   PRDVRERVL---RGG-PAKHEANAARGKLFVRDRIRYLVDPDSFVEDGLFALPADAVVTGTATIDGRPVALMANDSTVKAGSWGARTVEKIIRIIEYAVRCGLPLVYLVDSAGARIPFPGRRGAGHIFYSQVRASGAVPQVCALFGPSAAGGAYIPAFCDLVVMVEGNASMYLGSDRMVEMVTGEKTSLEEMGGARMHCAESGVGHLLVGDEYAALDAVRRYLSYLRDPEPVLGALVNERVAFDMKAFIRGLVDGSFFEIHPLWAREIVVGFARLAGQVIGVVANNKGGVLFVDSADKATRFINLCDAFNVPLLFLADVPGFMVGTAVEKQGIIRHGAKMLTAVAEATVPKFCVVVRKAYGAGLYAMAGPGFAPDATLALPTAKIAVMGAEAAVNAVQLRADYAADIDI-VRLASELVVDDIVEPAALRMQLIERLAR
Thermus_thermophilus_YP_144823          VRDFRESLERVRQGGGPKAVERQHKKGRLTARERIQKLIDPGEFYELMAFAAPAGGVITGIGRIAGRDWMIVANDATVKAGAFFPITAKKVIRAQTIALENRIPTVYLVDSAGVFLPFPDQDDFGRIFYLNARMSALIPQISAIMGNCVAGGAYLPVMTDVLIMTEGSG-LYLAGPALVKAAIGQEVTSEELGGARMHYEVSGTVDFYEPTDEAALARIRELAALYPLYPIELYGLVDGSRPYDLREVIARIVDSEFLEYKGGYGETLVTGFARIGGYPVGIVGNQVGGVIYAEAADKAARFILEVNQMGIPLLFLQDVTGFMVGKESEQAGIIRRGAKLVNAVSNSVVPKITLILGGSFGAGNYALAGKAYAPRFLFAWPSAKYAVMGGAQAAKTLRIKGRYEET-LDPRYAAARLWVDGVIFPHETRKWLIKALEA
Deinococcus_radiodurans_NP_295265       LARLRADQQQVRAGGGAKAQQRQHDKGRLTARERVSKLIDPGPFDELMTFACPSGGTVTGIGQIGGRPWMIIANDATVKAGAFFPITAKKVIRAQTIALENHLPTAYLVDSAGVYLPFPDQDDFGRVFYLNARMSAAIPQIAAIMGNCVAGGAYLPVMCDTLIMTEGSG-LYLAGPALVKAAIGQVVDSEDLGGASMHSAIAGTVDYKEKDDDAAINRLRALAELYA--PARLTELVDSAKTYDVRDLIKSLADGEFHEFKPEYGETIVCGFARAGGYPVAFVANQVGGVIYGDSADKAARFILDANQAGVPLVFLSDVTGFMVGRDSEQEGIIRRGAKLVNAVSNSVVPKITIITGGSFGAGNYAMNGKAYGPRFIFAWPSAKYAVMSGNAAAKTLEVKSKYDTE-LDPRYAAARLWVDEIIEPNDTRARLIRALEA
Salinibacter_ruber_YP_445343            VETMKDRAAEVRMGGGAEKIEREHERGKLTARERIEYLVDPAAFGELGLFACPAGGTVMGLGPVSGQECMIVANDATVKAGAWFPITAKKNLRAQKIALENHVPIIYLVDSAGVYLPFPDEDDFGRIFRNNAKLSSKIPQIAAIMGSCVAGGAYLPIMSDEAIIVEDTGSVFLAGPYLVKAAIGEDVEKEELGGATTHSEISGVVDYKVEDDEAALDKIRSIVDHSPAYPADLYGLFEGNGQYDMREILARIVDESWTEYKEGYGRTLLTGYARIDGWNVGVVANQVGGVVYADAADKAARFIMNCNQKEIPIVFFQDVTGFMVGKRAEQGGIIKDGAKMVNAVSNSTVPKLTVVVGNSYGAGNYAMCGRAYDPRLVLAWPTAKIAVMGGQQASKVLKIQDRYEEQ-TTPYYAAARLWVDALIDPHNTREWLARGLDM
Pedobacter_sp._ZP_01884157              VYELKTRLKKIYQGGGEKSAAKQKEKGKMLARERIAYLIDEGHTLEVGALACPGAGVVCVIGYVSGRQCMIVANDATVKAGAWFPMTAKKNLRAQEIAMENRLPVIYLVDSAGVYLPFPDKEHFGRMFRNNAMMSAQIVQISAIMGSCVAGGAYLPIMSDEAMIVEGTGSVFLAGSYLVKSAIGEEVDNETLGGATTHCEISGVTDYKHPNDQACLDSIRQIMSMLPAEKPEIYGILNREKPYDMLEIIKRLVDSEIEEYKKLYGQTLICGLARIDGWAVGIVANQFGGAIYSDSADKAARFVMNCNQKKIPLVFLQDVTGFMVGSRSEHGGIIKDGAKMVNAVANSVVPKFTIVVGNSYGAGNYAMCGKAYDPRLIYAWPSAKIAVMGGAQAGKVLEITDRYNHQ-TNPYYASARLWVDGIIDPLETRKVISMGIEA
Flavobacterium_johnsoniae_YP_001194892  LSELKQKFAKVKLGGGEKRIEKLHAEGKMTARERIDYLLDENNSIEIGGFACPSGGVVIKIGYIKGKQCIVVANDATVKAGAWFPITGKKNLRAQEIAIENRLPIIYLVDSAGVYLPFPDKEHFGRIFRNNAQMSSMITQIAAVMGSCVAGGAYLPIMSDEALIVDKTGSIFLAGSYLVKAAIGETIDNETLGGATTHCEISGVTDYKAKDDKDALDKIKNIVDKIPALDQNIYGILARTDQYDMMEIIKRLVDSEFEAYKEGYGQSLITGYARIDGWAVGIVANQFGGVIYSDSADKATRFIANCNQKKIPLVFLQDVTGFMVGSKSEHGGIIKDGAKMVNAVSNSVVPKFTVIVGNSYGAGNYAMCGKAYDPRLIFAWPSAELAVMGGTQAAKVLKIKARYDEQ-TSPYYAASRLWTDAIIDPLDTRKWISMGIEA
Capnocytophaga_sputigena_ZP_03389935    LSELRKRLKKVKEGGGKKNLEKLHSQGKLSARERIEYLLDKDPQIEIGAFACPSAGVVVVIGYVAGKQCVVVANDATVKAGAWFPITAKKNLRAQEIAMENRLPIIYLVDSAGVYLPFPDKEHFGRIFRNNALMSSMITQIAVVMGSCVAGGAYLPIMSDEALIVDKTGSIFLAGSYLVKAAIGENIDNETLGGATTHCEISGVTDYKATDDKDALDRVRRTMAKLPLKDPNIYGILLRSEPYDMKDIILRLVDSEFDEYKEGYGQTILTGYARIEGWAVGIVANQFGGVIYSDSADKATRFIANCNQKKIPLLFLQDVTGFMVGSKSEHGGIIKDGAKLVNAVANSVVPKFTVVIGNSYGAGNYAMCGKAYDPRLIVSWHSGNISVMGGAQAAKVLHIKEQYDEQ-ISPYYAAARLWTDAIIDPLETRQWIAMGIEA
Ustilago_maydis_XP_761394               IRELNERTQSVLNQGSGKTQLLHLSRGMLLARDRIALLLDQDPFLQLCTFATPSGSVVGGIGLVSNTLTMCIAHIPTLQGASANRAQIAKIQRLGQIAHENRLPIVFLVHSAGANLQH----HGARQFYDLATRSQDIPTCSVVFGQCPAAGAYTPGMSDMTIMIRDQAQLFLGGPPLVKMATGEESTAEELGGAEKHATVSGVADCLVNNEVEAITEARYWVASLPLYSMDLLDVANIKKPWRIEQLIARITDSRFNAFKPLYGANTVTGFAYVAGHPVGIIGNN--GVLNPSDAQKTTQFIRLANNNNVPLLFLHNISGFMVGREFEAAGSIKYGSLLINAVANSRVPHISIIVGSSYGAGNCAMCGRAYDPRFLFTWPQGRTSVMGPDALAGVVAMFEKVSTE-SDSYYSSSRLLDDGIIDPRSTRDVVGFCLEI
Salinispora_arenicola_YP_001539511      LAELDSALDEARAGGGEKARARQHKRGKLLARERIELLLDRDPFLELSPVAFPGASVVTGIGAVEGVECMIIASDPTVRGGAVNPWSLAKTRRAGEIALANRLPMINLVESAGADLPF---IPGGRVFRDLTRLSAAIPTVSVVFGNATAGGAYVPGMSDHVIMIRDRSQVYLAGPPLVKMATGEDADDESLGGAAMHATTSGLADYLAEDERDGIRLARQCVRRLPRYDPELLGIADLKVPFDPREIIARVLDSEFDEFKPTYGTALVTGWGELHGYPVGVLANA-RGVLFNAEAQKAAQFIQLANAADTPLIFLQNTTGYMVGTEYEQRGIIKHGALMINAVSNSTVPHLTVNLGASYGAGNYGMCGRAYEPRFLFTWPNAKSAVMGPAQLAGVLMVEQQIESQ-SGALFLSGRLYDDGVIDPRDTRTVLGLCLSA
Mycobacterium_tuberculosis_NP_335437    LDEINAELAKALAGGGPKYVDRHHARGKLTPRERIELLVDPDPFLELSPLAQIGASLVTGIGAVCGVECMIVANDPTVKGGTSNPWTLRKILRANQIAFENRLPVISLVESGGADLPF---IPGGQMFRDLTRLSAAIPTIALVFGNSTAGGAYVPGMSDHVVMIKERSKVFLAGPPLVKMATGEESDDESLGGAEMHARISGLADYFALDELDAIRIGRRIVARLPLFDAELIGIVDLRIPFDPREVIARIVDSEFDEFKPLYGSSLVTGWARLHGYPLGILANA-RGVLFSEESQKATQFIQLANRADTPLLFLHNTTGYMVGKDYEEGGMIKHGSMMINAVSNSTVPHISLLIGASYGAGHYGMCGRAYDPRFLFAWPSAKSAVMGGAQLSGVLAVEGQIEAE-SLPLVLSGMLYDDGVIDPRDTRTVLGMCLSA
Saccharopolyspora_erythraea_YP_00110544 LDELAAEHAKAVAGGGPKYTERHHKRGKLLVRERIEALLDEDPFLELSPLAQVGGSVVTGIGVVEGVECVITGNDPTVRGGASNPWTLKKVLRAHEIAMSNRLPLINLVESGGADLPF---IPGGRIFRDLTRLSAAIPTISLVFGNSTAGGAYVPGMSDHVVMVAEQAKVFLGGPPLVKMATGEESDDESLGGARMHAGTSGLADHYAADELDALRIGRRIVARLPRFDEDLLGIVDLKTPFDPREVIARVVDSDFDEFKTSYGPSLVTGWASVHGYPVGILANA-QGVLFSEEAQKATQFIELANQADTPLLFLHNTTGYMVGRSYEQGGIIKHGAMMINAVSNSAVPHISVLMGASYGAGHYGMCGRAYDPRFLFAWPSAKSAVMGPQQLAGVLAVENQVEAE-SLPMFLSGRLYDDGVIDPRDTRTVVGLCLSA
Oceanicaulis_alexandrii_ZP_00952609     LAAVRAAEEQVRNNSAAK-KARFEERGQLLPRERVARLVDRGPFLEIAPLAASGGGAVVGIGVVAGKRCVIAASDSAIKGGTVAPMGLRKSLRAQEIALENKLPMIHLVESGGANLLF---VDGGRSFANQARLSAAIPQIAVVHGSSTAGGAYLPGMSDYVVLVREKSKIFLAGPPLVKAAIGEDADDESLGGADLHGEVTGLGEYVAEDDAQALAYAREIMDKLPLYDAELMGVVDDRTPYDVKDVIARVVDSDFLEFKARYGSETVCGHARIGGQIVGIIGNN--GPIQPEGSTKAGQFIQLCDQSGTPIIFMQNTTGYMVGSAAERAGAVKHGSKMIQAVANARVPKITIVLGGSFGAGNYGMCGRGFDPRFIFAWPTARTAVMGGAQAAKVMMITQSLDEQ-SQALFATARLWDDGIIDPRDTRAVLIECLNT
Myxococcus_xanthus_YP_628364            VSELRAIEAKVRNQA----KEKFHKRGQLLPRERLMLLLDRGPFLELSTLCLAGGNSIIGIGYVSGVRCIVFVNNSAIKGGTASPWGVQKALRAQALALENKLPMVSLVESGGANLMF---IPGGETFYNQARLSAAIPQVTVVHGSSTAGGAYLPGLSDYVVMVKKKAKVFLAGPPLLKAATGEVATDEELGGAQMHATVAGTADYLAEDDADAIRMAREIVAKLPVYSPDLCGAVDYRKPYDCREVIARIVDSEFTGFKDEYDAHTVCGWANLYGHPLGIIGNN--GPISPQGATKAAQFIQLCCQKDTPILYLQNTTGYLVGTQPEQGGIVKHGAKMIQAVANATVPQLTVLIGGAFGAGNYGMCGRPFHPRFIFGWPNSRTAVMGGEQAAKVMPIIDQFDKE-SHPFNCSARMFDDGLIDPRDTRRVLGFALSV
Acinetobacter_baumannii_YP_001712456    LNEVRAIQQKSIYAA----KPKFDKKGKILPHERVRLLLDDSPFVELCGLV--GGGVIAGIGFVSGVRCLVSASNSAIKGGTMSPMGVQKTLRLQKIALEQKLPLITLTESGGANLNF---TYGGMTFANQARLSAAIPQLAVVHGNATAGGAYQPGLSDYVIVVRKQTEMLLAGPPLLLAATGEVATVEELGGAEMHAQVAGTAEYLAENDADGIRLAREIFEHLPRYDTELLGVIDPKQPFDMKEVVARIIDSDFLEFKQEYDDLTVCGWAKIGGLHIGIITNN--GPITPQGAVKAAQFIHLCEQTNRPLLFLHNTTGFMVGTDAEQNGIIKHGSKLIQAVANCTVPKISIVVAGSYGAGNYAMCGRSLSPDFIFAWPNSHVAVMGAAQAGKVLSTAMKLEQQ-STALFNTAMLHDDGIIDPRDTRKLLIFLLET
Pseudomonas_aeruginosa_YP_002439779     VAGFRELEQKVLDKA-AEARPKFEKRGQLLPRERLALLLDPGPFLELSSLAQAGGGIIAGIGYIAGVRCLVSASNSAIKGGTISPTGLKKTLRLQQIAMENKLPVVTLTESGGANLNF---VEGARGFANQARISAMIPQVTVVHGSSTAGGAYQPGLSDYVVVVRGKAKMFLAGPPLLKAATGEIASDEELGGAELHAQVAGTAEYLAENDADGVRLAREIVGMLPLYPVELLGVVDPKKPYDVREIVARIADSEFLDFKNEFDGQTVCGHLRIEGHACGLIGNN--GPITPQGAAKAAQFIQLCEQSNTPLLFLHNTTGFMVGTESERQGVIKHGSKMIQAVANARVPKLTLVVGGSYGAGNYAMCGRGLDPRFIFAWPNSRTAVMGGAQAGKVLVTAQKLDSQ-STALYGTASLWDDGLVDPRDSRRLLGYLLDI
Hahella_chejuensis_YP_436825            IESFRSIESKVREKA-LEAREKFHKKGKLLPGERLNLLLDRGPFLELCSLAYAGGGSIVGIGYVQGVRCLIIVSNSAVKGGAISPAGLEKTLRVQQIAMENKLPVITLAESAGANLNF---VQGARGFANQCRLSAALPQVTVVHGNATAGGAYQPGLSDYVIAVKNKAKMFLAGPPLLKAATGEIADDETLGGAEMHASIAGTAEFLAEDDADGVRLARDILKRIPLYPTELLGVVDARKPYDVREIVARIADSEYLDFKPLYDNQTVCGFLHIQGMACGVIGNN--GPITPKGAAKAAQFIQLCEQSNTAILFFHNTTGFMVGTDAEQNGVIKHGSKMLQAVANAKVPRLTMVVGGSYGAGNYAMCGRGLDPRFIFSWPNSRTAVMGGAQAGKVLTAAEKIEQG-SSALYGTARLWDDGLIDPRDTRRVLALLLDV
Bradyrhizobium_japonicum_NP_767626      IDRMRALEERTRAA-SAAAKDRFHKRGQLLPRERVALVLDPGPFIELSTLAVPGGGVIAGIGFVSGIRCMVSASDSGIDAGALQPFGLDKTLRVQELALENKLPYVQLVESAGANLLF---VRGGNIFRNLARLSAALPVVTVTHGSSTAGGAYQTGLSDYIVMVRGRTRAFLAGPPLLKAATGEIATEEELGGAEMHTQVSGLGDYLAEDDRDALRIAREIMAALPRYDQDLLGIMDHKRPVDMKQVIARIIDSDFTEMAPNYGPATVCGHARIEGQAIGIITNN--GPLDPAGANKATHFIQACCQTRTPILYLNNTTGYMVGKAYEEAGMIKHGSKMIQAVTSATVPQITIYCGASFGAGNYGMCGRGFHPRFCFSWPNAKTAVMGGEQAAETMQIVGVFDGQ-MDVFSTSARVLDDGVIDPRDTRAVLSEVLAI
Verminephrobacter_eiseniae_YP_997177    IERLRQLEQRTRDA-SAKAKAAFDKRGALLPRERVARLLDPGPFLELGNMAVPGGGQITGIGFVCGVRCMVAASDSAIAAGAYVDAGSKKLLRAQEIALENRLPFIHLVESAGANLRF---IRGGGLFYNLARLSAALPVITVVHGPSTAGGAYMPGLSDYVVMVRRRARAFLAGPPLLLAATGEIATDEELGGADMHARTSGLAEYVGEDDAHAIAIARDIVAALPVLDPDLAGVMDVKKPVDMQQVIARIVDSAWLAFKPDYGVSTLCGHARIEGHGVGLISNN--GPIDPAGATKAAQFIQLCNQSATPIVFMQNTTGFIVGRMSEEAGMIKHGAKMIQALSNSRVPHVTLYCGASFGAGNYGMCGQAFRPCMSFSWPNAKTAVMGGEQAAMTMQIIANFERQ-ASAFITSGLMLDDAIIDPRSTRAVLGFVLAM
Cupriavidus_taiwanensis_YP_002006836    RDEFRATMHDARHVR-AERVKRLRDQGKLLVRERLDLLLDPDPFLELSPLAIKGAGIVSGIGVVNGREVMVLANDSAIKGGAVYPLGARKSIRALKIAMENRLPVVHLVDSAGAYLPFHE---GGHMFHTQCRLSAAVEQVAVALGHCTAGGAYVPTLSDYSIMVRGSGAVFLGGPPLVKAATGEDISAAELGGADVHTRISGTADYAVDSESQGIALAREIVGTLPYYDPDLYGIIDIRKQFDMREVIARLVDSLFHEYKPDYGTTLVCGYAWLWGYKIGILANN--GVLFSEAAEKATNFMELCDRDGVPLLFLHNITGFMIGRDYEHRGITKDGARMIMVQSNVRVPKFSVLCHASFGAGNYGMAGRGYEPRFLFAWPHSQCATMGAEQAARTLQIHRDYTRS-NSVYHQTSELRDDGVLDMVDTRNALGIALSA
Perkinsus_marinus_XP_002767397          CRSLEQKLAEVSDGGSAKAVQLHRSRGKLLARERVDLLIDHGEFLELSALAVHKGAIVIGIGIIHGVECLIVSNESTIKGGTMFPIGVKKNLRAQHIAESLHLPCIYFVDSGGAFLPFPETG--GRGFCNQARMSSMIPQLACVCGMSTAGGAYIPAMCDEMIMVKEQGTIYLAGPPLVKAATGEEVGPQELGGAEMHTTVSGVADNVSAVEGGLITSGYQFRALLPLVSPSMLCIVTVLATINAYEVLVRILDSRFHEFKPRFGTTLVCGMGRICGGPLGFLANHLGGPLTSQAALKATHFLMICEQRRMPVVFLQNIAGFMVGKNYERQGITKDGAKMVRAVSCLTVPKITIIIGGSHGAGNYAMAGRAYDPEFLFMWPNAQISVMGAAQAAHVLAVTKKYLAE-SSCYYSTARIWDDGVIDPRDTRKVLAMCLSL
Thalassiosira_pseudonana_XP_002291711   ----------------------------MLPRERIAKIVDRGAFLEIGALALPSGGVVAGIGIVHGREVMIVANDATVKGGTYFPITVKKHLRAQQIAKENRLPCIYLVDSGGAYLPFPDKEHFGRIFFNQARMSAVIPQLAVVLGSCTAGGAYVPAMSDESVIVHKNGTIFLAGPPLVKAATQEVVSAEELGGADVHCSISGVADHFAQDEPSALAKIRQVVGALPLYPLSLLSIVDNRIPFDVRQILARVLDSRFHEFKERFAKSMVCGFGRIHGLPVGIVANN--GILFSESSHKATQFIQLCGQRNVPILFLQNITGFMVGKDAENRGIAKDGAKLVTAVSCVDVPKITLIVGGSHGAGNYGMCGRAYDPRFLFTWPNSRISVMGGPQAARVLPLMEKYEEE-GSPYFATARLWDDGVIQVEDTRKVLGQALRI
Cryptococcus_neoformans_XP_569537       IREIETLRAQAKEGGGQKVLDRWKAKGKLSVRERVSALLDPAPFLELSPLALPGAGLVTGIGMIAGRKCMIIANDPTVKGGTYFPLTVKKHLRAQQVALENSLPCIYLVESGGAALPFPDHDHFGRIFYNIARMSGMIPQISVVHGISVAGGAYMPAMSDVVIIVKDQGRIFLAGPPLVKAATGEIVDEEALGGGDMHTSVSGVADYLATSDSHALRLAREAIRDLPLYPTELNAIVDPRQTYDPREIIARLVDSEFREFKKEFGKTIITGFAEVHGYTVGIIANA--GVLLSPSAQKATHFINLCSQRRIPLVFLVNVGGYMVGEKAERGGIAKDGAKMVRAVARAKVEKYTFVVGGSYGAGNYGMCGRAYSPRFLFMWPNARISVMGPDQLSTVMELRDAIEKQSMG-IYSTARLWDDGIIKPSDTRDILGLALEL
Ustilago_maydis_XP_758969               VETLDAAHARLALGGSEKARARHVARGKMLPRERVAALLDHGPFVELSRMAIPGAGVISGIGRVSGTECMIVANDPTVKGGSYYPISVKKHLRAQTIARENRLPCVYLNESGGAALPFPDENHFGRIFYNMAQMSALIPQISVVHGISVAGGAYVPAMADETIIVRNQGTIFLAGPPLVKAALGEVVDDETLGGGEMHCSESGVTDHLAVNDAHAITLAREAVAHLPLYNASLHGIINARKPFDIRDIISRLVDGSFHEFKKLYGNTIVTGFAKIAGQDVGIIGNN--GVLFGESAKKATSFIHLCNQRQTPLVFLVNVTGYMVGTKAERSGIAKDGAKMVRAVACANVPKFTVIVGGSFGAGNYGMCGRAYSPRFLWMWPNARVGVMGGEQLSQVMGLRDRIEKQ-TLPEYASARLWDDGIIRPQDTRSVLALGLSV
Podospora_anserina_XP_001907475         MSRLESLTRKAHQGGPAKAKEKHLARKKMLPRDRITALIDPGTFLELSPLAVPCGGIITGVGVVEGVECVIVANDSTVKGGTYYPITVKKHLRAQEVAKENNLPCIYLVDSGGANLPFPDREHFGRIFYNQARMSAAVPQIAVVMGPCTAGGAYVPAMSDESIIVQEQGHIFLAGPPLVKAATGEVVSPEELGGGKMHSSVSGVTDYLAVDDAHAVVLARRCVSNLPVYDPELLGIANLRKPLPIHEVIARIVDGSFGEFKRDFGTTLVTGFAEIYGHKVGIVANN--GILFSSSSLKGAHFIELCSQRGIPLVFLQNISGFMVGKDAEREGIAKNGAKLVTAVACADVPKFTVVVGGSYGAGNYGMCGRAYSPRFLWMWPNARVGVMGGEQLAKVMGLKDRIEKE-SDSVFSSARLWDDGVIPPQHTRRYLGLGLNA
Phaeosphaeria_nodorum_XP_001793437      TNNLVDLHAKIAQGGPQKARDKHIQRGKMLVRDRITALIDPGPFLELSQMAVPAGGIVTGIGTVNGVQCMVVANDATVKGGTYYPVTVKKHLRAQTIAQENRLPCIYLVDSGGANLPFPDVNHFGRIFYNQARMSSMIPQISVVMGPCTAGGAYVPSMSDENIIVENQGHIFLAGPPLVKAATGEVVSAEDLGGGKLHSEISGVTDYLAVDDAHALVLARRSVGNLPLYDTTLSGIANLRRQIPVHEVIARIVDSSFSEFKPLYGSTLVTGFAKIYGQPVGIVANN--GILFSESSLKGAHFVQLCGKRHIPLIFLQNISGFMVGQDAEKGGIAKNGAKLVTAVSCVDVPKFTVVIGSSAGAGNYGMCGRAYSPRLLFTWPNAKTSVMGAEQLSSVMALKARIEHE-SEATFGSARLWDDGIIPPEHTRRVLGMGLQM
Penicillium_marneffei_XP_002147337      LEHMTQLHDRIAQGGNQKAREKHIARGKMLPRDRVTSLIDPGSFLELSPLAVPGGGIITGIGTVEGVTCMIVANDSTVKGGTYYPITVKKHLRAQAIAQENKLPCIYLVDSGGANLPFPDKDHFGRIFFNQARMSSLIPQIAVVMGPCTAGGAYVPAMSDETIIVENQGTIFLAGPPLVKAATGEVVSAEDLGGGHLHSTISGVTDYLAVDDAHALILARRSISNLPLYDSELNGIVNLRRRIPVHEVIARIVDSEFAEFKRDYGSTLVTGFARIYGTQVGIVANN--GILFSESSLKGAHFIELCAQRRIPLVFLQNISGFMVGADAEKGGIAKNGAKLVTAVACADVPKFTVVFGSSAGAGNYGMCGRAYSPRLMFMWPNSKIGVMGSEQLSSVMELKSRIDRE-STAIFSSARLWDDGVIPPAQTRRYLGMGLMA
Physcomitrella_patens_XP_001761268      LLDLQQKVEKVRLGGGVKAVERHKSRKKYLPRERIDYLLDPGPFLELSQLALPSGGIVTGIGSVHGRLCMFVANDPTVKGGTYYPITVKKHLRAQEIASQCNLPCIYLVDSGGANLPFPDRDHFGRIFYNQARMSEEIPQIALVLGSCTAGGAYVPAMADESVIVKGNGTIFLAGPPLVKAATGEEVSAEDLGGAALHCKISGVSDHFATDELHALAIGRKIVKNIPLYSPDLHGIVDARISYDIRSVIARIVDSEFDEFKKLYGSTLVTGFARIMGQPVGIVGNN--GILFTESALKGAHFIQLCAQRHIPLIFLQNITGFMVGSRSEASGIAKAGAKMVMAVACAKVPKITIVVGGSHGAGNYGMCGRAYSPNFLFMWPNARISVMGGAQAAGVLKVMQGYDRE-GHPYYASARLWDDGIIDPADTRRVLALCLSA
Zea_mays_NP_001148008                   LSDLRARVSQVLRGGGAEAVRRNAARGKLLPRDRIDRLLDPGSFLELSQLALPSAGIITGIGPVHGRLCMFVANDPTTKGGTYYPLTVKKHLRAQEIASECKLPCIYLVDSGGANLPFPDRDNFGRIFYNQAKMSSDIPQIAVVLGSCTAGGAYIPAMADESVIVKGNGTIFLAGPPLVKAATGEEISAEDLGGASVHCKVSGVSDHFAQDEIHGLELGRNIVKNLPLYDVELRSIADVKQSFDIRSIIARIVDSEFDEFKKLYGTTLVTGFARICGQPVGIIGNN--GILFTESALKGSHFIELCAQRHIPLIFLQNITGFMVGSKSEASGIAKAGAKMVMAVSCAKVPKITIIVGGSFGAGNYGMCGRAYSPNFLFLWPTARISVMGGIQAAGVLKVVEAYDRE-GSPYYSTARLWDDGVIDPADTRRVLSLCLSA
Arabidopsis_thaliana_NP_567950          LSELRSHIKKVLAGGGEEAVKRNRSRNKLLPRERIDRLLDPGSFLELSQLALPSGGIITGIGPIHGRICMFMANDPTVKGGTYYPITIKKHLRAQEIAARCRLPCIYLVDSGGAYLPFPDKENFGRVFYNESVMSSDIPQIAIVLGSCTAGGAYIPAMADESVMVKGNGTIFLAGPPLVKAATGEEVSAEDLGGATVHCTVSGVSDYFAQDELHGLAIGRNIVKNLPLYDINLRSIADHKQQFDVRSIIARIVDSEFDEFKKQYGTTLVTGFARIYGQTVGIIGNN--GILFNESALKGAHFIELCSQRKIPLVFLQNITGFMVGSRAEANGIAKAGAKMVMAVSCAKVPKITIITGASFGAGNYAMCGRAYSPDFMFIWPNARIGIMGGAQAAGVLKTVDAYERE-ANPYYSTARLWDDGVIDPCDTRKVLGLCLSA
Chlamydomonas_reinhardtii_XP_001702941  LTHMNGLHAVARAGGGATAIARHRSRNKLLPRERIDALLDEGPFLELSPLAVAGGGIVTGIGKVQGRLVAIVANDATVKGGTYYPITVKKHLRLQEVAAQCQLPCLYLVDSGGANLPFPDRDHFGRIFYNQARMSAAIPQIAVVLGSCTAGGAYVPAMADECVIVRGNGTIFLGGPPLVKAATGEDVSAEDLGGADLHCSTSGVTDHYAQDEAHALAIARDIVAHLPVYPVELRGVVDARRPFDVRAVLARLLDSRLDEFKTNYGTTLVTGFGSVYGQEVGVVANN--GVLFSAAAQKGAHFVQLCAQRGVPLLFLQNITGFMVGRAAEAGGIAKDGAKMVRAVANADVPKVTVVIGGSFGAGNYGMCGRAYSPHFMYMWPNARIGVMGGEQAAGVLAMTAAYDTQ-ARPEYASARLWDDGCIDPADTRRVVGLSLAA
Roseiflexus_castenholzii_YP_001431105   LDDLRRRLAEARAGG-PPERERHRARGKLLVRERIERLLDPAPFLEIGALAVPAAGIVTGIGRVAGREVMIVANDATVKGGTYYPLTVKKHLRAQEIAEQNYLPCIYLVDSGGAFLPFPDRDHFGRIFYNQARMSAKIAQIAAVMGSCTAGGAYVPAMSDEVVIVRGAGTIFLGGPPLVKAATGEEVSAEDLGGAVVHTHISGVADHLAENDLHALAIVRSIVEHLPLYDPRLYGIIDPRSSYDVREVIARIVDSRMHEFKPTYGETLVCGFAHIAGAPVGIIANN--GVLFSESALKGTHFIELCCARGIPLVFLQNITGFMVGKEYEQRGIAKDGAKMVMAVANAQVPKFTVVIGGSFGAGNYAMCGRAYEPRQLWMWPNARISVMGGQQAASVLPILATYERE-GSPYYATARLWDDGVIDPADTRTVLALGLAA
Arthrobacter_aurescens_YP_947295        VKELRERLAASALGG-PAKRERHIARGKLLPRERIDYLLDDGPFLEIAPLASPGAGVIAGIGLVHGRHVLVISNDATVKGGTYYPMTVKKHLRAQEIALENKLPCIYLVDSGGAFLPFPDKEHFGRIFYNQARMSAAIPQIASVMGSCTAGGAYVPAMSDETVIVRNQGTIFLGGPPLVKAAIGEIVTAEELGGGDVHSRISGVTDHLAENDQHALEIVRDIVSTLPVVDPSIYGVVDVNAQYDVREVIARLVDSEFHEFKKNYGTTLVTGFAHLHGHPVGIVANN--GVLFSESSLKGAHFIELCDQRGIPLIFLQNLSGFMVGKDYEQGGIAKNGAKMVTAVATARVPKLTVVIGGSFGAGNYSMCGRAYSPRFLWMWPAARISVMGGNQASSVLPIRQQYEDQ-GSPYYSTARLWDDGIIDPADTRRVLGMALDV
Thermobifida_fusca_YP_289009            AAELRRRLADAARGG-PPHRERHKARGKLLARERIDALLDPGPFLELSPLAAPAAGIITGIGRVSGRETVIVANDATVKGGSYYPMTVKKHLRAQEVALHNHLPCIYLVDSGGAFLPFPDRDHFGRIFYNQATMSQRIPQIAAVLGSCTAGGAYVPAMSDEAVIVRNQGTIFLGGPPLVKAATGEVVTAEELGGGDVHARVSGVVDHIADDDAHALAIVRRIVATLPAADPALYGIIDTRTPYDVREVIARLVDSEFTEFKADYGPTLVTGFAHLHGHPVGIIANN--GILFSESALKGAHFIELCDRRAIPLVFLQNISGFMVGRDYEAGGIAKHGAKMVTAVACARVPKFTVIIGGSFGAGNYSMCGRAYSPRFLWMWPNARISVMGGEQAASVLPIRARYEEQ-GNPYYSTARLWDDGVIDPVDTRTVLALALSA
Rhodococcus_jostii_YP_706030            VDELKSRLAVAALGGSEKSRERHVSRGKLLPRDRVDTLLDPGPFLEISPLACPGAGVIAGIGRVSGRECVIVANDATVKGGTYYPMTVKKHLRAQEIALQNQLPCIYLVDSGGAFLPFPDREHFGRIFYNQATMSAQIPQIAAVLGSCTAGGAYVPAMSDEAVIVRNQGTIFLGGPPLVKAATGEVVTAEELGGGDLHSKVSGVTDHLAEDDQDALRIVRNIVATLASAPQTLYDVVDPRTPYDVHAVIDRIVDSEFQEFKAEYGKTLVTGFAHIEGHPVGIVANN--GVLFAESAMKGAHFIELCDKRKIPLLFLQNIAGFMVGRDYEAGGIAKHGAKMVTAVACARVPKLTVVIGGSYGAGNYSMCGRAYSPRFLWMWPNARISVMGGEQAASVLPIREQYEAQ-GNPYYSTARLWDDGIIDPADTRTVLGLALSV
Methylocella_silvestris_YP_002363690    VETLRDTVAIAAKGGSDSARERHVARGKLLPRDRIHRLLDPGPFLEVGALAAAGAGIIAGVGRVSGREIMIAANDSTVKGGAYFPMTVKKHLRAQEIAQANRLPCVYLVDSGGANLPFPDRDHFGRIFYNQAQMSAEIPQIACVMGSCTAGGAYVPAMSDETVIVRKQATIFLAGPPLVKAATGEVISAEDLGGADTHSRKSGLVDHVAENDEHALLIVRDIVATFPKLDPQLYGVVDVRAPYEVREVIGRIVDSEFHEFKPLYGTTLVCGFARVWGAPVAILANN--GVLFSESALKGAHFIELACQRRTPLLFLQNISGFMVGGKYEAEGIAKNGAKLVTAVATASVPKITVLIGGSFGAGNYGMCGRGYSPRFLFSWPNSRISVMGGEQAASVLPIRKKFDDE-GNPYYATARLWDDGIIDPVQTRDVLGLALSV
Caulobacter_crescentus_NP_420973        VDELRAKVAQAALGGPESARERHTARGKLLPRERVERLLDPGPFLEVGQLAAPGAGMICGVGRVSGREVMIVANDPTVKGGAYFPMTVKKHLRAQEIAAQNRLPCLYLVDSGGANLPFPDRDHFGRIFFNQARMSAAIPQIACVMGSCTAGGAYVPAMSDETVIVRNQGTIFLAGPPLVKAATGEVISAEELGGAETHGRRSGVVDHVAENDEHALEIVRSIVANLPAYDPELYGIVDVRAPYDVREVIARIVDGSFDEFKALYGTTLVCGFARIWGQPVAILANN--GVLFSESALKGAHFIELACKRKIPLIFLQNISGFMVGGKYEAGGIAKDGAKLVTAVASAEVPKFTVLIGGSFGAGNYGMCGRAYSPRFLFTWPNSRISVMGGEQAASVLPIRQRYEDE-GNPYHATARLWDDGIIDPAQTRDALGLAISA
Hyphomonas_neptunium_YP_759995          VEELRAKTAQAALGGPEDSRKRHTERGKLLPRERVERLIDPGAFLEIGALAAPGAGLITGVGRVEGRECLIVCNDATVKGGAYFPVTVKKHLRAQEVAMENHLPCIYLVDSGGANLPFPDREHFGRIFYNQAQMSAKIPQIAAVMGSCTAGGAYVPAMSDETVIVRKQGTIFLGGPPLVKAATGEEISAEDLGGADVHARRSGVADHYAAHDAHALAIVRSIVRTLPLYDPRMHGLVDVREPYDAREVIARTVDSEFHEFKKLYGETLVCGFAHIYGMPVAILANN--GILFSESAQKAAHFIELADQRRIPLVFLQNITGFMVGSKYEAGGIAKDGAKMVTAVATASVPKFTVVTGGSFGAGNYGMCGRAYSPRFLFMWPNARISVMGGEQAASVLPIRDLYETE-GNPYFSTARLWDDGIIDPADTRRVLGLALSA
Naegleria_gruberi_XP_002677792          VNDLKNLVEKIKLGGGEKYRKMHTSRNKLLVRDRINRMLDDGPFLEFSQLAVPAGGIITGIGKIHDQLCVIVANDATVKGGTYYPITVKKHLRAQEIAEQNNLPCIYIADSGGANLEFPDKLHFGRIFYNQANMSAQIPQIAVVMGKCTAGGAYVPAMADESIIVKGNGTIYLGGPPLVKAATGEEVTDEELGGADVHCRQSGVTDYYANDETEAIYLTRRIISNLPKYNPDILGIIDGRKPFDVRDIIARIVDSRFDEFKQLYGTTLVTGFAKIYGKPVGIIANN--GILFSSSAQKGAHFVELCSQRGIPLLFLQNITGFMVGKQYETNGIAKDGAKMVMAVACAKVPKITVLLGGSFGAGNYGMCGRAYNPRFLYMWPNSRISVMGGEQAAGVLGIRAKYEHE-GHPYFSSARLWDDGVIDPRDTRRILGLSLSA
Phytophthora_infestans_EEY54357         TAELRERVANARQGGGESARKRHESRGKMPVRDRIDSLLDPGPFLELSPLAVPSAGIVTGIGRINGVECMILGNDATVKGGTYFPLTVKKHLRAQEIAQENRLPCVYLVDSGGAFLPFPDRDHFGREFYNQATMSAMIPQIAVVMGSCTAGGAYVPAMSDESVIVKGNGTVFLGGPPLVKAATGEVITPEELGGADVHCRTSGVTDHYANNDAHALDITRRIVSNLPVYSPDLGGVIDSRKPFDVRKVIARIVDSRFDEFKKEYGPTIVTGFARLYGNPVGIVANN--GILFSESSVKAAHFIELCSQRGIPLLFLQNITGFMVGKKAEHGGIAKDGAKMVMAVSNAKVPKITCIIGGSYGAGNYGMCGRAFSPRFLYMWPNARISVMGGEQAAGVLPILDKYEKE-SSAYYSTARLWDDGIIDPKDTRKVLGLSLSA
Drosophila_melanogaster_AAL89883        VGDLRNFTSQVLKGGGQKAIERHTSRGKLLARERINLLLDKGPFLELSALAVNSGGIVTGVGRVCGTECLVVANDATVKGGSYYPITVKKHLRAQEIAQENRLPCIYLVDSGGANLPFPDKLHFGRIFYNQANMSAQIPQIAVVMGSCTAGGAYVPAMADESIIVKKQGTIFLAGPPLVKAATGEEVSAEDLGGADLHCKTSGVTDNYALDDEHALYLARQIVSNLPRYDAELYGIVNLTKSFDVREVIARIVDSRFTEFKKLYGETLVCGFAKLYGHTVGIVGNN--GVLFSESALKGAHFIQLCAQRKIPLVFLQNITGFMVGRDAEANGIAKNGAKMVTAVACANVPKFTVIIGGSYGAGNYGMCGRAYSPRFLYMWPNSRISVMGGTQAANVMPIVEMFEAE-GSPYYSTARLWDDGIIDPANTRQILGLSLKA
Mus_musculus_BAE25319                   VSQLHERAQYVRLGGSEKARARHTSRGKLLPRDRIDNLIDPGPFLEFSQFAVRAGGIITGIGRVSGVECMIVANDATVKGGTYYPVTVKKHVRAQEIALQNRLPCIYLVDSGGANLPFPDRDHFGRIFYNQAIMSSKITQIAVVMGSCTAGGAYVPAMADENIIVQKQGTIFLAGPPLVKAATGEEVSAEDLGGADLHCRKSGVTDHYALDDHHALHLTRKVVRSLPLFPADLYGIVNLKRSFDVREVIARIVDGSFNEFKALYGDTLVTGFARIFGYPVGIIGNN--GVLFSESAKKGAHFVQLCCQRNIPLLFLQNITGFMVGRDYEAEGIAKDGAKMVAAVACAKVPKITVIIGGSYGAGNYGMCGRAYSPRFLYMWPNARISVMGGEQAATVLPIIKRFEEE-GNPYYSSARLWDDGIIDPVDTRLVLGLSLSA
Trichoplax_adhaerens_XP_002108147       VDDLRQVVDNIKLGGGEKARQRHLSKNKLLPRDRLDKLIDPGPFLELSQLAVPAAGIVTGIGRVSGTECVIVVNDPTVKGGTYYPLTVKKHLRAQEIAHQNQLPCIYLVDSGGANLPFPDVGHFGRIFYNQANMSSDIPQVAVVLGSCTAGGAYVPAMSDEVVMVKNQGTIFLGGPPLVKAATGEVVSAEELGGAEVHCSVSGVSDHMAMDDEHALHIARQIISNLPAYPSDIYGIVNLKKSYDVRQVIARIVDSKFNEFKANYGKTLVTGFARLHGYPVGIIANN--GILFSESALKATHFIELCCQRDIPLIFLQNITGFMVGKEYEAGGIAKNGAKMVTAVACAKVPKFTVIIGGSYGAGNYGMCGRAYSPRFLFTWPNTRISVMGGEQAANVLPIIKKYEKE-GHPYYSSARLWDDGVIDPSDTRTVLGLCLSS
Sinorhizobium_meliloti_NP_437241        IATIEDAVRLAAAGGGETARERHVSRGKLLPRDRLATLIDPGPFLEVGATAAPGAGLITGIGRISARECMIVCNDPTVKGGTYYPLTVKKHLRAQEIAAENRLPCVYLVDSGGANLPFPDRDHFGRIFYNQANMSAAIPQIAVVMGSCTAGGAYVPAMSDEAIIVEKQGTIFLAGPPLVRAATGEVVSAEDLGGADVHTRLSGVADHLARDDAHALALARRAVSALPLYDPEIAGIVDLKTPYEIREVIARLVDSRFDEFKARFGTTLVCGFAHVHGIPVGIVANN--GVLFSESAVKGAHFVELCAQRRIPLVFLQNITGFMVGRKYETEGIAKHGAKLVTAVATVKVPKITMLVGGSFGAGNYGMCGRAFSPRFLWTWPNSRISVMGGEQAAGVLPVLDLFERQ-SHPLYASARLWDDGVIDPRKSRDVLALSLSA
Dinoroseobacter_shibae_YP_001532643     LAQVSQVAALAAAGGGEAARARHVARGKMLPRDRVANLLDPGPFLEVGATAAPCGGAIAGVGRVHGQDVMVVCNDATVKGGTYYPITVKKHLRAQEIAAECHLPCIYLVDSGGANLPFPDRDHFGRIFYNQARMSAAIPQIAVVMGSCTAGGAYVPAMSDVTIIVKAQGTIFLAGPPLVKAATGEVVSAEDLGGGDVHTRLSGVADALAEDDAHALALARQAVASLPAYDPELLELVSLSVPYDIHEVIARIVDSRFDAFKPRFGETLVTGFAHIEGCPVGIVANN--GVLFSEAAQKGAHFVELCSQRKIPLVFLQNITGFMVGRQYENEGIARHGAKMVTAVATTAVPKITMVVGGSFGAGNYGMAGRAYQPRFMWSWPSSRISVMGGAQAAGVLPTIEMFEAQ-SHPLYASARLWDDGIVDPRKSRAVLSLSLRA
Phaeobacter_gallaeciensis_ZP_02148888   LGQISEAAEAARMGGGEKSRARHEGRGKMLPRRRVANLLDPGPFLEIGATAAPGAGVVAGIGRVHGQEVMVVCNDATVKGGTYFPMTVKKHLRAQEIAEENRLPCIYLVDSGGANLPFPDRDHFGRIFYNQARMSAKIAQIAVVMGSCTAGGAYVPAMSDVTIIVKEQGTIFLAGPPLVKAATGEVVSAEELGGGDVHTRLSGVADYLAEDDAHALALARRAVQSLPAYDPEILGVVDLRTPYDIREVIARLVDSRFDEFKPRFGETLVTGFAHVKGCPVGIIANN--GVLFSEAAQKGAHFVELCSQRKIPLVFLQNITGFMVGRKYENEGIARHGAKMVTAVATTNVPKVTMLVGGSFGAGNYGMSGRAYQPRFLWSWPNSRISVMGGEQAAGVLPTIEMFEEQ-SHPLYASARLWDDGIIDPRKSRDVLALSLSA
Roseobacter_denitrificans_YP_683485     LETVATVAQAAARGG-TDARARHVSRGKMLPRDRVAGLLDPGPFLEIGAMAAPAAGVIAGIGQVSGQQVMILCNDATVKGGTYYPLSVKKHLRAQEIAAENHLPCIYLVDSGGANLPFPDRDHFGRIFYNQARMSAAIAQIAVVMGSCTAGGAYVPAMSDVTIIVKDQGTIFLAGPPLVKAATGEVVSAEDLGGGDVHTRLSGVADYLAEDDAHALALARRAVGALPDYDPEILGVVDLRTPYDIREVIARLVDSRFDEFKTRFGETLVTGFAHLDGCPIGIIANN--GVLFSESAQKGAHFIELCTQRGIPLVFLQNITGFMVGRQYENEGIARHGAKMVAAVACANVPKITMLVGGSFGAGNYGMAGRAYSPRFLWTWPNSRISVMGGAQAAGVLPTIDMFEEQ-SHPLYASARLWDDGIIDPRKSRAVLSLSLSA
Pseudovibrio_sp._ZP_05087246            MDEVRAASQQALLGGGEGPRERHVSRGKILPRERVARLIDPGPFLEVGQFASPSAGIVTGIGRVNGIECMIVANDATVKGGTYYPLTVKKHLRAQEIAMENNLTCIYLVDSGGANLPFPDKEHFGRIFYNQANMSAKIPQIAVVMGSCTAGGAYVPAMCDETIIVKEQGTIFLAGPPLVKAATGEVVSAEDLGGGDVHTRLSGVADHLARDDAHALALARQAVSNLPLYDPEILGVVDLKTPYDVREVIARVVDSRFDEFKARYGTTLVTGFAHIHGMPVGIIANN--GILFSEAALKGAHFVELCCQRKIPLVFLQNITGFMVGQKYEAGGIAKDGAKLVTAVACAKVPKITMLIGGSFGAGNYGMCGRAYSPRMLWTWPSSRISVMGGPQAAGVLPIIDQFEEQ-GHPLYASARLWDDGIVDPRKTRDVLALSIAA
Stenotrophomonas_maltophilia_YP_0020265 VDDLHATLARTALGGSEAARAKHTARGKLLVRDRIDALLDPGAFLEIAPLAVPAAGVVAGIGRVSGMECVIVANDATVKGGTYYPMTVKKHLRAQEIAEQNHLPCIYLVDSGGAFLPFPDRDHFGRIFYNQANLSARIPQIACVMGSCTAGGAYVPAMSDETVIVREQGTIFLGGPPLVKAATGEVVTAEELGGADVHTRISGVADHMADNDLQALARVRAIIAQLPLLPAHLYGVIDTRKPYDVREVIARLVDSRFDEFKPRYGATLVTGFAHLNGYPIGIIANN--GILFSESALKGAHFIELCTQRNIPLVFLQNITGFMVGRKYEQGGIAKDGAKLVMAVACAKVPKFTVVIGGSFGAGNYGMCGRAYSPNFLWMWPNARIGVMGGEQAASVLPIRDQFEQQ-GHPYYASARLWDDGVIDPVDTRRVLALALSA
Chromobacterium_violaceum_NP_901434     VDDLKDKVAQAALGGGEKARAKHTARGKLLPRERIDLLLDPGPFLELSQLAAPGAGMIAGIGRISGVDCLIIANDATVKGGTYYPMTVKKHLRAQEIARDNRLPCVYLVDSGGAFLPFPDKEHFGRIFYNQANLSAAIPQIAVVMGSCTAGGAYVPAMSDETVIVKEQGTIFLGGPPLVKAATGEVVSAEELGGGDVHTKISGVADHLAQTDAHALAIARRIVSDLPRYAAEIYGVIDPKKPFDVREIIARLVDSDFDEFKQNYGTTLVTGFARLNGYRVGILANN--GILFSESALKGAHFVELCCQRGIPLIFLQNITGFMVGKKYENGGIAKDGAKLVTAVACAKVPKFTVLIGGSFGAGNYGMCGRAYSPRFLWMWPNSRISVMGGEQAAGVLPVRQQYEEQ-GHPYYASARLWDDGVIDPAQTRDVLALALEA
Acidovorax_avenae_ZP_06212018           VQDLRDRAAQVALGGSEAARAKHTARGKLLPRERVRELLDPGPFLEIAPLAAPGAGLIAGIGRVSGVDCMVVCNDATVKGGTYYPMTVKKHLRAQEIAQQNRLPCIYLVDSGGANLPFPDRDHFGRIFYNQAQMSAQIAQIAVVMGSCTAGGAYVPAMSDESIIVKNQGTIFLGGPPLVKAATGEVVTAEDLGGGDVHTRLSGVADHLAQNDLHALQLARHAVRNLPAFEAQLYGVIDTRKPFDVREIIARIVDSEFDEFKARYGTTLVTGFARIEGMPVGIIANN--GILFSEAALKGAHFIELCCQRKIPLVFLQNITGFMVGRKYENEGIARNGAKMVTAVATAAVPKFTIVIGGSFGAGNYGMCGRAYSPRFLWMWPNARISVMGGEQAASVLPIRRQYEEQ-GHPYYATARLWDDGVIDPADTRRVLALGLAA
Acidovorax_ebreus_YP_002554477          VEDLRAQIERVSQGGGEAARAKHVARGKLLPRERVEMLLDPGPFLEIAPLAAPGAGLIAGIGSVAGIACMIVCNDATVKGGTYYPMTVKKHLRAQEIAQQNCLPCIYLVDSGGANLPFPDRDHFGRIFYNQANMSAQLAQIAVVMGSCTAGGAYVPAMSDETIIVKNQGTIFLGGPPLVKAATGEVVSSEDLGGGDVHTRLSGVADHLAQNDLHALSLARGAVKNLPKYAADLYGVIDTRKPFDVREIIARIVDSAFDEFKARYGNTLVCGFARIEGMAVGIVANN--GILFSESAQKGAHFIELCCQRKIPLVFLQNITGFMVGRKYENEGIARHGAKMVTAVATANVPKFTVIIGGSFGAGNYGMCGRAYSPRFLWMWPNARISVMGGEQAASVLPIRRQYEEQ-GHPYYATARLWDDGIIDPADTRRVLALALAA
Ralstonia_eutropha_YP_726442            VADLEARIAKLAEGGGKDARDKHLSRGKLLPRDRVQQLLDPGPFLELSQLAAPGAGIITGIGRVAGQECVIVCNDATVKGGTYYPMTVKKHVRAQEIAEENNLPCIYLVDSGGANLPFPDRDHFGRIFYNQANLSKQIPQIAVVMGSCTAGGAYVPAMSDESIIVKNQGTIFLGGPPLVKAATGEEVSAEDLGGADVHTRLSGVADYFAQNDHHALSLARNIVQHLPLYPVELYGVIDTRKPYDVREVIARLVDSEFDEFKARYGTTLVCGFARIWGYPVGIVANN--GILFSESALKGAHFIELCCQRKIPLVFLQNITGFMVGRKYENEGIARNGAKMVTAVATAQVPKFTVIIGGSFGAGNYGMCGRAYSPRFLWMWPNARISVMGGEQAASVLPIRDQYEHQ-GHPYYASARLWDDGVIDPAQTRTVLGLGLSA
Azoarcus_sp._YP_934573                  VEDLRAKAAEVSLGGGEAARAKHTARGKLLPRDRVDHLLDPGPFLEVGQLAAPSAGVITGIGRVQGVECMIVANDATVKGGTYYPMTVKKHLRAQEIAEQNNLPCVYLVDSGGAFLPFPDRDHFGRIFYNQANMSAKIPQIAVVMGSCTAGGAYVPAMSDETVIVKNQGTIFLGGPPLVKAATGEVVSAEDLGGGDVHTRLSGVADHLAENDAHALYLARRIVSNLPLYDPEIYGIIDTRKPFDVREIIARVVDSRFDEFKARYGTTLVCGFAQLYGYPVGIVANN--GILFGESAQKGAHFIELCGQRGIPLLFLQNITGFMVGRKYENGGIAKDGAKMVTAVATVQVPKITTLIGGSFGAGNYGMCGRAYSPRFLWMWPNARISVMGGEQAASVLPIREQYEVQ-GHPYYATARMWDDGVVDPAQTRRILGLSLSA
Rhodospirillum_centenum_YP_002296643    VADLKVTVARIKLGGGEAAREKHLSRGKLLPRDRVRHLLDPGPYLELSQLAVPAAGILTGIGRVEGQECVIVANDATVKGGTYYPLTVKKHLRAQEIAAQNNLPCLYLVDSGGANLPFPDRDHFGRIFYNQATMSAAIPQIAVVMGSCTAGGAYVPAMADESVIVKGQGTIFLGGPPLVKAATGEVVSAEDLGGADVHSRVSGVTDHHAADDRHALAIARRIVANLPRFAAELYGVIDTRKPYDVREVIARIVDSEFDEFKALYGTTLVCGFAHIWGCPVGIIANN--GILFSESALKGAHFIELCCQRGIPLLFLQNITGFMVGRKYENAGIAKDGAKLVTAVACASVPKVTVIIGGSFGAGNYGMCGRAYSPRFLWMWPNARISVMGGEQAATVLPIREQYERQ-GHPYYASARLWDDGIIDPAETRTVVALSLSA
Pseudomonas_aeruginosa_NP_250704        VNALRTLLGRIHEGGGSAAQARHSARGKLLVRERINRLLDPGPFLELSALAVAAAGIVAGIGRVEGVECMIVGNDATVKGGTYYPLTVKKHLRAQAIALENRLPCIYLVDSGGANLPFPDREHFGRIFFNQANMSARIPQIAVVMGSCTAGGAYVPAMSDETVMVREQATIFLAGPPLVKAATGEVVSAEELGGADVHCKVSGVADHYAEDDDHALAIARRCVANLPLYPAELYGVIDSKQPYDVREVIARLVDSEFDEFKALFGTTLVCGFAHLHGYPIAILANN--GILFAEAAQKGAHFIELACQRGIPLLFLQNITGFMVGQKYEAGGIAKHGAKLVTAVACARVPKFTVLIGGSFGAGNYGMCGRAYDPRFLWMWPNARIGVMGGEQAAGVLPILEQYEHQ-GHPYYSSARLWDDGVIDPAQTREVLALALSA
Xanthobacter_autotrophicus_YP_001416759 VADLRTTVERVAEGG-GEVRERHLKRGKLLPRDRIRTLLDTGPFLELSQLAVPAAGIITGIGRVSGRECVIVANDATVKGGTYYPITVKKHLRAQAIARENHLPCIYLVDSGGANLPFPDREHFGRIFFNQANMSAEIPQIAVVMGSCTAGGAYVPAMADQSIMVKNQATIFLGGPPLVKAATGEVVTAEELGGADVHTRTSGVADHMAENDAHALGIARSIVADLPLYDTKIYGIVDPKQPFDVRQIIARIVDSEFDEFKPLYGPTLVTGFARIFGYPVGIIANN--GILFSESALKGAHFVELCCQRNIPLVFLQNITGFMVGRKYEAGGIAKDGAKFVTAVSCAAVPKFTVVIGNSFGAGNYGMCGRAFDPRFLWMWPNARISVMGGEQAAGVLPIRTQYEVQ-GHPYYSSARLWDDGVIDPADTRMVLALALSA
Oceanospirillum_sp._ZP_01165309         VNDLRDKVATIEQGGGPKYQERHLSRGKLLPRERINALLDEGPFMELSQLAIPAAGIIAGVGRVSGQECMIVANDATVKGGTYFPLTVKKHLRAQEIAEQNHLPCIYLVDSGGANLPFPDRDHFGRIFFNQARMSSKIPQIAVVMGLCTAGGAYVPAMADESIIVRNQGTIFLAGPPLVKAATGEVVSAEDLGGADVHCKVSGVADHYAENDAHALQIARTCVSNLPLYSADIYGIVDLKKPFDVREIIARIVDSEFDEFKKMYGTTLVTGFAHIHGYPVGIVANN--GILFGDSAQKGAHFIELCCQRKIPLLFLQNITGFMVGQKAESEGIAKHGAKMVNAVACADVPKLTVLIGGSFGAGNYGMCGRAYSPNFLWMWPNARISVMGGEQAAGVLPIIDTYEHQ-GHPYYASARLWDDGVIDPAQTRDVIGMGLSA
Idiomarina_baltica_ZP_01043053          VDDVNAKVEQIKQGGGPKYQERHLSRGKLLPRQRINKLLDAGAFLEIGQFAVPAAGVVAGIGRVEGVECMIVANDATVKGGTYYPLTVKKHLRAQEIAERCHLPCIYLVDSGGANLPFPDKDHFGRIFFNQANMSAKIPQIAVVMGLCTAGGAYVPAMADESVIVKEQGTIFLAGPPLVKAATGEEVSAEELGGADVHTRVSGVADHFAHNDEHALALARRSVARLPRYDAKLYGIVDLRKPYDVHEVIARVVDSDFDEFKANYGTTLVTGFARIHGYPVGIVANN--GILFSESAQKGAHFIELCAQRKIPLVFLQNITGFMVGKKYEAEGIAKHGAKMVMAVSCAKVPKFTVLIGGSYGAGNYGMCGRAYDPTLMFMWPNARISVMGGEQAAGVMPIVEQYEKQ-GHPYYASGRLWDDGIIDPAQTRDVLGLSIAA
Legionella_pneumophila_YP_095853        VTDLREKIHQISLGGDEKARTKHQQQGKLLPRERLHQLLDPGPFLELSQLAIPAAGIITGIGRVAGNECVIVVNDATVKGGTYYPLTVKKHLRAQEIALINHLPCIYLVDSGGAFLPFADKEHFGRVFYNQAQMSALIPQIAVVMGSCTAGGAYVPAMADESIMVKNQATIFLGGPPLVKAATGEVISAEELGGAEVHCRHSGVSDHYAENDAHALHLARVAISNLPLYDSELTGIIDPRKPFDIREIIARVVDSEFDEFKALFGTTLVCGFARLYGYPIGIIANN--GILFSESAQKGSHFIELCCQRKIPLVFLQNITGFMVGSKYEASGIAKHGAKMVTAVANANVPKFTIIVGGSFGAGNYAMCGRAYAPRFLWAWPNARISVMGGEQAANVLQMRSQYETQ-GNPYYASARLWDDGVIAPQDTRKILGLGLSA
Congregibacter_litoralis_ZP_01102124    VKSLRELVAKISEGGGEVARERHVSRGKLLPRERLDALLDPGPFLELSQLAVPGAGIITGIGRVSGHECMVFINDATVKGGTYYPLTVKKQARAQTIAEQNNLPCLYLVDSGGAFLPFPDREHFGRAFYNQARMSAKIPQLAAVLGSCTAGGAYIPSMADESIIVREQGTIFLGGPPLVKAATGEVVSAEELGGADVHCRQSGVTDHYANDDRHAMALLRQSVANLPRYPAALYGIVDRRQPFDVREVIARIVDSAFDEFKALFGDTLVCGFSRLHGYPIGIVANN--GILFSESAVKGAHFVELCAQRKIPLLFLQNINGFMVGREYEAEGIARHGAKMVHAVACADVPKFTVVIGGSFGAGNYAMCGRSYDPRFMFMWPNARISVMGGEQAASVLPILDRYEAQ-GHPFYASARLWDDGVIDPMDTRQVLALALSA
Thermus_thermophilus_YP_004756          LAELEERRRRVLQGGGEERVKKQHQQGKLTARERIDLLLDPGSFVELMPFAAPADGVVTGYGTIGGRLVFVFSQDFTVLGGSLGKMHGRKIASLMDLAAKVGAPIVGLNDSAGARIQVDSLSGYGEVFYRNAIYSGVVPQISAILGPCAGGAVYSPAMTDFILMSRGTSYMFITGPEVIKSVTKEEVTFEELGGADVHMEKSGVAHLEGKDDKEVLDLVKKLLSYLFRPTPELLEIVDARRPYNMHQVIRTLLDGEFLEIQPRYARNIIVGLGRLGGYPVGVIANNMAGALDINASDKAARFIRTMDAFNIPLLTLVDVTGFLPGVAQEHGGIIRHGAKMLFAYAEATVPKITLIARKAYGGAYLAMNSKDMGADVVLAWPTAAVAVMGAEGAANIIRKIEEYRRAFDNPWVAAARGYIDDVIDPTHTRRVLYQHLRM
Deinococcus_radiodurans_NP_295040       IATMEQRRRKVEEGGGPERQQKQREGGKLTARERIERLLDPGSFLESSTFVAPGEGVVTGSGTIDGRQVFVFSQDFTVLGGSLGKMNASKVTKIMDLAAKTGCPVIGLNDSAGARIQVDSLSGYGEIFYRNAVYSGSVPQISAILGPCAGGAVYSPAITDFILMSRGSSYMFITGPEVIKSVTREEVTFDQLGGADVHTRKSGVAHLAYEGDEAVIDGIKDLLGYLDRRNEKLLDIVDQRRPYAMQDVIRELVDGTFLEIQPDWAKNIIVGFARLNGQSVGIVANNLSGSLNIDASDKAARFIRTCDCYNVPILTLVDVSGFLPGVQQEYGGIIRHGAKMLYAYAEATVPKVTLITRKSYGGAYLAMNSRDMGADVVYAWPTATVAVMGAEGAANIVEKIAEYKEAFDNPYVAAAKGYIDDVIPMEETRERLIRTFEM
Bacillus_subtilis_ZP_03592158           FTRNRKQAE---EGGGREKLAQQRQKGKLTARERIIFLLDQDSFIELHPFMMLGDGVVTGYGTIDGRSVYVFAQDFTVYGGALGETHARKICALMDLAAKNKAPIIGLNDSGGARIQVLSLDGYGHIFYRNVLYSGVIPQISVILGPCAGGAVYSPALTDFIFMAEQTGRMFITGPKVIEKVTGEQVDAESLGGAGIHNAVSGNAHFSGHTEKEVLTGVRKLLSYLEASRPLLNRLVDTTKPYDVRKVIRELADQSFFEIQPFFAKNIVIGFARLGEKAIGIVASQLAGSLTIDAADKAARFIRFCDAFDIPLLTVEDVPGFLPGIQQEHNGIIRHGAKLLFAYAEATVPKVTLIIRKAYGGAYVAMNSKAIGADLVFAWPNAEIAVMGPEGAASILEKTAEYKKQNAGPYKAAACGMVDDIILPEESRGRLIQAFHM
Geobacillus_kaustophilus_YP_148202      INELYDRRREIELGGGDEKIEQQHAKGKLTARERIDLLLDEGTFVELNPFIGPGDGVVTGYGKINGRTVFVFSQDFTVFGGALGEMHAKKIANIMDLAAKTGAPVIGLNDSGGARIQVLSLDGYGHIFYRNAIYSGVIPQISVIMGPCAGGAVYSPAITDFVFMVEKTSQMFITGPKVIEAVTGEKISAEDLGGARVHNTISGNAHFAAANEEEALAEVRRLLGYLDDYRPDLADVVDAVRPYDVRHVIAQVVDGSFFEVQKDFAKNIVIGFARIKGEVVGLVCNQMAGGLDIDSSDKAARFIRFCDSFNIPIITFEDVTGFFPGVKQEHGGIIRHGAKILYAYSEATVPKITVILRKAYGGAYVALNSKSIGADVVYAWPNAEVAVMGPQGAANIIQKIAEYREKFANPYVAAKYGMIDDVIDPRDTRIKLIQALEM
Archaeoglobus_fulgidus_NP_071042        VEELYGKKEKIRQMGGKERIERQHEQGKLTARERIELLLDPGSFVEINPFVLPADGVVTGYGTVDGRPVAVFAQDFTVMGGSLGEMHGFKIAYILDFAMKLGIPVVGLNDSGGARIQVDALKGYGDIFYRNTLASGVIPQISVIMGPCAGGAVYSPAIGDFIVMTKNNCYMFITGPQVIKTVTGEEVSAFDLGGWQAHAMKSGNCHLVAEDDRDAMMLVRRLLSYLVRLTPEIYDVLDPQKPYDVRDVITAVVDGELLEIHPYYAPNAVVGFARIDGKSVGIVANNFAGCLDVDSSDKIARFVRFCDAFNIPIITFVDVPGYLPGVQQEYGGIIRHGAKVLYAYSEATVPLVTIILRKAYGGAYLAMGSKHLGADIVYAYPTAEIAVMGPEGAAEIVEKIREYREKFANPYRAAARGYIDDIIDPKYTRVKVVSALRI
Pyrococcus_furiosus_NP_578400           VKDLYERKKKIMQMGGEEAIKKQHDKGKLTARERIELLLDPGSFVEIGMFVLPADGVITGYGTIDGRLVFVYAQDFTVMGGSLGEMHAMKIKRIMELALEAGAPVIGLNDSGGARIQVDSLKGYGEIFKMNTILSGVVPQITAIMGPCAGGAVYSPAIGDFILMVDNSTFMFITGPQVVKAVTGVEVSPVQLGGAMVHAQKSGQAHLIGKSDEEVIMLIKKLLSYLFRRTPELYDIVDPNKGYDVRQVIYAIVDPDFLELQPYFAPNAVIGFGRINGQPVGIVANNLAGVLDIDSSDKIARFVRFCDAFNIPIVTLVDVPGYLPGVDQESRGIIRHGAKVLYAYAEATVPMVTVILRKAYGGAYLAMGSKHLGADFVFAWPTAEIAVMGPEGAANIIQKIKEYREKFANPYVAAARGYIDDVIDPAETRAKIVMALEA
Pyrococcus_abyssi_NP_126570             VEDLYQRRKKILQMGGEEAIKKQHDKGKLTARERIELLLDPGSFVEIGMFVLPADGVITGYGTINGRLVFVYAQDFTVMGGSLGEMHAMKIKRIMELALEAGAPVIGLNDSGGARIQVDSLKGYGEIFKMNTILSGVVPQITAIMGPCAGGAVYSPAIGDFILMVDNSTFMFITGPQVVKAVTGVDVTPVQLGGALVHAQKSGQAHLIGKSDEEVIGLIKRLLSYLFRRTPELYDIVDPNKAYDVRQVIYAIVDPDFLELQPYFAPNAVIGFGRINGQTVGIVANNLAGVLDIDSSDKIARFVRFCDAFNIPIVTFVDVPGYLPGVDQESRGIIRHGAKVLYAYAEATVPMVTVILRKAYGGAYLAMGSKHLGADFVFAWPTAEIAVMGPEGAANIIQKIQEYREKFANPYVAASRGYIDDVIDPAETRAKIVMALEA
Thermococcus_barophilus_ZP_04878205     VNELYEKKRKILQMGGEAKIQKQHEKGKLTARERIEKLLDPGSFVEIGMFVLPADGVITGYGTIDGRLVFVYAQDFTVMGGSLGEMHAMKIKRVMELALEAGAPIIGLNDSGGARIQVDSLKGYGEIFKMNTILSGVVPQITAIMGPCAGGAVYSPAIGDFILMVDNATFMFITGPQVVKAVTGVEVSPTQLGGAMVHAQKSGQAHLIGKSDEEVLMLIRKLLSYLFRKSDRLYEIVDPNKGYDVRQVIYEIVDPDFLEILPYYAPNAVVGFGRFNGQTVGIVANNLAGVLDIDSSDKIARFVRTCDAFNIPIVTLVDVPGYLPGVQQEYGGIIRHGAKVLYAYAEATVPMVTVILRKAYGGAYLAMGSKHLGADFVFAWPTAEIAVMGPEGAANIIQKIREYREKFANPYVAAGRGYIDDVIDPAETRGKIIMALEA
Thermococcus_onnurineus_YP_002306422    VNELYERRKKILEMGGEKAVEKQHAKGKLTARERIEKLLDPGSFVEIGMFVLPADGVITGYGTIDGRLVFVYAQDFTVMGGSLGEMHAAKIKRIMELALEAGAPVIGLNDSGGARIQVDSLKGYGEIFKMNTILSGVVPQITAIMGPCAGGAVYSPAIGDFILMVDNSSFMFITGPQVVKAVTGVEVTPVQLGGAMVHAQKSGQAHLIGKSDEEVLALIRRLMSYLFRKTESLYSIVDPNKGYDVRQVIYEIVDPDFLEILPYFAPNAVVGFGRMNGQTVGIVANNFAGVLDIDSSDKIARFVRTCDAFNIPIVTLVDVPGYLPGTQQEYGGIIRHGAKVLYAYSEATVPMVTVILRKAYGGAYLAMGSKHLGADFVFAWPTAEIAVMGPEGAANIIQKIQEYKDRFANPYVAAARGYIDDVIDPAETRAKIILALEA
Thermococcus_kodakarensis_YP_184035     LNELYERKKKILEMGGEKAIEKQHAKGKLTARERIEKLLDPGSFVEIGMFVLPADGVITGYGTIDGRLVFVYAQDFTVMGGSLGEMHAAKIKRIMELALEAGAPVIGLNDSGGARIQVDSLKGYGEIFKMNTLLSGVVPQITAIMGPCAGGAVYSPAIGDFILMVDSSSFMFITGPQVVKAVTGVEVTPVQLGGAMIHAQKSGQAHLIGKSDEEVLALIRRLLSYLFRKTENLYNIVDPNKGYDVRQVIYEIVDPDFLEILPYFAPNAVVGFGRMNGQTVGIVANNFAGVLDIDSSDKIARFVRTCDAFNIPIVTLVDVPGYLPGTDQEYRGIIRHGAKVLYAYAEATVPMVTVILRKAYGGAYLAMGSKHLGADFVFAWPTAEIAVMGPEGAANIIQKIQEYREKFANPYVAAARGYIDDVIDPAETRAKIILALEA
Petrotoga_mobilis_YP_001567610          IEELRKKKDSLLLGGGEERIEKQHKMGKLTARERIDALVDEGTFEEIDMLVFPYDGVVTGFGEINGKKVAIFSQDFTIQGGSLGEMHAKKIMKLQDLAMKYGIPLIGINDSGGARIQVDALYGYGGIFYRNTQASGVIPQITVIAGPCAGGAVYSPAITDFVIMVDQTSQMFITGPQVIKTVTGEDIDKENLGGGKIHNSKSGVAHLLAKDDGQAMELVRKLLSYIYELPEEINEIVNPKKSYDVKDLINLVFDGSFFEIHPHFAKNIVVGFARLEGKSVGIIANQLAGSLDIDASDKAARFIRFCDSFNIPIITFVDTPGYLPGVSQEHGGIIRHGAKLLYAYSESTVPMITVILRKAYGGAYIAMASQHLGADFVFAYPTAEIAVMGSEGAANIIRRVEEYKERFANPYEAASRGYIEDVIEPIETRRRLATSLSI
Marinitoga_piezophila_ZP_05097043       IEELKKIEKEIEQGGGPEKVEKQHESGKLTAWERLELLLDPGTFVEIDKFVLPRDGVITGVGEINGRKVAVFSQDFTVMGGSLGEMHAKKIVKLLDLALKMGIPVIGINDSGGARIQVDALAGYGEIFLRNTLASGVVPQITVIAGPCAGGAVYSPALTDFIVMVDQTARMFITGPNVIKAVTGEEISQEDLGGAMVHNQKSGNAHFLADNDEKAMSLVRTLLSYLSLETPEILDILNPNKGYDVREVIKRVVDGEFFEVQPYFAKNIVIGFARIQGKTVGIVANQLAGVLDIDSSDKAARFIRFLDAFNIPILTFVDTPGYLPGVAQEHGGIIRHGAKMLYAYSEATVPKITVILRKAYGGAYIAMGSKHLGADMVLAWPSAEIAVMGPEGAANIIKLIEEYKQQFANPYIAASRGYVDMVIDPRETRKYIMRALEV
Fervidobacterium_nodosum_YP_001410821   IQKLKDLEKEVEIGGGQDKIDKQHAEGKLTARERLELLFDPGTFEEIDKFVLPADGVITGIGKVNGRPVAAFSQDFTVMGGSLGEMHAKKIVKIMDMAMKLGIPLVGINDSGGARIQVDSLYGYGEIFYRNTLASGVIPQITVIAGPCAGGAVYSPAITDFVVMVDKTAQMFITGPNVIKAVTGEDISKEDLGGSFVHNSKSGNAHFLASDDKQAIEMVRKLLSYIPDISD-IHTLVDSKKGFDVRDVIKKIVDGTFFEVHEHFAKSIVVGFARIGGRSVGIVANQLAGVLDIDSSDKAARFIRFLDAFNIPIVTFVDTPGYLPGVKQEHGGIIRHGAKLLYAYSEATVPKITIILRKAYGGAYIAMGSKHLGADFVAAWPTAEIAVMGPDGAANIIQKIEEYRQLFANPYVAASRGYIDAVIDPRETRTWIEKALEY
    ;
end;
