# Supplementary material for: Early evolution of the biotin-dependent carboxylase family
Source: BMC Evol Biol. 2011 Aug 9;11:232. doi: 10.1186/1471-2148-11-232 (PMC3199775; doi:10.1186/1471-2148-11-232)
Supplement: Additional file 8 — Masked multiple sequence alignment of pyruvate carboxylase carboxyl tranferase (PCT) domain sequences (NEXUS format). This alignment was used to reconstruct the tree shown in Figure 6. [file 1471-2148-11-232-S8.TXT]

#NEXUS

begin data;
    dimensions ntax=126 nchar=432;
    format datatype=protein gap=-;
    matrix
Thermodesulfovibrio_yellowstonii_YP_002 SPVKIMDTTFRDAHQSLHATRMKLEDIVPIAEKMDQVGFHSLEVWGGATFDSCLRFLREDPWERLRTIRALVKNTKLQMLLRGQNLVGYRHYPDDVVEKFVEKTIENGIDILRIFDALNDLRNMEKSISATLKYGGTVEAAFCYTIGPIYTVDYFIKLAKNLRDMGAHIICIKDMAGLLDPYTAYELIKRLKEEINLPIHLHTHDTAGMAVATTIKAIEAGVDIVDTAISTMAGGTSQPSLETICHILRGTERDPGFNMELLDEIADYFYETRKKYKTLESEYIGPDPKVIVYQVPGGMLSNLVNQLREQNALHRIKEVMEEIPRVREDFGYPPLVTPSSQIVGTQATLNVLTGERYKMVTTETKNYFKGLYGKPPVPVNEEIRKKILGEEFITCRPADLEPEFEKAKTELKDKEDVLSYCLFPKIYLEFLE
Heliobacterium_modesticaldum_YP_0016790 RVIKFTDTTLRDSHQSLLATRMKIEDMLPILEKIDAIGYHSIECWGGATFDTTMRFLNEDPWERLWTIKKYC-KTPTQMLLRGQNCVGYKHYADDVLEAFIKYACEGGMDIFRIFDALNDVRNMEKAMEYTKKYGGHVQGVLCYTISDFHTTKYYVDMAKKLVERGADSICIKDMAGILTPGAAYELVKEVKAAVGLPLQLHTHYTSGMGGMMYLKAIEAGCDIIDTAISSLALSTSQPACETMVATLESLGYKTNMDLLKLKEIADYFKEVRKKYREFDLTDGTPDTNVLVYQVPGGMISNFLSQLAQQNALHKLPDVLAEVPRVREDFGYPPLVTPSSQIVGSQAALNVLLGERYKMATNEVKQYMRGFYGQPPAPVNEEVRKKIVGNEVIHCRPADLPPGMEEAKKAVASVQDVVTYAIFPNVALPFLE
Enterococcus_faecalis_ZP_05475390       KKIRFTETVLRDGQQSLIATRMPTSDMLPIIKTMDEAGFHALEMWGGATFDSCVRYLNEDPWERLRQIRKEVKNTKLQMLLRGQNLLGYRHYADDVVRAFVEKSVENGIDIIRIFDALNDVRNLQTAIQTTKEAGGHCQAAISYTTSEIHTIDYFVKLAKELSQTGADSICIKDMAGVLTPQTGFELVSKMKDAI-LPLEVHTHATSGISEMTYLKVAEAGADIIDTAISSFAGGTSQPATESVAIALEDLGFETGLNMEKVTEIADYFNPIRDRFRSLNPKVKDTEPKTLIYQVPGGMLSNLLSQLTEQGLQDKYEEVLAEVPKVRADLGYPPLVTPLSQMIGTQALMNVISGERYSLIPNEIKDYVRGEYGKSPAPIAEEIKQKIIGDEEITCRPADLKPELHSLEKE-IQQEDVLLYAMFPQQGKDFLG
Fusobacterium_nucleatum_NP_604273       NKIKIMETCLRDGHQSLMATRLTTAEMLPIIEKLDSVGYHSLEMWGGATFDAALRFLNEDPWERLREIKKRVKNTKLQMLLRGQNLLGYRNYADDIVERFVKKSIQNGIDIVRIFDALNDVRNLQTACKATKKYGGHAQLAMSYTISPVHTVEYYKNLALEMQEIGADSIAIKDMSGILLPEVAYELVRELKSVLRVPVEVHTHATAGLASMTYIKAVEAGADIIDTAISPLSGGTSQPATESIVRAFQGTERETGFDLELLKEIAEYFKPIRAKYLQLNPQALMTEPSIVEYQLPGGMLSNFLSQLKMQKAEHKYEDVLREIPRVRKDLGYPPLVTPLSQMVGTQAIFNILTGQRYKLIPNEIKNYVRGFYGKSPVPISDEIKKTIIFNEVFTGRPADKAPEYDKLVEETRNFEDVLSYALFPQVAKDFLI
Coprococcus_eutactus_ZP_02205537        KPIKITETVLRDAHQSLIATRMTTEQMLPIIDKMDKVGYHSVECWGGATFDASLRFLKEDPWERLRKLRDGFKNTKLQMLFRGQNILGYRHYADDVVEYFVQKSIANGIDIIRIFDCLNDLRNLQTSVKACNKEGGHAQVALSYTLGDAYTLDYWKDMAKRIEDMGADSICIKDMAGLLVPNKATELVQALKDGSSLPIQLHTHYTSGVASMTYLKAVEAGCDVIDTAISPLALGTSQPATEVMAKTFEGTEFDPGLDQKLLAEIADYFRPLREEWIALNPKVLGVNVKTLLYQVPGGMLSNLVSQLKEMGAEDKFEAVLEEVPRVRKDYGEPPLVTPSSQIVGTQAVLNVVTGERYKMCTKESKALVRGEYGQSVKPVDPEVKKKVIGDKQITCRPADLENELDKIEKEMIQYEDVLTYALFPQVATDFFK
Bryantella_formatexigens_ZP_05349050    KPIKITETILRDAHQSLIATRMTTEQMLPIVDKMDKVGYHSVECWGGATFDASLRFLKEDPWDRLRKFRDGFKNTKLQMLFRGQNILGYRPYADDVVEYFVQKSIANGIDIIRIFDCLNDLRNLQTAVTAAKEKG-HAQVALSYTLGEAYTLDYWKEMAKRIEDMGANSICIKDMAGLLLPYTATELVTALKETVSIPIQLHTHYTSGVASMTYLKAVEAGVDVIDTAMSPFALGTSQPATEVMVETFKGTPYDTGLDQKLLAEIADYFRPIRDEALELNPKNLGVNIKTLLYQVPGGMLSNLTSQLKDLHAEDKYYEVLEEVPRVRKDLGECPLVTPSSQIVGTQAVMNVISGERYKMVPQQTKDVLSGKYGATVKPFNPEVQKKCIGDEIITCRPADLPDELDTLRGEMAQWEDVLTYALFPQVAVEFFK
Eubacterium_siraeum_ZP_02423763         AKVGITETVLRDAHQSLIATRMTTEEMLPILSTMDKVGYHSVECWGGATFDACLRFLNEDPWDRLRILRREMPHTKLQMLFRGQNMLGYRHYADDVLEYFVQKSVANGIDIIRIFDALNDIRNLETAVKAAKKEGAHAQIAISYTLGEVFTEQYYIDYAKRIEEAGADSICIKDMAALLTPYETERLVKALKSAVNIPIQLHTHYTSGLASMCLLKGIESGVDVIDTAMSPLALGTSHAPTESMVAALQGTEYDTGLDLKLLTEIREYFMTLRKKYIDLDPKLLAVDANALIYQVPGGMLSNLLSQLKQAGKSDKFEEVLKEVPRVRADAGFPPLVTPTSQIVGTQAVFNVILGERYKTVTKEFKGLVKGSYGKTPAPIDPEFRKKILGDQPIDCRPADLEPELEKLKAECAKWEDVLSYAMFGQVAEKFFE
Anaerocellum_thermophilum_YP_002573192  MGVKITETILRDAHQSLIATRMTTEQMLEIAPVLDQVGYYSVECWGGATFDACLRFFNEDPWERLKRLRTAFKKTKLQMLLRGQNLVGYRHYSDDVVEEFVKKAIYYGIDIIRIFDALNDIRNIEMALKITKEKG-HAQVAISYTVSPYHTIENYVNLAKQIEELGADSICIKDMAGLLSPFDAYKLVKALKEQVKLPIHLHTHYTTGFGSMTYLKAVEAGVDGIDTALSPLALGTSQPPTETIVYALENTEYAPKLDLEKINEASEYFKVLREEYIRLDPKVLSVDINALHYQIPGGMLSNLISQLKEQGQEDKLDEVLKEVPEVRKDFGYPPLVTPTSQIVGTQAVLNVIAGERYKLVTKETKAYFKGEYGKPPAPVNEEVKRKILKDKEITCRPADLLPELENAKEKIKEYTDVVTYCLFPQLAENFFK
Thermoanaerobacter_tengcongensis_NP_622 RRVKITETVLRDAHQSLMATRMTTEEMLPIAEKLDKVGYHSLEVWGGATFDACLRFLNEDPWERLRELKKRIKNTPLQMLLRGQNLVGYRHYPDDIVEKFIEKAVANGIDIIRIFDALNDVRNLEVSIKATKRVGAHAQGTLVYTISPVHTIDHYIRVAKELVELGVDSICIKDMSGILSPYVAYELVKRLKETVNVPIQLHGHYTSGMASMTYLKAIEAGVDAIDTAISPLALGTSQPATETMVAALKGTQYDTGLDLELLSEIASYFKEVRNHY--KETDMVMGDTDVLVYQVPGGMLSNLIAQLKEQKALDKYKEVLEEIPRVREDLGYPPLVTPMSQMVGTQAVLNVITGERYKMVPKEIKDYVKGLYGRPPAPISDEIKRKIIGDEVIEIRPADLKPQFEEVKEEIKEYEDVLTYALFPQVAKKFFE
Heliobacterium_modesticaldum_YP_0016789 RRVKITETTLRDGHQSLWATRMRLEDMLPIVEKMDKVGYHSVEVWGGATFDVCMRYLNEDPWERLRILKKYFRRTPLQMLLRGQSLVGYTHYPDDVVEAFVHKAVENGIDIIRIFDALNDIRNMEAPMRHAKKAGAHVQAAIVYTISPVHTMEHYVETALQLAEMGADSLCIKDMAGLLLPFKSRELVTLIKEKVNLPLQLHTHYIGGMAVGALLKGVEAGADIIDCASLPLAFGPSQPPVETLVRAFSDTPYDPGLDIHRIFEITQYFEDLRKRL--YKRGITGLDMLVFDHQVPGGMITNLITQLEEQKARHRLNDVLHEMPKVRADFGYPPLVTPTSQIVGTQAVLNVLTGERYKLVPGEVKGYVKGLYGKPPAPIRQDIVTKILKDKQIDCRPADLEPAMDRARRELGPLEDVLSYALFPQVALKFFE
Desulfotomaculum_reducens_YP_001112424  HHLKITDTTLRDAHQSLWATRMATEDMLPILEKLDQMGYHSLEVWGGATFDVCLRFLNEDPWERLRLIRKYVKNTPLQMLLRGQSLLGYMHYPDDVLEAFIHKTVENGMDIIRIFDALNDIRNMEKAIQATKAAGAHAQATVVYTVSPVHTTEHYLETALRLEEMGADSICIKDMAGLLAPFKSYELVKLFKAHLQVPVQLHCHYIGGMAVGAYLKAAEAGVDVVDTASVPMAFGASQPPVETVVRALKGTPYDTGLSMKALFEVAQYFEDIRKVLGQQRGVTRISDMRVFEHQVPGGMISNLVSQLEEQKALHRLDEVLEEIPRVREELGFPPLVTPTSQIVGTQAVLNVLTGQRYKLIPGEVKLYVEGYYGQPPATIDPSVSRKVLGDEAISCRPADLEPKLDKLRDEIKDLEDILSYAMFPQVARKFFE
Desulfitobacterium_hafniense_YP_518600  KPVKITDTTLRDAHQSLWATRMRTEDMLPILTELDQVGYHSLEVWGGATFDVCLRFLGEDPWERLRTIKQHVKKTPLQMLLRGQSLVGYQHYPDDVVREFVQLSVKNGIDIIRIFDALNDVRNMIVPMEAAKTAGAHVQASVVYTISPVHTLEHYVETAKELVALGADSICIKDMAGLLTPQRGYKLVRMLKEELGVMIQLHTHYIGGMGTIAYVKAAEAGVDVIDTASVPLAFGASQPPVELVVRALQEFEFAPEMNIPQLFTIANYFEELRKS-RGFERGITRIDMRVFEHQVPGGMISNLVSQLEEQKALNRINEVLDEIPSVRAELGYPPLVTPTSQIVGTQAVLNVLSGARYKLVPAEVKAYVRGLYGKPPAPVDPEIQKLIIGDEVLTIRPADKEPGLKKAEQESKEFEDVLSYALFPQVAKKFFI
Gloeobacter_violaceus_NP_923825         SRVGVTDTTFRDAHQSLLATRMTTAQMLPVASRMNRIGFHSMEVWGGATFDACIRFLGEDPWERLKVLRREMPDTRLQMLVRGQNLLGYRHYPDDIVERFIRRSVANGIDIIRTFDALNDVRNMRKTIETGKECGAHVQGTLVYTVSPVHDVDHYMAVARDLVAMGIDSLCIKDMAGLLKPDAAGRLVRALRPVVLLPIQMHAHSLSGMASMAYWEAIQMGANAVDTAISPLALGSSQPATETMVVVLRDTPFDTGLDIDALVDVAESIERI---FRDAPIRQTIIDTRVLSHQVPGGMITNLLAQLDQQRASHRLQEVLRELPRVRADFGYPPLVTPTSQIVGTQAVLNVLMGERYKIIPAEARDYLLGRYGRPPHPIAEHLFERVAEGRQITHRPADDEPGWEPALAE-SAPEDVLTYAMFPQVATNYFK
Methylobacillus_flagellatus_YP_545621   AKVHVTDVVLRDGHQSLIATRMRTDDMLPICSKLDAVGYWSLEAWGGATFDACVRYLREDPWERLKKLRKALPNSRLQMLLRGQNLLGYRHYSDDVVRAFVQKSADNGIDVFRIFDAMNDLRNLKVSIESVKAVGKHAEGTISYTTSPVHDIPYFVNLAKELESFGCDTIAIKDMASLLTPQVTGDLVKALREAVSLPIHLHAHATSGLASMSIQRAVDNGVAIVDGCISSFAEGASLPATESIVAALKGTEYDTGLDIGLLQEISAYFREVRKKYWQFESEFTGVDTRVLVNQVPGGMISNLSNQLKEQGALDRMDAVLDEIPRVREDLGYPPLVTPTSQIVGTQAVLNVMTGARYKSVTNEVKNYLLGHYGKAPSTVNPDVRNLAVGNQVIECRPADLTAEMEKLRNEVEGLEDVLTYAMFPDLAKTFLQ
Thiobacillus_denitrificans_YP_315314    NKVFVTDLVLRDGHQSLIATRMRTEDMLPICGKLDQVGFWSLEAWGGATFDACVRFLREDPWERLRKLRKALPNTPIQMLLRGQNLLGYRNYSDDVVRAFVQKSADNGVDVFRVFDAMNDVRNLRVSIEAVKAAGKHAEGAISYTTSPVHDIPHFVTLARGLAEMGCDTIAIKDMAGLLTPYTAYDLVCAIREATHLPIHTHSHATSGLAHMTHLKAVEAGATIIDTSVGAFAEGASHPTTQSLVAALAGTAYDTGLSLPLIEEISAYFKDVRKKYWQFESAFTGTDTRVLINQVPGGMISNLANQLKEQGALDKMDAVLEEIPRVREDLGYPPLVTPTSQIVGTQAALNVLTGARYKSVTNEVKLYLQGRYGRAPGHVNEEVRKMAIGDDVTTGRPADLGDELDKLRGEIEGLEDVLTYAMFPEIGKTWLQ
Thioalkalivibrio_sp._YP_002513984       SKIMITDLTLRDGHQSLIATRMRTEDMLPICERMDRIGFWSMEVWGGATFDACVRFLKEDPWERLRKLREALPNTRLQMLLRGQNLVGYRHYADDVVRSFVARSAANGMDVFRIFDAMNDTRNLRVSIEAVKQENKHAQGTISYTTSPVHNIAQFVAMAREMVDMGCDSIAIKDMAGLLTPSTTAELVSELVAAVKVPVHLHTHATSGLAEMCHLKAIEHGVSVIDTAMSAFAGGTSHAPTESMVAALKGTEYDTGLDLEALQEIGFYFHEVRKKYHQYESEFTGIDTRVQTTQVPGGMISNLANQLREQGALDKMNLVMKEIPRVREDLGYPPLVTPTSQIVGTQAVMNVLTGERYKTITNEVKLYLQGRYGRTLGTVNSVVRQKAIGNEVIDCRPADLDDELENLREQAGELEDVLIFAMFPEVGREFLQ
Oceanobacter_sp._ZP_01308611            KKIQVTDLILRDAHQSLIATRLRTEDMLPICDKLDQVGYWSLEAWGGATFDACVRFLKEDPWERLRKLREALPNTRLQMLLRGQNLLGYRHYADDVVQAFVQKAADNGMDVFRIFDALNDLRNLETAMAAVKKAGKHAEGTICYTTSPVHTPELFVQQAKDLQSMGADSIAIKDMAGLLTPYAAYDITKAIKAEVDLPLVIHSHATAGLGALCQLKAIEAGADRMDTAISSFAGGTSHAATESQVAALKGTPYDTGLDLNLLTEIADYFREVRKKYHQFESEFTREDISVQINQVPGGMMSNLANQLKEQNALDRIRDVFNEIPRVREDLGYPPLVTPTSQIVGTQAVYNVLAGERYKTITNEVKRYLQGGYGKPPAEVNQSLQQKAIGNSVNEARPADLKPELEKLKKDISDLEDVLTYAMFPELGKEFLQ
Hahella_chejuensis_YP_437757            KKINITDVILRDGHQSLIATRMRTEDMLPVAEKLDKAGYWSLEVWGGATFDACVRFLKEDPWERLRQLRQAIPNTRLQMLLRGQNLLGYRHYSDDVVTAFVEKAASNGIDVFRVFDALNDVRNLETAIAAVKKTGKHAQGTICYTTSPVHTVEAFVDQARRMADMGADSIAIKDMAGLLTPQVTFDLVSALKQSLTLPIFLHSHYTSGMASMCQLKAVEAGVDHLDTCISSFAGGTSHPPTETIAAALQAAGYETGLDMKILGEVAAHFREVRKKYHQFESEYNGVDTSVLINQVPGGMMSNLANQLKEQGALDRIRDVFTEIPRVREDLGYPPLVTPTSQIVGTQAVLNVITGKRYETITNEVKRYLQGWYGQAPAPVNLELQKKAIGKDVIDCRPADLQPELHKLKEEVGDLEDMLTYAMFPEVAKPFLQ
Legionella_pneumophila_YP_094510        SKTFITDVTLRDAHQCLIATRMRTEDMLPICNKMDDVGFWAMEVWGGATFDACLRFLKEDPWSRLRQLRQMLPNTQLSMLLRGQNLLGYRNYADDVVRAFVKLAVNNGVDVFRVFDALNDARNLKVAIDAIKSHKKHAQGAICYTTSPVHTLDNFLELGKKLAEMGCDSIAIKDMAGLLTPTVTVELYAGLKQATGLPVHLHSHSTSGLASICHYEAVLAGCNHIDTAISSFSGGASHPPTEALVAALTDTPYDTELDLNILLEIDDYFKAVRKKYSQFESEAQNIDPRVQLYQVPGGMISNLYNQLREQNALDKMDAVHKEIPRVRKDLGYPPLVTPTSQVVGTQAVINVLTGERYKTITNEVKLYCQGKYGTPPGKISSALRKKAIGREVIEVRPGDLPNELDQLQNEISDLEDVLLYAMFPEIGRQFLE
Chlorobium_phaeobacteroides_YP_912039   -----------------MATRLGIDDMIGACADLDEAGFWSIECWGGATYDACIRYLNEDPWDRLRTFKSLMPKTPLQMLLRGQNLLGYRHYEDEVVQRFCQKSVENGIDIFRIFDALNDLRNIETSVRAVRTAGGHAQGTISYTVSPIHTTEMFVDQARRLQDMGIDSICIKDMAALIKPQAAFDLVKGIKDACELRVHLHAHATTGVTLVSLMKAVEAGVDCVDTAISSMSLGPGHNPTESFVEMLEGTGYTTKVNQEKILRVKEHFSEVLGRYSEYQSKVIGVDTEIFRSQIPGGMLSNMENQLRQQGGGDRIKEVLEEIPLVRKDTGYVPLVTPTSQIVGTQAVLNVLMG-RYAVLTGEFADLMLGYYGEVPGEKNPEVFARAHAAKEITCRPADLKPEWQKLRSALS-GEDVLTYSMFPQVAPKYFA
Pelobacter_propionicus_YP_899731        KIIDITELALRDAHQSLIATRLGIEDMTGICEELDNAGYWSIECWGGATFDSCIRYLNEDPWERLRTFKKLMPKTKLQMLLRGQNLLGYRHYQDEVVERFVDKSAENGMDVYRIFDALNDLRNLETSIKAVKKAGKHAQGTISYTVSPIHTTALFVDQAKRLQDMGVDSICIKDMAALIKPQPAYDLVKGIKEACGLRVQLHAHSTTGVTLVSLMKAIEAGVDCVDTAVSSMSLGPGHNPTESLIEMLEGTGYTTKVDLDRVLKAKLYFSKTLGRYKQFLSAVTGVETEIFKSQIPGGMLSNLESQLNQQGAGDRLTEVLEEVPRVRKDTGYVPLVTPSSQIVGTQAVLNVLMG-KYKVLTGEFADIMLGYYGASPGDKNMEIVAKAQHAKEITCRPADLDPEWAKLRAEAEALEDVLTYAMFPQVAAKFFA
Propionibacterium_acnes_ZP_06264122     RKIGVTELVLRDAHQSLLATRMAMEDMVDACADIDAAGFWSVECWGGATFDSCIRFLNEDPWERLRTFRKLLPNSRLQMLLRGQNLLGYRHYNDEVVDKFVEKSAENGMDVFRVFDALNDPRNLEHAMAAVKKTGKHAQGTICYTTSPIHTPESFVKQADRLIDMGADSIAFKDMAALLKPQPAYDIIKGIKENHDVQINLHCHSTTGVTLVTLQKAIEAGVDVVDTAISSMSLGPGHNPTESLVEMLEGTEYTTGLDMDRLLKIRDHFKKVRPKYKKFESK-TLVNTNIFQSQIPGGMLSNMESQLEAQGAGDRMDEVMKEVPRVRKDAGYPPLVTPSSQIVGTQAVFNVLMGNSYKNLTAEFADLMLGYYGKPIGELNPEIVEMAKQTKEIDCRPADLEPEWDQLVEQLEGFEDVLTNALFPGVAPKFLK
Nocardioides_sp._YP_922448              REIGVTELILRDAHQSLMATRMALEDMVDACADIDAAGYWSVECWGGATYDACIRFLNEDPWERLRTFRRLLPNSRLQMLLRGQNLLGYRHYEDTVVNKFVEKSAENGMDVYRTFDALNDVRNVREAIKAVRRVGKHAQGTICYTESPLHTVQGYVDMAHELMELGCDSLCLKDMAALLRPQPAFDIVGAIKQSLDVRVHVHCHATTGVTLVSLMKAIEAGADVVDTAISSVSMGPGHNPTESLVEMLAGTPYETKLDDARLLKIKDHFAVVRPKYTEFMSAITGVETEIFKSQIPGGMISNMESQLRQQGAGDRLKEVLEEVPRVRKAAGYPPLVTPSSQIVGTQAVFNVLMGP-YQVLTAEFADLMLGYYGEAIGPRDPEIAARLQTKEPIEVRPADLEPEWDKLCAEANALEDVLTYAMFPGVAPKFFL
Solibacter_usitatus_YP_828159           KTIDVTELVLRDGHQSLMATRMAMEDMIPACADIDQAGYWSVECWGGATFDSCIRFLNEDPWERLRQFRKLLPNSRLQMLLRGQNLLGYRHYEDSVVDRFVDKAAENGMDVFRVFDALNDIRNLRRSIAAVRRTGKHAQGTICYTVSPLHTPGDFVEMAEKLLELGCDSICIKDMAALLKPQAAFDIVQGIKETCNTRVHVHVHATTGVTLVSLMKAIEAGADCVDTCISSLSLGPGHNPTESLVEMLDGTGFETKLDRKRLISIKKYFAGIRPRYQEFLSNITGVETEIFASQIPGGMLSNMESQLKQQGAGDRMEEVLLEVPKVRADAGFPPLVTPSSQIVGTQAVFNVMMG-RYKVMTGEFADLMLGYYGETIGPRDPAVIAQAHQTKNINGRPADLKPEWHELRDAVALEEDVLTYAMFPKVAPTFFP
Treponema_pallidum_NP_218496            TPVRISEMVLRDAHQSLHATRMTTEDMLPICDKLDRVGYWSLEAWGGATYDACIRFLNEDPWERLRALKSRLPKTPIMMLLRGQNLLGYRHYADDVVDAFVEAAARNGVDVFRIFDALNDPRNLSQAARAAKKTGKHVQMAISYATTPYHTAEKYVELAKEYARFGADSICIKDMSGLLTPYGAYDLVSAIKKSVDLPVELHTHATTGMSVATLVKAAEAGVDVIDTAIASMSMGTSHSPTETLVEILRHTGRDSGLDINLLLEIAAYFRQVRKCYAQFESSFLGADTRILVSQVPGGMLSNLENQLREQGALDKMDQVLKEIPLVQKDCGYIPLVTPTSQIVGTQSVLNVLFG-RYHRLTAETRRLLTGQYGRTPASCDAGLVERALKEKLLVCRPADAPHELDRMRSEARAAEDVLTYAMFPKIAPTFFA
Magnetococcus_sp._YP_867092             QPLGITELALRDAHQSLFATRMRLEDMLPIAPKMDEVGFWSIEAWGGATFDSCIRFLGEDPWERLRALKKAMPKTPLQMLFRGQNILGYRHYADDVVEKFVERCAVNGIDVFRIFDAMNDTRNLETAIKATKKVGKHAQGTLSYTISDVHTVDMWVDMAKKLEDMGSDSICIKDMAGLLKPYVATELVTKLKAAVKVPIAMQCHATTGLSTATIVKAAEAGIDMVDSATASMSMTYGHSATESVVAIMEGSERDTGLDLVKLEEISAYFREVRKKYAKFEGSLKGVDSRILLAQVPGGMLTNMENQLKEQGCADKLDAVLEEIPRVRKDLGTIALVTPTSQIVGSQAVFNVLMGERYKTITKEARGILRGEYGATPAPVNKELQARCLEAEEITCRPADLQPEMDSLTAELKQKDDVLTYALFPAVGLKFLE
Psychromonas_ingrahamii_YP_944661       KPLGITEVVLRDAHQSLFATRMRTEDMLPIAEKLDKIGFWSLETWGGATFDSCIRFLGEDPWERLRALKAAMPNTPQQMLLRGQNLLGYRHYADDVVEKFVERAHTNGVDVFRIFDAMNDVRNFETAVKSAVKIGAHAQGAISYTTSPVHTVDNWVDMAKRLEDMGCHSLCIKDMAGLLKPYVAEELITKIKASTNIPLALHCHATTGLSIATHQKAIDSGIDIIDSAISSMSMTYGHTPTETLVSIVEGEARDTGLELPKLAEISAYFRDVRKKYVKFEGELKGVDPRILIAQVPGGMLTNMESQLKEQGAADKMDQVLAEITAVRKDLGYIPLVTPTSQIVGTQAVINVLMGERYKNITKETAGVLKGEYGATPAPVNAELQAKVLEGTAITCRPADNAPEMKNIQAEFKKLDDALIYALFPEIGLKFLE
Idiomarina_baltica_ZP_01043500          KPLKLTELVFRDAHQSLLATRLRLEDMLPIADKIDKIGFWSVESWGGATFDACIRYLGEDPWERIRKLKEAMPNTRQQMLLRGQNLLGYRHYADDVVRRFVERARENGVDVFRIFDAMNDVRNLKTAIKAAKDVDGHAQGTMSYTVSPVHTLEKWVEMAQELEDLGCDSLCIKDMAGLLRPNDAFELVSALKEKTNLPIAMQCHATTGLSVATYQKSIDAGIDMLDTAISPMSMTYGHSPTETLVAMTEGSDRDTGLSLTELEDIASYFRDVRKKYAQFEGSLKGVDARILLAQVPGGMLTNMENQLKEQNALDKFDQVLEEIPKVREDLGFIPLVTPTSQIVGTQAVLNVLGKERYANISKETAAVLKGEYGATAAPVNKELQQRVLEGEAITCRPADQDDELEKLTQELNEKDDVLTYALFPQIGLKFLQ
Pseudoalteromonas_atlantica_YP_662574   KPLAITDVVLRDAHQSLLATRMRIEDMLPIAAKLDQVGYWSLETWGGATFDSCIRYLGEDPWERIRLLKKAMPNTKQQMLLRGQNLLGYRHYADDVVEKFVERAHTSGVDVFRIFDAMNDIRNLKTALSAAIKVGAHAQGTISYTVSPVHSLPLWLDMAKQLEDLGVHSICIKDMAGLLKPYVCEELITRLKETVSVPIAMQCHATTGLSTATYQKAIDAGIDMLDTSISSMSMTYGHSATETMVAIVEDTPRDTGLDLPLLAEIAAYFRDVRKKYAKFEGSLKGVDARILLAQVPGGMLTNMESQLVEQGAQDKLDEVLKEIPRVREDLGFIPLVTPTSQIVGTQSVLNVLTGERYKSITKETAGVLKGEYGATAAPVNAELQARVLDGEAINCRPADLDDELDTLEQDLLNQDDVLTYALFPQIGLKFLK
Methylophaga_thiooxidans_ZP_05105636    KALGITDVVLRDAHQSLFATRLRLDDMLPIADKLDQIGFWSVESWGGATFDACIRYLGEDPWHRIRSLKAAMPNTRQQMLLRGQNLLGYRHYADDVVRKFVERAAINGVDVFRVFDAMNDPRNLETAIKAVLENDRHAQGTIAYTLSPVHNLQSWVDMAKRIEDMGAHSLAIKDMAGLLKPYVAYELVQSLKQAIDIPIHMQSHATTGLSTATIMKCVEAGIDNVDSAISSMSMTYGHSATESVVSIFEDTDRDTGLNIELLEEVAAYFREVRKKYAAFEGSLRGVDSRILVAQVPGGMLTNMESQLREQNALDRMDEVLKEIPRVREDLGFIPLVTPTSQIVGTQAVINVMTGERYKTVTAETAGVLKGEYGSAPAPYNKELQDRVLEGEAITCRPADLEPEMDKLTTELLQEDDVLTYALFPQIGLKFLQ
Oceanobacter_sp._ZP_01307795            KPLGITDVVLRDAHQSLLATRMRIDDMLPIAEKLDQVGYWSLESWGGATFDSCIRYLGEDPWDRIREFKKAMPNTKQQMLLRGQNLLGYRHYADDVVDKFVERAATNGVDVFRVFDAMNDPRNLERAIKAVKNNGKHAQGTLSYTTSPVHNLDAWLSLAKQIEDLGADSIAIKDMAGIITPYDSYELVSRLKAETDLEVQLHCHATAGMSDMSILKAIEAGIDRVDTAISSMSMTYGHTATESIVAAMRGTERDTGIDLLLLEEIAAYFRGIRKKYSKFEGALRGTDSRILVAQVPGGMLTNMENQLREQGASDKFDDVLKEIPKVREDLGYIPLVTPTSQIVGTQAVLNVLTGERYKSISKETQGILKGEYGAAPAPYNKELQERVL-DAEVTCRPGDLDNELDSIVAD-VEADDALTYALFPQIAPKFLE
Vibrio_cholerae_pdb_2NX9                KRVGVTDVVLRDAHQSLFATRLRIDDMLPIAQQLDQIGYWSLECWGGATFDSCIRFLGEDPWQRLRLLKQAMPNTPLQMLLRGQNLLGYRHYADDVVDTFVERAVKNGMDVFRVFDAMNDVRNMQQALQAVKKMGAHAQGTLCYTTSPVHNLQTWVDVAQQLAELGVDSIALKDMAGILTPYAAEELVSTLKKQVDVELHLHCHSTAGLADMTLLKAIEAGVDRVDTAISSMSGTYGHPATESLVATLQGTGYDTGLDIAKLEQIAAYFRDVRKKYHAFEGMMKGSDARILVAQVPGGMLTNMESQLKQQNALDKLDLVLEEIPRVREELGFLPLVTPTSQIVGTQAVINVVLGERYKTITKETSGVLKGEYGKTPAPVNTELQARVLAGEAITCRPADLAAEMPTLQDRVLQQDDVLTIALFDQVGWKFLA
Salmonella_enterica_ACY90440            MTIAITDVVLRDAHQSLFATRLRLDDMLPIAAALDDVGYGSLECWGGATFDACIRFLGEDPWLRLRELKKAMPKTPLQMLLRGQNLLGYRHYADDVVERFVERAVKNGMDVFRVFDAMNDPRNMKAALQAVRSHGAHAQGTLSYTTSPAHTLQTWLDLTEQLLETGVDSIAIKDMSGILTPMAAYELVSEIKKRFEVRLHLHCHATTGMAEMALLKAIEAGVDGVDTAISSMSATYGHPATEALVATLAGTEHDTGLDILKLENIAAYFREVRKKYHAFEGQLKGYDSRILVAQVPGGMLTNLEGQLKQQNAADKLDQVLAEIPRVREDLGFIPLVTPTSQIVGTQAVLNVLTGERYKTIAKETAGILKGEYGHTPVPVNAALQARVLEGAPVTCRPADLKPELAELEADVRRQDDVLTVALFPQIGLKFLE
Mannheimia_haemolytica_ZP_04978707      KKIAITDVVLRDAHQSLFATRLRLDDMLPIASELDNIGYWSLETWGGATFDSCIRFLGEDPWVRLRELKKAMPKTPMQMLLRGQNLLGYRHYADDVVDKFVERSVANGMSVFRVFDALNDPRNMQAALQAVKKHGGHAQGTLSYTTSPVHTLQTWLDVTEQLLEIGVDSLVIKDMSGILTPMAAYELVSEIKKRYDVELHLHCHSTTGMAEMALLKAIEAGVDGVDTSISSMSGTYGHPATESIVATLQGTPYETGLSIPALEKISAYFRNVRKKYAKFEGQLRGIDSRILVAQVPGGMLTNLESQLKQQNASDKLDLVLQEIPRVREDLGNIPLVTPTSQIVGTQAVMNVLMGERYKTIAKETAGILKGEYGRTPAPVNKALQDRVLEGEPITDRPADHPPELEKLVAEVTASDDVLIVALFQQVGWKYLE
Haemophilus_somnus_YP_718409            KKISITDVVLRDAHQSLFATRLRLDDMLPIAAELDKIGYWSLEAWGGATFDACIRFLGEDPWVRLRELKKAIPNTPLQMLLRGQNLLGYRHYADDVVNKFVERAVANGMSVFRVFDAMNDPRNMQQALRAVRKNGGHAQGTLSYTTSPVHTLETWLDTTEQLLEIGIDSLVIKDMSGILSPVEAYKLVSEIKKRYDVRLHMHCHSTTGMAEMALLKAIEAGADGIDTAISSMSGTYGHPATEALVATLDNTQYDTGLSIPQLERIADYFRNVRKKYAKFEGQLRGVDSRILVAQVPGGMLTNLENQLKQQNASDKLDKVLQEIPKVRADLGYIPLVTPTSQIVGTQAVINVLMGERYKTIAKETAGILKGEYGRTPAPVNAELQAKVLAGEQITDRPADHAPEMDKLSTEVKEKDDVLIVALFPQVGLKFLE
Naegleria_gruberi_XP_002669470          SELLITDTTMRDAHQSLLATRVRTRDLMSIAPYTAHADCLSLEMGGGATFDVCLNFLRECPFERLAKLREAIPNIPFQMLFRGANAVGYTAYPDNVVYKYCKKTVEHGMDIFRIFDSLNYVPNMELGIDAVGSAGGVIEAAISYTGDVSYNLEYYLKVARSLVEKGVHILCIKDMAGLLRPSAATLLIGALRKEFHIPIHLHTHDTAGTGVATLLAAAEAGADIVDAAIDSMSGLTSQPSLGAIVASLKNTPLDTKLDLGKLSKVSDYWEQARGLYAPFECTLRSGSSDVYVHEIPGGQYTNLNAQVYSIGSLDGFPKVKESYEIANRLLGDIIKVTPSSKVVGDLAQFMVIEKADQFK------------LGIPYGGFPEPLRTKVMRGKPIEGRPGASPDDFVKLKDKLKKDEDLISSSLFPKVFEEYVQ
Schistosoma_mansoni_XP_002582167        PHLLITDTTMRDAHQSLLATRVRTFDLLRIGPYLAYQQLFSIENWGGATFDVSMRFLHECPWERLEQLRNIIPNIPFQMLLRGANAVGYKNYPDNIIYKFCEVAVKNGIDIFRIFDSLNYLPNLIMGMDAVGTAGGVVEGSICYSGDLAYNLQYYMDLTDQLVKAGTHILGIKDMAGLLKPNAARILLSAIRDRYDIPIHLHTHDTAGAGVACLLAAAESGVDIVDVAVDSMSGLTSQPSMGALVACLKHTDNDTGLSSEDVSTYSAYWEQTRSLYAPFECTMRSGNADVYENQIPGGQYTNLQFQSYSLGLGDQFENVKRKYTEANQLLGDIIKVT--IHMINFICRWFCANNRSSLFLLITTITVIHSY----HRAFHNCSLAQIMRGQKKTERVGSHEPDFDKLAKQLKEKRDLLSAALYPKVFNEFEE
Trichoplax_adhaerens_XP_002115759       KGLLLTDTTMRDAHQSLLATRVRTCDLLRVAPFVASNKAFSVEMWGGATFDVCMRFLYECPWDRLIELRKEIPNIPFQMLLRGANTVGYTSYPDNLVYEFCKQAKSCGIDIFRVFDALNYVPNLQLGIDAAKQAGAIAEGAICYTGDVSYNLDYYMNVAEDLVKMGAHILCIKDMAGLLKPSSATLLIKSLRKEYLIPIHVHTHDTAGAGVASMLAAADAGADIVDVAVDSMSGMTSQPSMGAVIAALRGHELDTGFSMQDVHAYSDYWEQTRQLYGPFECTMKSGNSDVYDNEIPGGQYTNLQFQAFSLGLASQFGDIKRNYVLANKLLGDVIKVTPTSKIVGDLAQFMVVNKADELSFPTSVVEFMQGHLGQPHGGFPEPLRSKIIKDRKIDGRPGESEPNFEKIKSDLVAKVDVLSYALYPKVFEEYQG
Danio_rerio_AAI62583                    QGLLLMDTTFRDAHQSLLATRVRTHDLKKIAPYVSHNNLFSLENWGGATFDVAMRFLSECPWKRLQELRALIPNVPFQMLLRGANAVGYTNYPDNAVFKFCEVAKENGMDIFRVFDSLNYIPNMLLGMEAAGAAGGVVEAAISYTGDVSYSLDYYLKLADELVKAGTHILSIKDMAGLLKPQASRLLIEALRDRFDIPIHVHTHDTAGAGVAAMLACAQAGADIVDVAVDSMAGMTSQPSMGAIVACTKGTKLDTGISLDKVFDYSEYWEVARGLYAPFDCTMKSGNADVYENEIPGGQYTNLHFQAHSMGLGNKFKEVKKAYTEANKLLGDLIKVTPSSKIVGDLAQFMVEKRADELSFPLSVVEFLQGHIGIPHGGFPEPFRSKVLKSLPIEGRPGASPPDFEALESGLRAAEDVMSAAMYPKVFQEFKE
Homo_sapiens_AAA82937                   PGLLLMDTTFRDAHQSLLATRVRTHDLKKIAPYVAHNKLFSMENWGGATFDVAMRFLYECPWRRLQELRELIPNIPFQMLLRGANAVGYTNYPDNVVFKFCEVAKENGMDVFRVFDSLNYLPNMLLGMEAAGSAGGVVEAAISYTGDVAYSLQYYMGLAEELVRAGTHILCIKDMAGLLKPTACTMLVSSLRDRFDLPLHIHTHDTSGAGVAAMLACAQAGADVVDVAADSMSGMTSQPSMGALVACTRGTPLDTEVPMERVFDYSEYWEGARGLYAAFDCTMKSGNSDVYENEIPGGQYTNLHFQAHSMGLGSKFKEVKKAYVEANQMLGDLIKVTPSSKIVGDLAQFMAEAQAEELSFPRSVVEFLQGYIGVPHGGFPEPFRSKVLKDLPVEGRPGASPPDLQALEKELVDREDVLSAAMYPDVFAHFKD
Saccoglossus_kowalevskii_XP_002735883   KGLLLMDTTFRDAHQSLLATRVRTIDLKNISPFVAHNNLYSLENWGGATFDVAMRFLHECPWERLASLRKKIPNIPFQMLLRGANAVGYTNYPDNVVFKFCETAVEHGMDVFRVFDSLNYLPNLLIGMEASGSAGGVVEAAISYTGDVSYTLDYYTNLATELVKAGTHVLCIKDMAGLLKPEAAKMLIGALRDKFDVPIHVHTHDTSGAGVAAMLAAAKAGADVVDVAVDSMSGMTSQPSMGALVASVKNTDLDAGITMDNISKYSSYWEVTRQLYAPFECAMKSGSSDVYLHEIPGGQYTNLQFQAFSLGLGSKFEEIKKTYAAANQLLGDIVKVTPSSKVVGDLAQFMVLDRAEELSFPLSVVEFMQGYIGVPYGGFPEPLRSKMLGGLPVDGRPGASPPDFDQLKAELKEKCDVVSASLYPKVLDDFLD
Nasonia_vitripennis_XP_001600219        KGLLFMDTTYRDAHQSLLATRVRSHDLLLISPFVAHKNLYALENWGGATFDVALRFLHECPWERLEDMRKIIPNIPFQMLLRGANAVGYTNYPDNVVFKFCELAVQTGMDIFRVFDSLNYLPNLILGMDAAGKAGGVVEAAISYTGDISYDLKYYVNLADELVKAGTHVLSIKDMAGLLKPKAASMLVDAIRQKHDVPIHIHTHDTSGSGVASMLACAKAGADVVDVAVDSMSGMTSQPSMGALVACLQGSPHETGFDLRDVSEYSAYWEQTRTLYAPFECTMKSGNADVYLNEIPGGQYTNLQFQAYSLGLGEFFEDVKKAYREANLLLGDIIKVTPSSKVVGDLAQFMVLEKAEELSFPKSVVEFLQGAIGEPYQGFPEPFRSKVLKDMPINGRPGESPPDFAALKARLQESKDVMSAALYPEVTQDYLT
Drosophila_melanogaster_NP_610527       KELLLMDTTFRDAHQSLLATRVRSHDLLKISPYVTHKNLYSLENWGGATFDVALRFLHECPWERLEEMRKRIPNIPFQMLLRGANAVGYTSYPDNVVYKFCELAVQTGMDIFRVFDSLNYLPNLILGMEAAGKAGGVVEAAISYTGDVSYDLKYYTNLADELVKAGTHVLCIKDMAGLLKPESARLLITAIRDKHDIPIHIHTHDTSGAGVASMLACANAGADVVDVAVDSMSGMTSQPSMGAVVASLQGTPLDTNLDLRTVSEYSAYWEQTRTLYAPFECTMRSGNADVYLNEIPGGQYTNLQFQAFSLGLGDFFEDVKKAYREANLLLGDIIKVTPSSKVVGDLAQFMVLERAEELSFPKSVVEYLQGSIGIPHGGFPEPLRSRVLKDMPIEGRPGAEKDDFDKLKKELQESRDVMSAALYPQVTNDFLN
Ostreococcus_tauri_CAL54832             KGLLIMDTTWRDAHQSLLATRVRTHDMRRSAPLTRSAGAYSLEMWGGATFDVALRFLQEDPWRRLELLREQVPNIPFQMLLRGANAVGYTSYADNVVQAFVHQAKKSGVDIFRVFDSLNYEDNLMFGIDAVRNANGVVEATICYSGDVSYTLDYYVALTEKLVAHGIDVLAIKDMAGLLKPRAATMLVEAIRAKFDLPIHVHTHDTASTGVASMLACANAGADVVDVCMDALSGTTSQPSIGAVLNSVAGTDLDTGMDIEEVLKLNLFWEQTRGLYSPYESGIKSGSSDVYIHEMPGGQYTNLKFQAYANGLGSEWDRIKDSYATANRILGDIVKVTPSSKVVGDFAQFLLLEKADTLSFPTSVVEYFQGYLGQPVGGFPEPLRSKVVKGKDINGRPGASPEDLSKLQNDLARKKDTLAAALYPKVFDEYVV
Micromonas_pusilla_EEH56848             EGLLIMDTTWRDAHQSCLATRMRTRDILAAAPYTAEASAYSLEMWGGATFDVSLRFLHECPWRRLESLREAVPNIPFQMLLRGANAVGYTSYADNVVDAFVKEARIAGVDVFRVFDSLNYLDNLKFGIDSVRNANGVVEATVCYTGDVAYSLEYYVHLTEQLVAHGIDVLAIKDMAGLLKPRAATMLVGALREKFDLPIHVHTHDTAGTGVASMLAAAEAGADVVDVCTDAMAGLTSQPSIGALIGSTQGTSLDTGLDMPKILTLNNYWEQTRGLYSPFESGIKSGSADVYVHEMPGGQYTNLKFQAFSNGLGSEWDKIKAAYATANRVLGDIVKVTPSSKVVGDLAQFLVVENAETLSFPTSVVEYFQGYIGQPAGGFPEPLRSRVLKGKD-NGRPGSEPDDLTELRDGIMRKRDTLSAAMYPTVFDDYVR
Monosiga_brevicollis_XP_001748229       EGALLMDTTWRDAHQSLLATRVRTNDILKIAPHTSQANMYSLENWGGATFDVALRFLHECPWERLEHMRELVPNIPFQMLLRGANAVGYTAYADNVIYKFCETAHKYGMDVFRVFDSLNYMDNLLLGIDAAGAAGGVVEAAICYTGDVSYNLDYYLELARRLSDANVHVLCIKDMAGLLKPKATKTLISALRREHTMPIHVHTHDTSGLGVASMIAALDAGADVVDACVDSMSGMTSQPSMGAIASHFAGTQKDCGVDLDHLREINEYWESIRGLYAPFESGQKSGSFDVFEHEIPGGQYTNLHFQANSLGLASQWRSIKLAYKAANRLCGDIIKVTPSSKVVGDLAQFMVRERAETLSFPRSVVEYFQGYLGTPKGGFPEPLRSKITRGQGIEGRPGAGEPDLDALRVELHRK---SEESVQHLDHLAHEH
Emiliania_huxleyi_BAH22705              KGLLVMDTTWRDAHQSLLATRMRTADLVKAGAATNAANAFSLEMWGGATFDVAMRFLHECPWQRLERLREEVPDVPFQMLLRGANAVGYTNYPDNLVYRFCKQAAASGIDVFRVFDSLNYLENLKLGIEAAGEAGGFVEAAICYTGDITYTLDYYLEYARQLAQLGVHSIAIKDMAGLLKPRAAALLVGAIRKELDMLIHVHSHDTAGNSLASMLSAAEAGADVVDVAIDSMSGITSQPSLGALAAATAGSELDIGVRPQDLEPLNSYWEQVRSLYAPFESGQLSGSSDVYRNEIPGGQYTNLLFQASQLGLGDQWVEVKRKYAQANLLLGDIPKVTPSSKVVGDLAQLMLIEQAESLAFPDSVVSYFQGGIGLPPGGFPEPLRSKVLKGRSYDGRPGATKPDFDKELGLLQASRDALSYALYPQVFRDWQE
Thalassiosira_pseudonana_XP_002294371   KGLLLMDTTWRDAHQSLLATRMRTKELERCAEYTNTANAFSLEMWGGATFDVAMRFLHECPWERLESLREKVPDIPFQMLLRGANAVGYTNYPDNVVYKFCKQAHDSGIDIFRVFDSLNYLDNLKLGVDAAGAAGGFVEGAMSYTGNVAYNLEYYVKLADELVGMGVHSLAIKDMAGLLTPAATKMLVGALREQHNTPIHVHTHDTPGVGVASMLAAAEAGADVVDVAIDAMSGLTSQPSMGALVSMFAGTEADTGVDKNLIGPLNTYWENVRSLYIPFESGQLSGASDVYEHEIPGGQYTNLLYQSRQLGLTDKWPQIKQKYAEANIVLGDIPKVTPSSKVVGDLAQFMVLEQAEKLAFPESVVQYLRGEIGIPPGGFPEPLRTKVLSSRNIDGRPGSSPDNFEEATKLLKEKKDVLSYALYPSVFTEWKE
Phaeodactylum_tricornutum_XP_002183906  QGLLITDTTWRDAHQSLLATRMRTQELIKSADYTNMANAFSLEMWGGATFDVAMRFLRECPWERLEALREKVPNVPFQMLLRGANAVGYTNYADNVVHKFCKQAHDSGVDVFRVFDSLNYIENLQLGVDAAGEAGGFVEGAMSYTGDVAYSLEYYMNLASELVDMGVHSLAIKDMAGLLTPKASTLLVSALREAHDIPIHVHTHDTAGSGVASMLAAAQAGADIVDSSMDAFSGMTSQPSLGALVANLAGTERDTGIQLSNLPPLNSYWEDVRSLYAPFESGQLSGSSDVYFHEIPGGQYTNLLFQSKQLGLSDRWTEIKTKYAEANIILGDIPKVTPSSKVVGDLAQFLVLEKADTLAFPDSVINYLKGDIGVPPGGFPEPLRNKVLQSRNIEGRPGKFPDNFDKERELLEKRKDCLSYALYPDVFTEWKD
Laccaria_bicolor_XP_001883738           PGTLIMDTTWRDAHQSLLATRLRTIDMVNIAKETSYANAYSLECWGGATFDVAMRFLYEDPWERLRTLRKLVPNIPLQALVRGANGVGYTSYPDNAIYDFSKKAVENGLDIFRVFDSLNYFENMKLGIDAAKKAGGVCEAVVCYSGDVAYTLQYYLDFVDQLVKEGIHVLGVKDMAGLLKPQAATLLIGAIRKAHDLPIHVHSHDTAGIAAASMLACAAAGADVVDVAIDSMSGLTSQPSMGAVCMALEQTALGTGIRYEDIQALNLYWSQVRMLYSCFEANVRASDSSVFDHEMPGGQYTNLMFQASQLGLGTQWTVIKQKYIEANELCGNIIKVTPSSKVVGDFAQWMVLARAEQLDFPSSVVEFFQGYLGQPVGGFPEPLRTKIIRNKPIDGRPGTTQPDFKKIKAELRSKSDVTSYVMYPKVFEEYQG
Ustilago_maydis_XP_757201               KGTLIMDTTWRDAHQSLFATRLRTIDMVNIAKETSYVNAFSLECWGGATFDVSMRFLYEDPWERLRKIRKLVPNIPLQALVRGANAVGYTAYPDNAIYEFSKKAVECGLDIFRVFDSLNSLDSLKLGIDAAKKAGGVAEGTICYTGDVAYTLEYYLNLTDELVKTGIHILGIKDMAGLLKPTAAKILVGAIRKKYDLPIHVHSHDTAGIALSSMLACAEAGADVVDVAIDSMSGLTSQPSMGALVSALEQTGLGAGIRHEDIQNLNLYWSQVRQLYQCFEANVKASDSSVFDHEMPGGQYTNLMFQSQQLGLGTQWKEIKNAYIQANKLCGDIVKVTPSSKVVGDFAQFMVEERADKLDFPSSVIEYFQGYLGTPPGGFPEPLRSKVIRDKKIDGRPGASEPDFAQVKKDLTAKTDAISYIMYPKVFEEFQG
Schizosaccharomyces_pombe_NP_595900     KRGLIMDTTWRDAHQSLLATRVRTIDLVNIAPYTSHASAYSLEMWGGATFDVSMRFLHECPWDRLRRLRKLVPNIPFQMLLRGANGLCYSSLPDNVIYFFCEQAKKNGIDIFRVFDALNDVNNLSLGIDAAKRAGGVVEATMCYSGDMLYNLDYYVNLVDKMVEMGIHILGIKDMAGVMKPKAARLLISAIREKHELPIHVHTHDSAGTAVASMAAALEAGADVVDVATDSMSGLTSQPSFGAVLASVDGTDKQLEFDNNQLREIDSYWAQMRLLYSPFESEIKGTDSDVYNHEIPGGQLTNLKFQATSLGLGTQWAETKKAYIEANKLLGDIIKVTPTSKVVGDLAQFMVENRATTLDFPASVLDFFQGLMGQPYGGFPEPLRTNVLKGRQLTDRPGKFPADFDAIRKLLSEKCDIAAYTQFPGVFEEYRQ
Phaeosphaeria_nodorum_XP_001794065      KGCLIMDTTWRDAHQSLLATRVRTVDLLNIAKETSHANAWALECWGGATFDVAMRFLYEDPWERLRKMRKLVPNIPFQMLLRGANGVAYSSLPDNAIFHFCEQAKKNGVDIFRVFDALNDVEQLEVGIKAVLKAGGVAEGTVCYSGDMLYNLEYYVSVVDKIVAMGAHVLGIKDMAGVLKPRAARLLIGTIREKYDLPIHVHTHDSAGTGVASMVACAEAGADAVDAAIDSMSGMTSQPSIGAILASLEGTDFDSGLDVHMIRNLDAYWAQLRLLYSPFEAGLTGPDPEVYEHEIPGGQLTNLIFQASQQGLGEQWAQTKKAYEQANDLLGDIVKVTPTSKVVGDLAQFMVLAKAEQLDFPSSVLEFFEGLMGQPYGGFPEPLRSQALRERRMDKRPGLYDPDITKVKADLKAKCDVASSIMYPKVFEDYKK
Arthroderma_benhamiae_EFE32191          KGCLIMDTTWRDAHQSLLATRVRTVDLVNIGKETSYANAYSLECWGGATFDVSMRFLYEDPWDRLRKMRKVVPNIPFQMLLRGANGVAYSSLPDNAIYHFCKQAKRYGVDIFRVFDALNDINQLEVGMKAVAAAGGVIEATICYSGDMLYNLDYYLGLVDKIVALGTHILCIKDMAGVLKPQAATLLVGSIRKKYDLPIHVHTHDSAGTGVASMVACAQAGADAVDAATDSMSGMTSQPSVGAILASLQGTDQDPKLDIPNVRAIDTYWAQLRLLYSPFEAGLSGPDPEVYEHEIPGGQLTNLIFQAHQLGLGAQWLETKKAYEQANDLLGDIVKVTPTSKVVGDLAQFMVIARAGELDFPASVLEFLEGLMGQPYGGFPEPLRSRALRDRRLSDRPGLHEPDLAKIKAEIKEKCDVASYAMYPKVYQDYRK
Aspergillus_niger_XP_001401577          KGCLIMDTTWRDAHQSLLATRVRTIDLLNIAHETSHANAYSLECWGGATFDVAMRFLYEDPWDRLRKLRKAVPNIPFQMLLRGANGVAYSSLPDNAIYHFCKQAKKCGVDIFRVFDALNDVDQLEVGIKAVHAAEGVVEATICYSGDMLYNLPYYLDLVDKVVQFKPHVLGIKDMAGVLKPQAARLLIGSIRERYDLPIHVHTHDSAGTGVASMIACAQAGADAVDAATDSLSGMTSQPSIGAILASLEGTEHDPGLNSAQVRALDTYWAQLRLLYSPFEAGLTGPDPEVYEHEIPGGQLTNLIFQASQLGLGQQWAETKKAYESANDLLGDVVKVTPTSKVVGDLAQFMVIARAGELDFPGSVLEFLEGLMGQPYGGFPEPLRSRALRDRRLDKRPGLYEPDLAKIKSQIRENYDVASYAMYPKVFEDYKK
Pichia_guilliermondii_EDK39659          NGTLIMDTTWRDAHQSLLATRVRTIDLLNIAPTTAHAGAFALECWGGATFDVCMRFLYEDPWIRLRKLRKAVPNIPFQMLLRGANGVAYSSLPDNAIDHFVLQAKENGVDIFRVFDALNDLEQLKVGIDAVKKAGGVVEATVCYSGDMLYNLEYYMEVVDKIVAMGTHFLGIKDMAGTLKPKAAKMLVGAIRAKYDLPIHVHTHDSAGTGVASMTECARAGADVVDAASNSMSGMTSQPSISAILASFEG-EIDGGLSELMVRQLDNYWAQMRLLYSCFEADLKGPDPEVYQHEIPGGQLTNLLFQAQQLGLGEKWLLTKQAYTVANKLLGDIVKVTPTSKVVGDLAQFMVNKLASELDFPDSVLDFMEGLMGTPYGGFPEPLRTNMLGNRQLTSRPGLNKPDFESVKQDLISKCDIASYIMYPKVYEDFRK
Saccharomyces_cerevisiae_NP_011453      NGTLLMDTTWRDAHQSLLATRVRTHDLATIAPTTAHAGRFALECWGGATFDVAMRFLHEDPWERLRKLRSLVPNIPFQMLLRGANGVAYSSLPDNAIDHFVKQAKDNGVDIFRVFDALNDLEQLKVGVDAVKKAGGVVEATVCFSGDMLYNLDYYLEIAEKIVQMGTHILGIKDMAGTMKPAAAKLLIGSLRAKYDLPIHVHTHDSAGTAVASMTACALAGADVVDVAINSMSGLTSQPSINALLASLEG-NIDTGINVEHVRELDAYWAEMRLLYSCFEADLKGPDPEVYQHEIPGGQLTNLLFQAQQLGLGEQWAETKRAYREANYLLGDIVKVTPTSKVVGDLAQFMVRRLANSLDFPDSVMDFFEGLIGQPYGGFPEPFRSDVLRNRRLTCRPGLEEPDLEKIREDLQNRCDVASYNMYPRVYEDFQK
Verrucomicrobium_spinosum_ZP_02926810   KRLLLTDTTMRDAHQSLLATRVRSYDMLAIADAVAHRQLFSMEMWGGATFDTAMRFLRECPWERLRDLRERIPNICFQMLFRGSNAVGYTNYPDNVVRGFIKHAAQNGMDIFRIFDSLNYLPNLTEAMQAVEETQSICEGTICYTGNILYSLQYYVKLAKELEKMGAHMLCIKDMAGLCRPMAAKKLVKALKEEI-IPIHFHTHDTSGLNASSILMAAEAGVDVCDAALSSLSGCTSQPNLNSIVAALQHTPRDTGLDSDALQEFSDYWAAVRAFYKPFDTAEPYGTAEVYLHEMPGGQYTNLKEQAESMGIGHRWPEIARMYAEVNELFGDIVKVTPSSKVVGDMCMFMSLPPGTS--FPESVIDMLQGGLGQPMGGWPADVQKIILGKRKFTNRPGEREKDLAKTRAGLATSDDLYSHLMYPQVFADFVK
Opitutus_terrae_YP_001817860            KRLLITDTTLRDAHQSLMATRVRTYDMRAVADALAHHGLFSLEMWGGATFDTAMRFLYEDPWDRLRQLRAAVPNICFQMLLRGANAVGYTNYPDHVVAGFVRHAASAGMDIFRIFDSLNYLPNLRVAMEAVQDTHAVCEAAICYTGDILFSLQYYVKLARELERMGAHFLAIKDMAGLCRPYAAYKLVKALREEIGLPIHFHTHDTSGIAATSVLRASDAGVDVVDLAIASMSGSTSQPNLNSIVAALQHTPRDPQLDLERLNAVSDYWEHVREFYRPFDTAPKTGSAEVYLHEMPGGQYTNLKEQAASMGVSHRWPEIARTYAEVNQLFGDIVKVTPSSKVVGDLALFLVVNLPGTTPYPESVIDMLMGGLGWPEGGWPEAVWRAILGERF---KEAKAAPQLSALRDELAEKDELFSHLMYPQVFADFAK
Chthoniobacter_flavus_ZP_03130321       KRLLVTDTTFRDAHQSLMATRVRSTDMLAIADAVARRKLFSLEMWGGATFDTSMRFLSEDPWQRLKSLRERIPNILFQMLLRGANAVGYTSYPSNVVAGFVKHAAACGMDIFRVFDSLNDLSNMKAAMEAVQDTHGICEAAICYTGDILYSLKYYVGLAKQLEKMGAHFLCIKDMAGLCRPYAASALVKALKEEIGIPVHFHTHDTSGINAASILRASDAGCDVVDLAIASMSGSTSQPNLNSVVAALQNTPRDTGLNLDTLNQFSDYWEQVRGFYAPFDTAPKSGSAEVYLHEMPGGQYTNLKEQAASMGLGGRWPEIARTYREVNDLFGDIVKVTPSSKVVGDMALFLVVNLPGTS-WPESVIDMLSGGLGEPMSGWPPALVKAVLGTKP---KRAKLAPKLKETKAEVAAKDDLFSHLMYPSVFAEFAK
Gemmata_obscuriglobus_ZP_02733533       KQLFVTDTTMRDAHQSLFATRMRTFDMLAIADRYAERDLFSMEMWGGATFDTAMRFLKESPWDRLAKLRERVPNVLFQMLVRAASAVGYTNYPDNVVYEFIRLSAQAGMDIFRIFDANNWLPNIKLGIDAVLKTDAICEAAICYTGDILYTLTYFVNLAKELEKLGTHFLAIKDMAGLLKPYAAKKLVKALREEV-LPIHFHTHDSAGGQLASYLMAAEEGVSVVDCAFAPMAGVTSQPSLNALVEAVRYTDRSTRLDFDALQETATYWDGVRRLYAPFETGQLAGSAEVYLHEMPGGQYANLYQQAQSLGVADRWAEVGRMYAAVNRLFGDIVKVTPTSKVVGDMTLFMVLDPKKEIAFPESVVEFFEGKLGQPPGGFPPALQTRILRGRKLTDRPGATPPDLAKAKAELEPKQDVISYVLYPKVFSDFAE
Lentisphaera_araneosa_ZP_01875204       KKLLVTDTTMRDAHQSLFATRMRTHDMLNVAERYSREDLFSMEMWGGATFDTSMRFLKESPWDRLRKLRKACPNILFQMLFRGSNGVGYTNYPDNVVREFIQRCAAEGMDVFRIFDSLNWVENMKVAIEETLKTGAICEATVCYTGDILYTLEYYVKMAKELESLGAHMIALKDMAGLLKPYAASELISALKAEV-IPIHLHTHDTSSGQLATLVKAAEAGVDIVDCAFGPLSGLTSQANLNTLVEMMRYTERETGMEYEALERTGEYWGVVRQYYSAFETSQRYGAADVYRHEMPGGQYTNLFQQASSLGLAERWFEVCDRYRQVNETFGDIVKVTPSSKVVGDMALMLLIQGGKDVAFPQSVVDMMQGWLGQPEGGFPDDIRNKVLKDKDFTDRPGLHDPDLTVVRAEVEKKAELMAYVMYPDVFVDFAN
Rhodopirellula_baltica_NP_869506        KGLLLTDTTMRDAHQSLLATRVRTDDMLRIAPAYAHLQLFSLEMWGGATFDTSMRFLKESPWQRLADLREAVPNILTQMLLRASNAVGYTNYPDNVVRLFVREAVQAGMDVFRVFDALNWEENMRVAMDAVIEEGGICEASICYTGDLQYDLKYYVDLAKKLQAGGAHMIAIKDMAGLLKPAAAVKLLRALRDEV-LPIHLHTHDTAGIQASTLMAAAGEGLQIADAALAPMSGGTSQVNLNTLVEALRFTDRESPLDSESLTQLATYWQAAREFYKPFESDVLPATGDLYDHEMPGGQYTNLFQQARALGLADQWAGVCRAYADVNRLFGDIVKVTPTSKAVGDMALFLVLTTNKALAFPASVLDLIGGRMGQPPGGFPEKVMRKILGDQAVLERPGASPPDLGAAKAKAAELRDAVTYLLYPKVFEEYSQ
Planctomyces_maris_ZP_01855225          KPLLLTDTSFRDAHQSLYATRFRTHDMLQIAEVYAHHELFSLEMWGGATFDTSMRFLKESPWQRLAEMRTRVPNILFQMLIRASSAVGYTNYPDNVVRAFVKEAAQAGIDVFRVFDALNWVPNMKVAMEEVQKQGAICEASICYTGDILYDLKYYVNMAKELEKMGAHILAIKDMAGLCKPYAAELLVKTLKQEI-IPIHFHTHDTSGGQAAAILKAAEAGLDIADGAVPSMSGGTSQPNLTTVIEAQRFTDHQPTVQVSYLDDISEYWRAVRNYYTAFESPVLPAGANLYEHQMPGGQYTNLLQQAQSLGLGDRWIEVCHVYAEVNQLLGDIVKVTPTSKAVGDMALFLVVNGDRDLAFPESVLDLISGRMGQTPGGFPEDVQKKILRGEKLTERPGSIPPDFEDAAKTVQKMQEVVSYLLYPKVFEDFAA
Maricaulis_maris_YP_756373              KRVLITDTTMRDGHQSLLATRMRSHDMVTVSEAYAEHELFSIECWGGATFDVALRFLKEDSWDRLADLRQRMPNVMLQMLLRASNAVGYTNYPDNAVDLFVKQAAQTGIDVFRVFDSLNWADNMKVAMESVLKTDRLCEAAICYTGDLGYQLDYYLGLARELKSAGAHIIGIKDMAGLCRPAQIRTLVSAIKDET-LPVHYHTHDTSGIAAATVLAACEAGADAVDAAMDSFSGLTSQPNLGSIITALGDTDRTTGIDPAVIRRFSDYWEDVRTQYAAFEPDLRAGASEVYLHEMPGGQFTNLKEQARSMGLAERWHEVAKMYAAVNMMFGDIVKVTPSSKVVGDMALYMVLDPDTEINFPESVIGLLRGDLGQPPGGWPPALQAKALKGEKRTDRPGQHDPDFDAVRATIKGHNDVCSAIMYPKVFADYET
Octadecabacter_antarcticus_ZP_05067787  KQLLITDTTMRDGHQSLLATRMRSIDMIRVAPTYSANGLFSMECWGGATFDVAYRFLQECPWQRLRDIRAAMPNIMTQMLLRASNGVGYTNYPDNVVQEFVRQAAVSGVDVFRVFDSLNWVENMRVAMDAVIEANKVCEGTICYTGDMLYDLKYYVGMAKEMEKAGAHVLGLKDMAGLMKHGTASVLIKTLKDEV-LPIHFHTHDTSGAAIATVLAASAAGVDCIDAAMDSFSGNTSQPTMGSIVESLKCTDRDTGLDISAIREISNYWETVRGHYTPFESGLQAPASEVYLHEMPGGQFTNLKAQARSLGLEDRWHEVAQTYADVNQMFGDIVKVTPSSKVVGDMALMMVEDPDSDVSFPDSVVDMMRGNLGQPPGGFPDAIVKKVLKDEKNLTRPGKHKPDFAAVRAELSEKEDLNGYLMYPKVYTDYAQ
Paracoccus_denitrificans_YP_917904      KRLLITDTSMRDGHQSLLATRMRSIDMIRVAPAYAANGLFSVECWGGATFDVAYRFLQECPWQRLRDIRARMPNLMTQMLLRASNGVGYTNYPDNVVQEFVRQAARTGVDVFRVFDSLNWTPNMRVAMDAVIEAGKICEGTICYTGDLLYDLQYYLKMARELRDAGAHVLGLKDMAGLLKPASAGILVRALKEEI-LPVHFHTHDTGGIAGASILAAAEAGVDAVDCAMDAFSGNTSQPCLGSVVEALRHTDRDTGLDIEAIRRISNYWEAVREHYAAFESGLQAPASEVWLHEMPGGQFTNLKAQARSLGLEDRWHEVAQAYAEVNRMFGDIVKVTPSSKVVGDMALMMVEDPAVEVSFPDSVVDMMRGNLGQPPGGWPAALQKKVLKGEPLTARPGAAPPDIEATRAELIRQEDLNGYLMYPKVFLDYMG
Ruegeria_sp._ZP_05089294                RQLLLTDTTMRDGHQSLLATRMRSIDMIKVAPAYAQHQLFSVECWGGATFDVAYRFLQECPWQRLRDLREAMPNLMTQMLLRASNGVGYTNYPDNVVQEFVRQAAETGVDVFRVFDSLNWVENMRVAMDAVVDSGKICEGTICYTGDILYDLKYYVGMAKELEAAGAHILGLKDMAGLLKPAAARQLVKALKEEV-LPVHFHTHDTSGVAGATILAAADAGVDAVDAAMDAFSGGTSQPCLGSIVEALRNTDRDTGIDISKVREISGYWEQVRGQYVAFESGLQAPASEVYLHEMPGGQFTNLKAQARSLGLEEKWADVAQTYADVNQMFGDIVKVTPSSKVVGDMALMMVEDPKTDVAFPDSVVDMMRGNLGQPPGGFPEGIVSKVLKGDANTARPGAHEPDLEAVRADLSKEEDLNGYLMYPKVFLDYMG
Oceanibulbus_indolifex_ZP_02153471      RQLLITDTTMRDAHQSLLATRMRSIDMIKVAPAYAANQLFSVECWGGATFDVAYRFLQECPWQRLRDLRAALPNVMTQMLLRASNGVGYTNYPDNVVQKFVATAANTGVDVFRVFDSLNWVENMRVAMDAVVEAGKVCEGTICYTGDIFYDLQYYVNMGKDLKAAGAHVLGLKDMAGLLKPAQARVLIKALKSEV-LPIHFHTHDTAGSATATILAASEAGVDAVDCAMDALSGNTSQATLGTVISALQHTDRETGIDIKAVREISDYWEEVRGHYAAFETGMQAPSSEVYLHEMPGGQFTNLKAQAASMGLEDRWPEVARTYADVNQMFGDIVKVTPSSKVVGDMALMMVEDPNVDVSFPDSVIDMMRGNLGQPPNGFPAGIVKKVLKGEANTERPGKHDPDFEAVRKDLSEQEDLCGYLMYPKVFLDYMG
Sagittula_stellata_ZP_01744770          KQLLITDTTMRDGHQSLLATRMRSIDMIGAAPAYAHNQLFSMECWGGATFDVAYRFLQECPWQRLRDLRARMPNLLTQMLLRGANGVGYTNYPDNVVQFFVKQAAETGVDVFRVFDSLNWVENMRVAMDAVLESGKILEGTVCYTGDMLYDLKYYVSMAKELRDAGAHVLGLKDMAGLLKANAAYTLVKTLKEEV-LPVHFHTHDTSGAAIATIMEASRAGVDCVDAAMDALSGNTSQPTLGSVVEALRFTERDTGLDMGAIRAISNYWEAVRGQYAAFESGMQAPASEVYLHEMPGGQFTNLKAQARSLGLEERWHEVAQTYADVNQMFGDIVKVTPSSKVVGDMALMMVEDPKTDLSFPDSVIDMMKGNLGQPPGGWPKKIQKKILKDEKFTERPGLKAPDISEKRAELEKTEDLNGYLMYPKVFTDYAA
Acidiphilium_cryptum_YP_001235779       TRVLVTDTTMRDAHQSLLATRMRSYDIVAASPAYAAGGLFSLECWGGATFDVAMRFLTESPWERLREIREAVPNILLQMLLRGANGVGYTNYPDNVVRHFVRRAAAGGIDLFRIFDCLNWVENMRVAIDAVRESGRLAEGAICYTGDILYSLNYYVGLAKELEAAGCHILAIKDMAGVLKPSAAGVLVRALKEAV-LPIHLHTHDTSGISAATVLAAVEAGVDAVDAAMDPMSGLTSQPCLGSLVEAWRHTGRDAGLDPVAIRQLSFYWEAVRAQYAAFESDLQSGASEVYLHEMPGGQFTNLREQAASMGLAERWHEIARAYRDVNMMFGDIVKVTPSSKVVGDMALMMVLDPTREIAFPASTIEMLRGDLGQPPGGWPEALQAKALRDEAYTVRPGSLPPDLDAMRTEAEKRDELAAYAMYPDVYAAYRK
Pseudovibrio_sp._ZP_05086383            PQVLVTDTTMRDAHQSLLATRMRTYDLVQVADSYAQGELFSLECWGGATFDVSMRFLTEDPWERLRLVREKAPNLLMQMLLRGSNGVGYANYPDNVVQHFVRQAAEAGVDVFRVFDCLNWVENMRVSLDAVQEQGKLCEAALCYTGDILYDLKYYVNLAKELEAAGAHILGIKDMGGVLKPQAAKVLIKALKDEI-IPIHFHTHDTSGIAASTVLAAVESGADIVDLAMDSLSGLTSQPCMGSVVEALKGTSRDSGLDTDRIQQISFYWEAVRTQYRAFESDLRFGASEVYLHEMPGGQFTNLKEQARSLGLEMRWHEVAKAYADVNMMFGDIVKVTPSSKVVGDMAVMMVIDPNKEVSFPESVVNMMHGDLGIPPGGWPADLQKKVLKGQEITVRPGSLEADMDAKREELSGIQELSSMLMYPKVYSEFTK
Mesorhizobium_loti_NP_104954            RQVLVTDTTMRDGHQSLLATRMRTHDIANIAGTYARAQLLSLECWGGATFDVAMRFLTEDPWERLSLVREAAPNLLLQMLLRGANGVGYTNYPDNVVQHFVKQAASGGIDLFRVFDCLNWVENMRVAMDAVGAEGKLIEAAMCYTGDILYDLKYYVGLASELQAAGAHIIAVKDMAGLLKPAAARVLFKALREAT-LPIHFHTHDTSGLSAATVLAAVESGVDAIDAAMDAFSGNTSQPCLGSIVEALKGTERDPGLDPQWIRKISFYWEAVRNQYAAFESDLKGPASEVYLHEMPGGQFTNLKEQARSLGLETRWHEVAQTYHDVNLMFGDIVKVTPSSKVVGDMALMMVENPARDIAFPDSVVSMLRGDLGQSPGGWPAALQKKALKGDEITARPGSLKPDLKASRKEIEEKYEFASWLMYPKVFTDFAG
Rhizobium_leguminosarum_YP_770202       KRVLLTDTTMRDGHQSLLATRMRTYDIARIADTYAHASLLSLECWGGATFDVSMRFLTEDPWERLALIREGAPNLLLQMLLRGANGVGYTNYPDNVVKYFVRQAARGGIDLFRVFDCLNWVENMRVSMDAIAEENKLCEAAICYTGDILYDLKYYTDLAVELEKAGAHIIALKDMAGLLKPAAAKVLFKALREAT-LPIHFHTHDTSGIAAATVLAAVDAGVDAVDAAMDALSGNTSQPCLGSIVEALRGTERDPGLDPEWIRRVSFYWEAARNQYAAFESDLRGPASEVYLHEMPGGQFTNLKEQARSLGLETRWHQVAQAYADANQMFGDIVKVTPSSKVVGDMALMMVVSPDKEVSFPESVVSMLKGDLGQPPSGWPEALQKKALKGDKYTVRPGSLKEDLDAERKVIETKFEFASYLMYPKVFTDFAL
Ochrobactrum_anthropi_YP_001373113      KRVLVTDTTMRDGHQSLLATRVRTHDIARVASAYAKAQLLSLECWGGATFDVSMRFLTEDPWERLALIREGAPNLLLQMLLRGANGVGYKNYPDNVVKYFVRQAAKGGIDLFRVFDCLNWVENMRVSMDAISEENKLCEAAICYTGDILYDLKYYTNLAQELERAGAHIIAVKDMAGLLKPAAAKVLFKALREET-LPIHFHTHDTSGIAAATVLAAVDAGVDAVDAAMDAFSGNTSQPCLGSIVEALAGSERDTGLDTEWIRRISFYWEAVRNQYAAFESDLKGPASEVYLHEMPGGQFTNLKEQARSLGLESRWHEVAQAYADANRMFGDIVKVTPSSKVVGDMALMMVQNPEREVSFPESVVSMLKGDLGQSPGGWPEALQKKALKGEAYTVRPGSLADDLDAERKAIETKFEFASYLMYPKVFTDFAL
Cupriavidus_taiwanensis_YP_002005236    KQVLLTDTTMRDAHQSLFATRMRTADMLPIAPFYAREQLFSLECWGGATFDVALRFLKEDPWQRLEQLRERVPNVLFQMLLRGSNAVGYTNYADNVVRFFVRQAASAGVDVFRVFDSLNWVRNMRVAIDAVGESGALCEGAICYTGDLFYDLKYYVGIARELQQAGVHVLGIKDMAGICRPQAAAALVRALKEET-LPVHFHTHDTSGISAASALAAIEAGCDAVDGALDAMSGLTSQPNLSSIAAALAGSERDPGLDLERLHEASMYWEGVRRYYAPFESEIRAGTADVYRHEMPGGQYTNLREQARSLGIEHRWTEVSRAYAEVNQMFGDIVKVTPTSKVVGDLALMMVCDPAREMAFPESVVSLFKGELGFPPDGFPAALSRKVLRGDPAPYRPGDQAPDLDAARAAGAAARQLASYLMYPKQAAEYHA
Bordetella_bronchiseptica_NP_887160     PRTLLTDTTMRDAHQSLFATRMRTTDMLAIAPHYARLELFSLECWGGATFDVAMRFLKEDPWDRLRKLRAAAPNILFQMLLRGSNAVGYTNYADNVVRYFVQQAAREGIDLFRVFDSLNWVENMRVAMDAVIESGALCEGTICYTSDIFYQLKYYVDMARQLERAGAHIIGIKDMAGVCRPPAARALVQALREEV-LPLHFHTHDTSGGSVASVLAAAEAGADAVDGAMDAMSGLTSQPSLGAIIAGLQHTGHETGMRHESIAPFSRYWENVRRYYAPFEADMRSGTSDVYRHEMPGGQYTNLREQARAMGLDARWDDIARCYADANQLFGDIVKVTPSSKVVGDMALFMVLDPERELSLPESVVSMMRGELGYPADGFPPALQQRILKGEALEGRAGAHPDDLEAERGRAEKAADLASWLMYPKVYADYAA
Symbiobacterium_thermophilum_YP_076011  KRLLVTDTTMRDGHQSLLATRVRTRDMLTIAPATARLGLFSLEMWGGATFDTALRFLKEDPWERLDLLRRAIPNIPFQMLLRGANAVGYANYPDNLVHAFVREAAAAGIDIFRIFDALNWLPNMRPAIEAVRSAGKVAEVAICYTGDITYNLRYYVDLAKELEKAGAQILAIKDMSGLLKPRAAKMLISALKQEV-VPLHLHTHDTAGTGLATLLAAAEAGVDIVDAALSSLSGLTSQPSLNTLVAALQGSDRDTGLDLAALQQLADYWQEVRRWYAPWESGLLATSAETYLHEMPGGQVSNLRQQAVALGLGGRWHEVVEAYRTANLALGDIVKVTPSSKAVGDLALFMLVRRGEGLAFPESVVQMLAGYMGQPPGGWPEELQRVVLKGREITVRPGELPPDFEAKQRELSAKREVLSEVLFPGLLEQLAR
Desulfuromonas_acetoxidans_ZP_01312174  KRLLLTDTTMRDAHQSLLATRVRTYDIDKIAEATSHLGLFSLEMWGGATFDVSMRFLTEDPWERLDRLRTKIPNLLFQMLLRGSNAVGYTNYPDNVVEDFVEKAAAGGIDVFRIFDSLNWTKGMRVAMEAVQKNNAICEAAMCYTGDITYPLEYYVKMAKELEKMGAHILGIKDMAGLLKPFAAEKLIKALKNEI-IPVHLHTHDTSGNGGTMLLQAAQAGVDIVDTALSSISGLTSQPSMNGLLSTLEGTIWDPAVDNEGMQTLANYWETVRTYYEPFESELRSSTAQVYYHEIPGGQYSNYKPQVEGLGLGHRWEECKRMYREVNDMFGDLVKVTPSSKIVGDMAMFMVMERGHELTFPQGVVDFFKGMLGQPYGGFPEELQKIILKDEQFTHRPGEFEPDFAAKKEELEKKRDVSSAVLYPGVFEEFDR
Geobacter_metallireducens_YP_383783     KKLLITDTTMRDAHQSNLATRVRTYDLLKIAEPTSYLGLFSIECWGGATFDVSMRFLKEDPWQRLHKLSEAIPNVLFQMLLRGSNAVGYTNYPDNVVQRFVEEAASSGIDIFRVFDSLNWTRGMAVAMEAVRKSGKICEAAICYTGDITYPLEYYVNMAKELEQMGAHILAIKDMAGLLKPFAAYKLVKALKENI-IPVHLHTHDTSSNGSATLLMACQAGVDIVDAALSSLSGLTAQPNLNALVAALKGTEWDTRLDEDGLQKLANYWETVRDYYAPFESGLKNGTAEVYHHEIPGGQYSNYKPQVAGLGLLDRWEECKEMYHKVNLLFGDIVKVTPSSKVVGDMAMFLVFTQGDELAFPESVIGMFKGMLGQPYQGWPRELQKIILKGDEITCRPGELEPNFDEERDKVEEKKALMSYIMYPHVYPEFHK
Microscilla_marina_ZP_01693297          KKIHYTDTTFRDAHQSLLATRMRGLDIVRVAESYAKADVFSMEVWGGATFDVAMRFLKESPWQRLREIRKRVPNILLQMLLRGSNAVGYKAYPDNLIEKFIEKSAENGIDIFRIFDSLNWIENMKVSIRAVEYTNSLAEACICYTGDIMYTLDYYVELAKQLEDEGAHLLAIKDMAGLLKPYAAEKLITELRKNI-LPIHLHTHDTSSIQSATYLKAIEAGVDVVDVALSSMSGLTSQPNFNSLVAAMQGHERDNPINLASLNEYAHYWEQIREYYYPFESGLKAGTAEVYGHEIPGGQYSNLRPQANALGLGDKFEQIKKNYAIANDLFGDIVKVTPSSKVVGDFAMFMILAKGNTLSFPESVINFFKGDLGQPKGGFPAEMLKIVLKGNQITGRANEHSPDFDQEWAAFDKKEDLLSYLLYPKVFEDYHN
Dokdonia_donghaensis_ZP_01049098        KKIHFTDTTMRDAHQSLLATRMRSYDMLKVASSFAKNNTFSMEVWGGATFDVCMRFLHESPWTRLRELRKAVPNILFQMLLRGSNGVGYKAYPDNLIEKFVEKSWENGVDLFRIFDSLNWVKAMEPSIQYVNLTGGIAEGAISYTGDILYNLKYYTQLAKDLENAGAHMIAIKDMAGLLKPYAATELVTALKDTV-VPIHLHTHDTSSLQTATYLKAIEANVDVVDVALGGLSGLTSQPNFNAVVEMLKYQDREHPFEMEKLNQFSNYWEDTRDLYYPFESGLKAGTAEVFQHEIPGGQYSNLRPQATALGLADRFTEVKKMYAAVNKMFGNLVKVTPSSKVVGDMAIFMVMERGDTISFPESVINFFKGDLGQPVGGFPKKLQAIILKNKEYTDRPNAHAPDFDKEYKVFTETEDFLSYMLYPKVFEQAHE
Gramella_forsetii_YP_862701             KKIHFTDTTMRDAHQSLLATRMRSFDMLKVAEGFAKNEVFSMEVWGGATFDVCMRFLHENPWERLRLLRKAMPNVLLQMLIRGSNGVGYTAYPDNLIEKFVSEAWENGVDVFRIFDSLNWMKSIAPCIEYV-KTGGLAEGSICYTGDILYDLNYYVQLAKDIENAGAHILGIKDMAGLLKPYAAQELVGALKSEI-IPIHLHTHDTSSIQAATYLKAIEAGVDVVDVALGGLSGLTSQPNFNSVVEMMKFKDREADFNMEKLNEYSHYWEAVRKYYYPFESGLKAGTADVYKHEIPGGQYSNLKPQAESLGLASRFHEITEMYAKVNNLFGDIVKVTPSSKVVGDMAQYLVMEKGEEVSFPQSVKSFFRGDLGQPVGGFPEKIQKIVLRGEEYTNRPNAHEPDFQKEFEEFTNITDFLSYKLYPKVFTDSLN
Polaribacter_irgensii_ZP_01119116       KQIHFTDTTMRDAHQSLLATRMRTYDMLQVAEGYAKNGIFSMEVWGGATFDVCMRFLQENPWERLRLLRKAMPNVLLQMLIRGSNGVGYTAYPDNLIEKFVEQSWENGVDIFRIFDSLNWMQSIAPCIEHVKRTNGLAEGAICYTGDILYNLKYYTSLAKDIENAGAHILAIKDMAGLLKPYAAFELVSALKQTV-IPIHLHTHDTSSIQSATYLKAIEAGVDVIDVALGGVSGLTSQPNFNSVIEMMKFNERESHLNGDSLDAYSNYWETVREYYYPFESGLKSGSGEVFKHEIPGGQYSNLKPQAEALGLEDRFHEITKMYGDVNLLFGDIIKVTPSSKVVGDMAQYLVLERGDSISFPQSVVSFFKGDLGQPVGGFPKDLQKLILKDQTYTDRPNAHAPDIEEEYKKFRKITDFLSYKLYPKVFTEAYN
Myxococcus_xanthus_YP_632061            KRVLLTDTTMRDAHQSLLATRMRTRDILRVAPATAHLELFSLESWGGATFDTTYRFLNEDPWARLRALKAAAPNLLQQMLLRGANAVGYTSYPDNVVEAFIDEAAEAGVDVFRIFDSLNDLGSMEVSTRRVLTTGKVAEVSICYTGDVAYTLDYYADLAKRIEDSGAHFLCIKDMAGLLRPRAAAMLVRRLREVT-LPIHLHMHDTSGNGIASYLEAIEQGVHVVDVALGSMAGLTSQPSLNALVSALRGHPRETGLANARLQPLANYWEDVREYYAPFEAGLKSTTSEVYYHEIPGGQYSNLRPQVAELGLLGRWNDVKDAFALVNVLVGDIPKVTPSSKMVGDFAIFLLIEQAPRLDFPTSVVGYFRGELGQPPNGFPEDLRAAVLKGLPVEGRPSASPPDLDALQRELSAKVDAISSALYPRVIAGYLE
Dorea_formicigenerans_ZP_02236239       EKLYVTDTSMRDAQQSLVATRMRSKDLCGAAYATNAFNAFSVEAWGGATFDTAYRFLKESPWKRLTTLRERMPNTLIQMLLRASNAVGYSNYPDNLVKEFIQISAENGIDVFRIFDSLNWIETMKLPIEEALKTGKIVEGAICYTGDITYTLDYYVKMAKELESLGCHSIAIKDMAGLLKPLAAKELISTLKREL-VPLHLHTHDSTGNGVSTVMMAAEAGVDIVDLAIESMSSLTSQPSMNAVAEALRGTRRDTGLKPEELTELSHYYSRVREVYAPFESDMKSPNTEIYKYEIPGGQYSNLLAQVTSMGSPDDFEAIKGLYKDANDLLGNIVKVTPTSKAVGDLAIFMILTEGAGLSYPDSVVSYFQGMMGQPYGGFPKELQKIVLKDIKLTERPGALPADLDQIKKDLCEKKKAVSYALYPKVYEDYCE
Anaerofustis_stercorihominis_ZP_0286305 KQLLFMDTTMRDAQQSLFATRMRTNDFLKIAESVSRYDIYALELWGGATFDTSYRFLKESPWSRLELLREMIPNILFQMLLRGSNAVGYKNYPDNVIKAFIKQSAESGIDVFRVFDSLNWLDQIKPSVEEVLKLGKVAEVAICYSGDILYTLDYYVKKAKEVEAMGAHILAIKDMSGLLKPAAAMRLAKALKDEI-IPIHFHTHDTAGNGVSSMLMASAAGVDIVDAAVSSMSGTTSQPSLDSIVAAVEHTPRESNINVDDIQVISDYYEKARKYYTGFESGLKTGTTQIYKYEVPGGQYSNLKSQVESFGLGHRFTDVLEKYKEANELLRDIIKVTPTSKVVGDFAIFMIYEKGKDLAFPDSVVDFFKGMIGQPEWGFDEKLREVVLKGAEVDKRPGLLPDDFDKIKAEYKEEKQVLSAALYPKVYKEYLR
Alkaliphilus_metalliredigens_YP_0013184 EKLLLTDTTMRDAHQSLMATRVRTKDMVKIAKATSILDLFSLEMWGGATFDVSYRFLKESPWARLEALRKKVPNILFQMLLRGSNGVGYKNYPDNVIREFIQESAASGIDLFRIFDSLNWLKGMEVAIDEVLKTGKIAEACICYTGDILYSLQYYVNMAKDIEKTGAHILAIKDMSALLKPYAAYKLIHALKQEV-MPIHLHTHDTSGNGVATILMAAEAGVDIVDTTFNSMSGLTSQPALNSVVAALENTERATGIKLDDLEAISTYWDAVRPVYSQFESGLKSGTTEIYKYEIPGGQYSNLKPQVESFGLGHRFGDVKEMFKQVNDMVGDIVKVTPSSKMVGDLAIFMILEKGQDLAYPDSAVSYFKGMMGQPMGGFPPELQKLVLKGEEITVRPGEMEPDFQAIQQHLKDKQDMLSYALYPKVFEDYLE
Enterococcus_faecalis_ZP_04438096       ESVLMTDTTFRDAHQSLLATRVRTQDFKAIAGLTDAAELFSSEMWGGATFDVAYRFLTEDPWQRLRKIRQLMPNTLLQMLFRGSNAVGYQNYPDNVIEEFIKESARQGVDVFRIFDSLNWIPQMEKSIQVVRDTGKIAEAAICYTGDINYNVQYYLDMAKELENLGAQIIAIKDMAGLLKPQAAYRLISELKAAT-LPIHLHTHDTSGNGIITYSAATKAGVDIVDVAMSAMSGATSQPSMNSLYYALVNGERTPTINIDNAQKINHYWEDVRMYYQPFENGLNAPQTEVYMHEMPGGQYSNLQQQAKAVGLGHRWDEIKKMYHTVNLMFGDIVKVTPSSKVVGDMALFMVYARGEELSFPESVVTFFQGDLGQPVGGFPKELQRIILKGRPFTERPGDLAPDFAKVQEELAEKEEVLSYLMYPQVFLEYRQ
Listeria_innocua_NP_470397              EEVLLTDTTLRDAHQSLLATRVRSKDIFQIADAMAHLNMFSFEMWGGATFDVAYRFLNEDPWVRLETLRKQIPNVMFQMLLRGANAVGYKNYPDNVIREFVKQSAQSGVDVFRVFDSLNWIKGMEVSIDAVREAGKVVEATICYTGDIDYTIDYYKDMAKELVAQGTHILGIKDMAGLLKPQAAYRLIGELKDTV-VPIHLHTHDTSGNGIYTYAAAVSAGVDIVDVASSAMSGATSQPSMTGLYYGLVNGNRQTNLDAQNSQIINHYWEDVRHYYKDFDNALNSPQTEVYIHEMPGGQYTNLQQQAIAVGLGDRWDEVKEMYTVVNQMFGDIVKVTPSSKVVGDLALFMVYEKGDTIDFPDSVIEFFMGEIGQPYGGFPEKLQKLVLKGRTLADRPGALEPNFAEVKAELKEKKDVISYILYPKVFLDYQE
Staphylococcus_aureus_pdb_3HBL          DDVLLTDTTFRDAHQSLLATRVRTKDMINIASKTADVDGFSLEMWGGATFDVAYNFLKENPWERLERLRKAIPNVLFQMLLRASNAVGYKNYPDNVIHKFVQESAKAGIDVFRIFDSLNWVDQMKVANEAVQEAGKISEGTICYTGDILYTLEYYVKLAKELEREGFHILAIKDMAGLLKPKAAYELIGELKSAV-LPIHLHTHDTSGNGLLTYKQAIDAGVDIIDTAVASMSGLTSQPSANSLYYALNGFPRHLRTDIEGMESLSHYWSTVRTYYSDFESDIKSPNTEIYQHEMPGGQYSNLSQQAKSLGLGERFDEVKDMYRRVNFLFGDIVKVAPSSKVVGDMALYMVITDGYKLDFPESVVSFFKGEIGQPVNGFNKDLQAVILKGQELTARPGEYEPDFEKVRELLEEEQDIISYVLYPKVYEQYIQ
Bacillus_subtilis_NP_389369             KSVLLTDTTFRDAHQSLLATRIRSHDLKKIANPTAALELFSMEMWGGATFDVAYRFLKEDPWKRLEDLRKEVPNTLFQMLLRSSNAVGYTNYPDNVIKEFVKQSAQSGIDVFRIFDSLNWVKGMTLAIDAVRDTGKVAEAAICYTGDILYDLAYYTSMAKELEAAGAHILGIKDMAGLLKPQAAYELVSALKETI-IPVHLHTHDTSGNGIYMYAKAVEAGVDIIDVAVSSMAGLTSQPSASGFYHAMEGNDRRPEMNVQGVELLSQYWESVRKYYSEFESGMKSPHTEIYEHEMPGGQYSNLQQQAKGVGLGDRWNEVKEMYRRVNDMFGDIVKVTPSSKVVGDMALYMVYEKGESLDFPDSVVELFKGNIGQPHGGFPEKLQKLILKGQEITVRPGELEPSFEAIKQEFKEQQDAVAYALYPKVFTDYVK
Exiguobacterium_sibiricum_YP_001814461  ERVQLTDTTFRDAHQSLLATRMRTKDLVAIAEAEAKLELFSVEAWGGATFDVAYRFLSEDPWVRLMQLREKMPNVLIQMLLRGANAVGYKNYPDNVIHAFVKEAAQAGVDVFRIFDSLNNPESIQLAIDAVLQTGKIAEAAVCYTGDLFYHLPYYVKLAKQLEASGAHIIAIKDMAGLLKPEAAYALVSALKDAV-LPIHLHTHDASGNGIYTYARAVDAGVDIVDVAASSMAGLTSQPAGGSLIHALSGHKRQPLVSAQKFEQVSDYWQDVRHLYQAFELDMLAPNPTVYDHEMPGGQYSNLQQQAKAVGLADRWSEVKTMYARVNMLFGDIVKVTPSSKVVGDMALFMVLERASNLDFPDSVVELMKGELGTPPDGFPKQVQAAILKGVELTERPGKMEPNFDAIKHELFEKFDALAYALYPKVFLDYSS
Tropheryma_whipplei_NP_787758           KGLAVTDTTFRDAHQSLLATRVRTIDLSRAAECTSAAELFSMEVWGGATYDVALRFLYEDPWERLSKIREKVGSICLQMLLRGRNTVGYTPYPDQVTRAFVDEASDLGIDIFRIFDALNDVDQMRIAIDAVQQTNSVAEVAICYTGDLLYTIDYYLEIAKKIVDAGAHILAIKDMAGVLRPRAATLLVSALKREF-LPVHLHTHDTPGGQLATLLAAADSGVDAVDVASGPMSGTTSQPSMSSLVAATDNTEHETGLSLSRVNELEPYWEAVRRLYVPFESGLLSPTGRVYIHEIPGGQLSNLKQQAIALGLSDRFEIIEEMYAYVNTLFGRIPKVTPSSKVVGDLALYLFEMNPKKYDIPDSVISFLAGELGTPPAGWPD-FRDRVLAE--EISIEQHPSSDSKNLATSGK--QQTLSKLLFPEPYRAFEA
Streptomyces_coelicolor_NP_624860       STIGVTDTTFRDAHQSLLATRVRTKDMLAVAPVVARTQLLSLECWGGATYDVALRFLAEDPWERLAALREAVPNLCLQMLLRGRNTVGYTPYPTEVTDAFVQEAAATGIDIFRIFDALNDVEQMRPAIEAVRQTGAVAEVALCYTADLSYTLDYYLRLAEQIVNAGAHVLAVKDMAGLLRAPAAATLVSALRREF-LPVHLHTHDTTGGQLATYLAAIQAGADAVDGAVASMAGTTSQPSLSAIVAATDHTERPTGLDLQAVGDLEPYWESVRKVYAPFEAGLASPTGRVYHHEIPGGQLSNLRTQAVALGLGDRFEDIEAMYAAADRMLGRLVKVTPSSKVVGDLALHLFEQDPDRFDIPDSVVGFLRGELGTPPGGWPEPFRSKALRG--AEARPLAESEDRDGL---GK--RATLNRLLFPGPAREFDT
Nocardia_farcinica_YP_120404            KAVGVTDTTFRDAHQSLLATRVRTSGLLQVAGHVARMELLSIEAWGGATYDVALRFLYEDPWERLAALREAIPNICLQMLLRGRNTVGYTPYPEQVTKAFVREATDTGIDIFRIFDALNNVDQMRPAIDAVRETGAVAEVAISYTGDLSYTLDYYLKLAEQIVDAGAHVLAIKDMAGLLRAPAAATLVTALRSNF-LPVHVHTHDTPGGQLATYLSAWQAGADAVDGASAPMAGTTSQPPLSAIVAAAANSEYDTGLNLQNVCDLEPYWEALRKVYAPFESGLPSPTGRVYTHEIPGGQLSNLRQQAIALGLGDRFEEIEAKYAAADRLLGRLTKVTPSSKVVGDLALALFAADPGRYDIPDSVIGFLRGELGTPAGGWPEPFRSKALAG--GPAKPETPDPDEAALAGDSA--RATLNRLLFPGPTAEFLA
Mycobacterium_tuberculosis_ZP_05765464  AAVGVTDTTFRDAHQSLLATRVRTSGLSRVAPYLARTQLLSVECWGGATYDVALRFLKEDPWERLATLRAAMPNICLQMLLRGRNTVGYTPYPEIVTSAFVQEATATGIDIFRIFDALNNIESMRPAIDAVRETGAIAEVAMCYTGDLTYTLDYYLKLAEQIVDAGAHVLAIKDMAGLLRPPAAQRLVSALRSRF-LPVHLHTHDTPGGQLASYVAAWHAGADAVDGAAAPLAGTTSQPALSSIVAAAAHTEYDTGLSLSAVCALEPYWEALRKVYAPFESGLPGPTGRVYHHEIPGGQLSNLRQQAIALGLGDRFEEIEEAYAGADRVLGRLVKVTPTSKVVGDLALALFASDPARFGIPESVLGFLRGELGDPPGGWPEPLRTATLAG--GAARPTAQAADEIALSSVGA--QATLNRLLFPSPTKEFNE
Arthrobacter_aurescens_YP_947447        QALAVTDTTFRDAHQSLLATRVRTRDLVAAGPAVTALELLSVEAWGGATYDVALRFLGEDPWDRLAALRKALPNTCIQMLLRGRNTVGYTPYPEEVTEAFVNEAAATGIDIFRIFDALNDVNQMAPAIRAVRATGAVAEVALCYTGNLLYTLDYYLDLAQKIVDAGAHILAIKDMAGLLRPAAAAKLVAALRERF-LPVHLHTHDTAGGQLAALLAAVDAGVDAVDVAAASLAGTTSQPAASALVAALANTPRDTGLSLANVGALEPYWEAVRRVYAPFESGLPGPTGRVYQHEIPGGQLSNLRQQAIALGLGEQFEAIEDMYTAADRILGRLVKVTPSSKVVGDLALHLFNENPQNYDIPDSVIGFLSGELGDPPGGWPEPFRTKALQG--SVKVRDVDSADSAALKGDSK--QHTLNRLLFAGPTKDYLK
Kocuria_rhizophila_YP_001855357         EPLAVTSTTFRDAHQSLLATRVRTRDLLAAAPAYAHLGLLSIEAWGGATYDVALRFLGEDPWERLRLLREAMPNIPIQMLLRGRNTVGYTPYPVEVTNAFVAEAAETGVDIFRIFDALNDVEQMRPAIEAVRATGAVAEVALCYTGNLLYTLDYYLDLAQQCVDAGAHILAIKDMAGLLRPEAARRLVSALRERF-LPLHLHTHDTAGGQLATLLAAAEAGVDAVDAASASMAGTTSQVSGSALVAALENTERDTRLDLDVVSDMEPYWEVVRSIYKPFESGLTSPTGRVYRHEIPGGQLSNLRQQAIALGLGEKFEAIEDMYHAADRMLGHLVKVTPSSKVVGDLALQLFEADPRKFDIPDSVINFLAGELGTPPAGWPEPFRSKALEG--TVNLADEESADREGLEQPGA--RATLNRLLFPGPTKEFET
Rubrobacter_xylanophilus_YP_644798      RRVLVTDTTLRDAHQSLLATRMRTFDMLAAAPHIARRALLSAEVWGGATFDVALRFLHEDPWERLARLREAMPNVCLQMLLRGQNVVGYTRYPPEVVRAFVEEARSTGIDIFRIFDANNDVEQMRGAIEAAAEAGALAEGCLCYTADLSYTLDYYLRLAEGLVEAGCHVLCIKDMAGLLRAPAARALVGALRERF-LPVHLHTHDTSGGQLATYLAAIEAGVDAVDGAAAPLSGMTSQPSLSAIVAATEHTARATGLSLDALGDMEPYWEAVRSLYAPFEAGLRSPTGTVYRHEIPGGQLSNLRQQAISLGLGDRFEEVEEYYARCDRLLGRLVKVTPTSKVVGDLALYLFARDPGSYDLPESVIGFLRGDLGDPPGGWPEPLRTRALSG--SLPKEDGASGDLKALSA-EE--REALNRLMLPGPAREQKQ
Methanosphaera_stadtmanae_YP_448197     AKVKIIETALRDAHQSLIATRMRTADMVPIIEDMDKVGYFSLEAWGGATFDTCIRFLNEDPWERLRIFKEHLNKTPIQMLLRGQNLVGYKHYADDVVKAFVEKSYENGVDIFRIFDALNDSRNMKMSIKTAKDQGAYVQGTISYTISPVHTIEKYVEFAKELAAMDCDAITIKDMAGLITPDVAGKLVTALKDEVDLDVNLHSHCTSGMTLMSYEAAIEAGVDMLDTAISPFSGGTAQPPTESVVAALVGTEYDTGIDLKALSKIKDYFAELNEKYAAFDPLASKVDTDVLMYQVPGGMLSNLVSQLKQQSAIDKYEDVLKEIPKVRKDLGYPPLVTPTSQIVGVQSVMNVLSGERYGNITKEVKEYLKGAYGRAPAEINQELYKKANGDEEITCRPADLEPELEEAKEKIESEEDLLTYVLYPTIGEKFLK
Methanobrevibacter_smithii_YP_001273512 TKVRFTETALRDAHQSLLATRMRTRDMIPIAEEMDKIGFFSVEAWGGATFDTCIRYLNEDPWERLRSLKSEFTKTPIQMLIRGQNLVGYKHYPDDIVTKFVEKSYENGVDIFRVFDALNDVRNMKQTIKVAKDQGAHVQGTISYTLSPVHTLDDFVDLAKELEALDCDSVSIKDMAGLITPSAAYELVSRLKEETDLLVDLHCHCTSGMTQISYYAACQAGVDVLDTAISPLSGGTSQPPTESMVAALQGTPYDTELDLKSLTAIKKYFDQIKEKYLAIDPIAESIDTDVLMYQIPGGMLSNLISQLKEQNALDRYNDVLDEMPRVRKDMGYPPLVTPTSQIVGIQAVMNVLGGERYKTVSNEVKEYMKGFYGKPPAPVNAKIANKIIGDEVITCRPADLEDEFDKYKTEGEQKEDALTYALYPSIAPKFLK
Methanococcoides_burtonii_YP_567026     MTVKITETILRDAHQSLLATRMRTRNMLPIIDKLDEVGYYSLEMWGGATFDTCIRYLNEDPWERLRELKSRMEKTPAQMLLRGQNLVGYRHYSDDVVEKFVTKAHENGIDIFRIFDAVNDIRNMEKAISVAKNVGAHVQGTISYTISPVHTVEKYVEFANELAERDCDSICIKDMAGLLAPHEAYELITSLKKEVGLPVALHCHCTSGMASMSYLAACKAGVDILDTALSPLAGGTSQPPTESVVAALQRTKYDTGLDLGKFTAASKYFKDLKEEFRGLDPISEQIDTNVLLYQIPGGMLSNLVSQLKEQNALDKYEAVLEEMPKVREELGYPPLVTPTSQIVGTQAVLNVLMGERYKVIPKEVKDYVRGLYGRSPAPISSEMIAKIIGDMPITVRPADLKPEYESLKKEAEEKEDVLTYILYPAIAPKFLL
Methanosarcina_acetivorans_NP_615634    MRVKITETVLRDAHQSLLATRMRTRDMLEVAEQLDQIGYFSLEMWGGATFDSSIRYLNEDPWQRLRDLKKKMNNTYAQMLLRGQNLVGYRHYSDDVVEKFVTKAYENGIDIFRIFDAVNDVRNMELSIKVAKGLGAHVQGTVCYTISPVHTVEKYVELAKQLEELECDSLCIKDMAGLLSPHEATQIISAMKKEISIPISLHCHCTSGMAPMSYMAACAVGVDVLDTALSPLAWGTSQPPTETVVAALQGTPYDTGLDLGAFEEAVRYFKDLKEKYSGLDPISEQIDTNVLIYQIPGGMLSNLVSQLKEQNALDKYGAVLEEMPKVREELGYPPLVTPTSQIVGTQAVLNVLMGERYKVIPKEVKDYVRGLYGRSPAPISPEIIGKIIGDEEIHCRPADLKPEYEKRKKEAEEMEDVLTYILYPAIAPKFLK
Methanocorpusculum_labreanum_YP_0010295 KKLNITDTTLRDAHQSLAATRMRTEDMLALAREMEKAGFWSVEAWGGATFDTCIRYLNDDPWDRLRTLREIFVKTPIQMLLRGQNLVGYRHYPDDVVDKFVSSASENGVRVFRIFDALNDTRNMERAMKAVIDTGNHLQGTISYTTSPVHSIEGFVTMAEELYGLGCNSICIKDMAGLIMPEAARELILGIKERLDIPVCLHSHSTSGIAPMSYQAAIEAGVDILDTAMSPFAGGTSQPATESVVASLIGTPRDTQISLSTLRSIKGAAANIRGKYECIDPISVRIDSDVLSYQLPGGMISNLVSQLKEQNALDKMDEVFLEVPKVREDLGYPPLVTPTSQIVGTQAVLNVLMGGRYKTVTNEVRDYLKGLYGKSPKPLDDALVTSIIGDPRISCRPADTEPIYDKMKADAEAQEDVLTYILYPAIAPAFLK
Methanospirillum_hungatei_YP_504590     KRLYITDTTLRDAHQSLIATRMRTEDMIPLTRSIDKAGFFSVEAWGGATFDSCIRFLNEDPWERLQKLKAELKHTPIQMLLRGQNLVGYRHYSDDVVDRFVDLAHKNGVDIFRVFDALNDIRNMERPMTRVKETGAHLQGTISYTTSPVHSVRGFVDLARELYARDCDSICIKDMAGLIMPAVAKELIMGIKDEMDVLVNLHSHCTSGIAPMSYSAAIDAGVDILDTAMSPFALGTSQPPTESVVASVQGTARDTGINLMDLRVIRNECLKIRNKYEGFTPIAERVDSDVLIYQLPGGMITNLVSQLQDQDALDKMEAVLDEIPRVRQDLGYPPLVTPTSQIVGTQAVFNVLTGGRYKTISNEVKDYVKGQYGRSPGPISDEIRTIIIGDEVITVRPADLAPMYEKMKAEATGAEDVLTYILYPAIAPSFLK
Methanoculleus_marisnigri_YP_001047552  DSLNITDTTLRDAHQSLIATRLRTEDMLPLARAIDDVGFFSVEAWGGATFDSCIRFLNDDPWERLRVLKAELRRTPIQMLLRGQNLVGYRHYPDDVVEKFVEASARNGVDIFRVFDALNDIRNMKKAMEEVKNVGAHLQGAISYTTSPVHSVATFVEMAEELYTLGCDSICIKDMAGLIMPHDARDLITGIKKTADVRVCLHSHCTSGVAPLSYQAAIDAGVDILDTAMSPFALGTSQPPTESVVASVAGTARDTGIDLLPLRKVRNICRDMRGKYEPFNSIADRVDSDVLIYQLPGGMISNLVSQLKEQDALDRLDEVLREIPRVREDLGYPPLVTPTSQIVGTQAVFNVLMDGRYRNVTKEVKDYVRGLYGRSPAPISPEIRRTIIGDEPVTVRPADLEPIYEQMKKEAEEQEDVLTYILYPSVAPSFLR
Methanococcus_voltae_YP_003708350       KSVKITDTTFRDAHQSLMATRLRLSDMLPIAEKMDEVGFYSMEVWGGATFDSCIRFLNEDPWERLRELKKKITETPLQMLLRGQNLVGYRHYSDDVVEKFVKKSVENGIDIIRIFDALNDVRNLEYPIKVAVECGAHVQGAISYTTSPVHTIDQYIELARNFEEHKCDSICIKDMAGLLTPFDAKELIKRLKEEVSIPIDLHSHCTAGIAPMTYITSVEAGIDILNCAISPLSMGTSQPPIESMVASLKDTEYDTGLNLVALTEIRDYFDEIRNKYKYINPISERVDARILRYQVPGGMLSNLVSQLKEQGAIDKFEEVLNEIPNVRKDLGYPPLVTPTSQIVGTQAVMNVLTGERYRIITNEVSNYVRGYYGKAPASIDRDLIKRVLTGKRIECRPADLEPEYEKRAKEAKEKEDILTYTLYPQVAVKFLR
Methanococcus_maripaludis_YP_001330555  -MVKITDTTFRDAHQSLMATRLRTEDMLPIAEKMDEVGFYSMEVWGGATFDSCIRYLNEDPWERLREIKKKIQNTPLQMLLRGQNLVGYRHYPDDVVDKFIQKSVENGIDIVRIFDALNDVRNVEFSIKSVKKYGAEVQGAISYTTSPVHTTEQFIDLAKQFEDLGCDSLCIKDMAGLLRPFDAKELIGRLKEEI-IPIDLHSHCTAGIAPLTYMTAVEAGIDVLNCAMSPLSMGTSQPPVESIVAALKGTKYDTNLDLVLLMEIRNYIDEIRNKYKYINSISERVDARILRYQVPGGMLSNLVSQLKEQGALDKFEEVLDEIPNVRKDLGYPPLVTPTSQIVGTQAVMNVLTDERYKIITNEVSNYLKGYYGKSPAPISKDLVKRALDGKQITCRPADLEPEYELREKEAFEKEDILTYALYPQVAVKFLR
Methanocaldococcus_jannaschii_NP_248226 -MVKIVDTTFRDAQQSLIATRMRTEDMLPIAEKMDEVGFYSMEVWGGATFDACIRYLNEDPWERLRALKKRIQNTPLQMLLRGQNLVGYRHYPDDIVEKFVIKAHENGIDIFRIFDALNDVRNMETAIKTAKKVGAEVQGAICYTISPVHTIDQYVELAKKLEEMGCDSICIKDMAGLLTPYEGYELVKRLKEEISLPIDVHSHCTSGLAPMTYLKVIEAGADMVDCAISPFAMGTSQPPTESIVVALKGTKYDTGLDLKLLNEIRDYFMKVREKYKMFSPISQIVDARVLVYQVPGGMLSNLVSQLKEQGALDKFEEVLQEIPRVRKDLGYPPLVTPTSQIVGTQAVLNVLTEERYKIITNEVVNYVKGFYGKPPAPINPELLKRVLDEEKITCRPADLPPEWEKVKKEAEEKEDILTYALYPQIAVKFLR
Dehalococcoides_ethenogenes_YP_180869   MGIKITDTTLRDAHQSLIATRMRTRDMIDIAAKLDKVGFYSLEVWGGATFDSCIRFLNEDPWERLRLIRQKAPNTPLQMLLRGQNLVGYCHYADDVVREFVRLSVKNGIDIFRVFDALNDTRNMEVSVQAAKELKAHVQGTICYTTSPIHTVENLAEMAVELEKMGCDSICIKDMAGLITPTAAAQLVKSIKAKVKLPVDLHSHCTSGMAPLAYYAAAEAGVDIIDTAFSAFAWGTSQPTTESFVAAFQGTKLDTGLNLELMSEIGEEFNKISSTYRCYTCEATQPSIGVLLHQIPGGMISNLVSQLRQQNAFDKLPQVLAEVPKVRADLGYPPLVTPSSQIVGTQAILNVLSGARYKQVTKETKNYLLGYYGKIPGAVNEEIRKAIIGDKPISVRPGALEPELPKMKAEGEKLEDLLTYAMYPEVAAKFLK
Coprothermobacter_proteolyticus_YP_0022 MGIQLHDQTLRDGHQSLLATRLRTEDMLDVAPLMDEVGFFSVEVWGGATFDAAMRYLNEDPWQRLQVLREKFKKTPLQMLLRGMNLVAYRNFPDDVVEEFIRLSRKNGIDNFRIFDALNDLRNLEVPIKAVKKYGGHAQGALSYTESPVHTVEYYVENFKKLAEMGCDSLVIKDMAGIISPRRAKEIIEGIKAAGDLPLELHSHCSSGMTEMAYMEAIHAGIDILDTCMSPFANGVSQPPTESIVAALQSTQWDTGYDLKLLMRIREKLMVVWNKYSHHEETLLRPDPGVLEYKIPGGMMSNMISQLRNMNALDKLPQILQEVPVVWREFGYPPLVTPMSQIVGSQSVANIIGGERYKIVPKETKDYLRGMYGRPPAPIDEDVLQKVFGPWKITVRPADLEPELERRREELKKMEDVLTYTIFPDVALRFFR
Staphylothermus_marinus_YP_001040361    -MVKIIDTTLRDAHQSLLATRFRTRDMLEIADLIDKAGFYSLEVWGGATFDAAIRFLREDPWERLRLIRENVRNTKLQMLLRGQNLVGYRHYPDDVVEKFVELAYKNGIDIFRVFDALNDPRNMKTSIRKAKEVGAIVQGAMCYTISPVHTIDYYLKFAEELLAMDVDMITIKDMAGILEPHKAYELVSALKKEFKVPVNVHTHATAGLAVATYLESVKAGADYIDTAISPLAFGTAQPGIQTVYYALPSDKRPS-IRLDIIDKISKKLTFIEEKYQHLNWRILLPNPNVIIHQIPGGMFSNLIAQLREQNALDKLDAVLEEVPRVREELGWPPLVTPLSQIVGTQAVLNVLFG-RYKIIPKETKNYVKGLYGRPPAPIKEEIKKLILGDEKVTVRPADLEPMLDKCRSVLVEKEDILTYCLFPETALEFFE
Thermococcus_sp._ZP_04879340            ARVEIIDTTFRDAHQSLIATRMTTEDMLKVAETMDKIGFYSMEVWGGATFDVCIRYLKEDPWERLRLLREHIRKTKLQMLLRGQNVVGYRHYQDDVVEKFVELAHKNGIDIFRIFDALNDVRNMEVAIKKAKEVGAEVQGAIAYTTGKVFTLEYYMKKVEELLRLDVDVITIKDMAGLLTPWKAYELVSEIKETYGVPVNVHTHSTTGMAVATYLKAVEAGADYIDTAISPLAFGTAQPGIQTIWHALPEA-VGSHLDRELIHRVSRYLKKLEKYWGLLHKETLMVNPYVLKYQVPGGMFSNLIAQLKEMNALDRLDEVLEEIPRVREDLGWPPLVTPTSQIVGTQAVLNVLFG-RYKQITQGVKDYIRGLYGRPPAEINPELKRLVLGDEEITERPGSLKPQLEECRRKLEELEDVLTYCLFPEVALEFFR
Thermococcus_kodakarensis_YP_183403     GRVEIIDTTFRDAHQSLIATRLRTEDMLPIAEKMDRIGFYSMEVWGGATFDVCIRYLREDPWERLRILREYLKKTKLQMLLRGQNLVGYRHYPDDVVEKFVELAHKNGIDIFRVFDALNDIRNMAVAIKKAKEVGAEVQGAIAYTTGKVFTLEYYMKKVEELLALDVDVITIKDMAGLLTPWKAYELVSEIKETYGVPVNVHTHSTTGMAVATYLKAVEAGADFIDTAISPLAFGTAQPGIQTIWHALPKA-VGSHLDRELIHEVSRYLKKLEKYWGLLHKEALMVNPYVLKYQVPGGMFSNLLSQLKEMNALDKLDEVLEEIPRVREDLGWPPLVTPTSQIVGTQAVLNVLFG-RYERVTQQVKDYVKGLYGRPPAEINPEIKKKILGDEEITVRPADLEPMLEKCRKELEEREDLLTYCLFPQVALEFFE
Pyrococcus_horikoshii_NP_142769         -MVEIIDTTFRDAHQSLIATRMSTKDMLPIAEKMDKIGFYSMEVWGGATFDVSLRFLREDPWERLKLLREHIRKTKLQMLLRGQNLVGYRHYPDDVVEKFVELAYKNGIDIFRVFDALNDVRNMKTAIKKAKEIGAEVQGAICYTTGPIFTIDYYLQKVDELIELDVDYITIKDMAGLADPQTAYELVKEIKERYGIKVNFHTHATSGLAVATYLKAVEAGVDYIDTSIYPLAGGTAQPAVQTMYYALPKGKRPK-LNIKLIHEISKYLTLLEKKYDHLTKKAIHGDPNVLIHQIPGGMYSNLIKQLSELKALDKLEEVLEEVPRVREDLGYPPLVTPTSQIVGVQAVLNVLFG-RYKQVTKETKDYVRGLYGRPPGKIKEEIKKLILGDEEINVRPADLEPMLEKAKKELKEKEDVVTYCLFPQVALEFFE
Desulfurococcus_kamchatkensis_YP_002428 --VEIVDTTLRDAHQSLIATRLRTEDMIPILEKIDKAGFYSIEMWGGATFDVMIRYLNEDPWERLRLIRERVHRTKLQMLLRGQNLVGYRHYPDDVVEKFVELSYKNGIDVFRIFDALNDVRNMRTSIAKAKKLGAIVQGTITYTISPVHTIEHYLKIAEELAALEVDHITIKDMSGILDPYTAYTLVKALKERLKIPVDIHSHFTGGLAVATYVKAVEAGADFIDTSISPLAFGSGQPGIQTVYHALPPENRPK-IDLKVVGEISSYLEIVFTKYKDINIKVFIPDPNVLEHQVPGGMITNFIMQLKQLGAEDKLEEVLAEVKRVREDLGWPPLVTPSSQIVGAQAVLNVING-RYKVVTKEVRDYVKGLYGRPPAPIKEEIIRLVLGNEKIEVRPADLKPMYEECYKTVKEKEDVLTYCLFPEVAAEFFE
Sulfurihydrogenibium_sp._YP_001930339   RIIEFTDVTLRDGQQSLLATRVRTDDLLPALEKLDDAGFWSLEVWGGATFDVCLRYLKEDPWDRLKKFKQAAKNTKLEMLLRGQNLVGYRHYPDDVVEAFVKKAAENGIDVFRIFDALNDVRNMEVAISVAKECRKIVKGVLSYTISPIHTVDYYINVARQLKDLGVDIISIKDQAGILSPKVAFELVSRLKEEIKLPVHVHAQSTAALAEMTLLKSVEAGADIIDTDVSTWSWLTAHPPCETMVYALKEFGYEVKVDVDIVLEVAEYLKEVRKKYAKYDTADKWPDTQVLIHQIPGGMMSNFINQLKENNALDKLDEVKKEVALVREDLGYPPLVTPTSQIVGTQALLNVLQGERYKVVTKETKDYVKGLYGRPPAPIKPDVMKKIIGDTPIQVRPADLEPELDKCTQKAYENEDVLSYCLFPQVAIEFFQ
Hydrogenobaculum_sp._YP_002121296       EKLYFTDVSLRDGIQSLLATRVRTEDMLPALEILDKCGFWSLEVWGGATFDVCLRYLKEDPWERLKQFKNITKNTKLEMLLRGQNIVGYRNYPDDVVEAFVKKSYDNGVEVFRIFDALNDVRNMRKAIETGKSLNAIVKGVLSYTTSPVHTVEYYVKIAKDLVNMGIDIISIKDQSGILTPKMAFDLVKALKQEFKLPIHIHTQTTAELANMSQLKALEAGATMFDTAFYSLSSQTSHPSGETMIHVFKEFGYQIDVDQALYEEAGNVFREVRKKYKKYDTLPPYPDVSVLTHQVPGGMISNFISQLKEQNLEDKLEEVLKEVARVREDLGYPPLVTPTSQMVGSQAFLNIVNKERYKVVTKEIKDYVKGLYGKPPAPIKPEIMELILKDKDFDIRPADLQNELDEIRKEAYDAEDVLSYAILPVVAKEFFE
Hydrogenivirga_sp._ZP_02177541          REILVTDVSLRDGVQSLLATRVRTEDMVNTIEVLDRCGFWSLEVWGGATFDVCLRFLKEDPWERLRKFKDIAKNTKLEMLLRGQNVVGYRHYADDVVEEFVKKAYDNGIEVFRIFDALNDTRNMRKSIETAKKVGGIVKGVLSYAISPVHTVEYYVKVAGELVDMGIDIISIKDQAGLLSPKVAYDLVSALKAEFEYPVHLHTQTTADLAEMAQLKGIEAGADMIDTAFYTLSCQTSHPPGETMVYVLREFGYEVNVDAELYKKAGDMFREVRHKYSKFDVLPPYPDVGVLIHQIPGGMITNFINQLREQNLEDKLEEVLEEVTRVREDLGYPPLVTPTSQIVGTQAFMNVLHGERYKVVTKETKDYVKGLYGRPPAPIKEEILRKILGDEPYDTRPADLEPELEKAREEAKEAEDILSYVLFPVVAKEFFE
Archaeoglobus_fulgidus_NP_070080        AKVKIVDLTLRDGHQSLLATRMRTRDMLPILETLDESGIYSLEVWGGATFDACHRFLNENPWERLREIRKRVKNAKLQMLLRGQNLVGYRHYPDDIVEKFVQKTIENGLDVFRIFDALNDVRNLISSIKAAKKYNAHIQGTICYTISPVHTVEKYVEIANELAALEVDSICLKDMAGMLSPKMAYELVKALKKEVGLPINVHSHYTSGMASMALLKGVEAGAEMIDTCMSPLSSGTSHPPTESMVYALNELGYDTGVKLDILLEAREYFMKIREKYSGLNPLSTIPDTRVLVYQIPGGMFSNLIAQLQEQNALDRLQEVLEEVPRVREDLGYPPLVTPTSQIVGVQAVINVLVGERYKVVTRETKDLVKGMYGRTPAPIKPEIVKKILGDEKIDCRPADLEPEFEKRKQELIEAEDVLLYALFPQTGLKFLK
Hydrogenivirga_sp._ZP_02176910          KKIHISDLTPRDGQQCKLATRVRTDDLLPLCEKLDKCGFYAVEVWGGATYDVCLRYLKEDPWERLRRIKEVMPNTKLQMLFRGQNIVGYRPRSDKTVKKFVERCIENGMTVFRVFDSLNDNRNIEVAVKAIKELGGEVHAEISYTRSPVHTYEKWMEYARELADMEPDWISFKDATGIMPPFECYQIIKGLKEATQIPVLLHNHDMSGMATINHMMAVLAGVDMLDTVLSPLAFGSSHPATETIVAALQDTPFDTELDLAKIAEAAEEAKKIKKKYRKYETEYAGVNAQVLIHKIPGGMISNMVAQLMEANALDKMEEALAEVPNVEKDLGYPPLLTPSSQIVGVQAVLNVITGERYKTITKEVRDYVEGKYGKPPGPLSKELVEKILGPKEFSIRPGDLDQEWDKAKEEVSKIEEILLYILFPMQAKEFLT
Aquifex_aeolicus_NP_214049              KKILITDLTPRDGQQCKLATRVRTEDLLPLCEALDKCGFYAVEVWGGATYDVCLRYLKEDPWERLRRIKEVMPNTKLQMLFRGQNIVGYKPRSDYVVKKFVEKAIENGITVFRVFDSLNDNRNIETAVKAIKEFGGEVHAEISYTRSPIHTYELWMRYAQELAEMEPDWISFKDATGIMQPFECYQIIKGIKEVTKIPVLLHNHDMSGMATMNHIMAVLAGVDMLDTVLSPLAFGSSHPATETIIAALEGTPYDTGLDLQKVSEAAEIAKKIKKKYKKYETEYAGVNAKVLIHKIPGGMISNMVAQLMEANALDKIEEALEEVPRVEKDLGYPPLLTPSSQIVGVQAVLNVITGERYKVITKEVRDYVEGKYGRPPGPISKELVEKILGPKEFSKRAADYDPEWDKAKKELEELEEVLLYILFPMQAKEFFE
Petrotoga_mobilis_YP_001568465          KKPYIVDTTLRDGQQSLIATRLKMDDFEGQLTDFDQVGYYSMEVWGGATYDSCIRYLNEDPWQRLKTIRAKLKNTKIQMLLRGQNLVGYRNYADDVVELFVNKVADYSMDIIRVFDALNDIRNLEKSIEVAKKRNIHVQGAICYTVSPVHNLQYYLNYTKELVERGVDSIVIKDMAGLLKPKDAYDLVKEIKKKFNILVDIHSHATTGLASMAYFAGVEAGADILDLALSPFANGTSEPAVEPFVYT-----YDLDLDTKTIMKLVEYFWKVRSKYSEYDVKMESIDARILNAQIPGGMLSNLVSQLKSQKAEDKLSDVLQEVPKVRKDLGYPPLVTPTSQIVGVQAVLNVLTGKRYSMITNEVKNYLKGLYGKPPAPVDEELYKLALVNKPIDYRPADDEPELEKAKKEIGILEDLLTYVLFKEVGKKFLK
Thermotoga_maritima_NP_227944           ---MFVDTTLRDGHQSLIATRMRTEDMLPALEAFDRMNFHSMEVWGGATFDVAVRFLNENPWERLKKIREGLKNTKIQMLLRGQNLVGYRHYADDVVELFIKKVAEYGLDIIRIFDALNDERNLQKSIEESKKHGLHVQVAISYTVSPVHTLDYYLDFARKLLDMGVDSICIKDMAGLLTPKRAYELVRALKEKFGVPVEVHSHCTTGFAPLAYQAAYEAGADFFDTAISPFSMGTSQPTFETMYYAFRGNGKED-FDREALKFLVDHFTKVRMKYIEYDVGMKYPDSRIIFSQIPGGMYSNLLKQLKEQRMEHLLDKVLEEVPRVQKDLGYPPLVTPTSQIVGVQAFLNVVYG-RYERITNETRNYVKGLYGRPPAPIDPELMRKILGDEKIDCRPADLEPELDKTRKELGILEDLLIAVILGEVGKKFLR
Fervidobacterium_nodosum_ABS61588       MLSMFTDTTFRDGHQSLIATRMKTSEILGIIEEVDSIGFQAFEVWGGATFDVCVRFLNEDPWERIREIRKRLKNGKAQMLLRGQNLVGYRHYADDVVELFVKKAIENGVQVIRIFDALNDIRNLEKSIEVALKCGAHVQGAISYTTSPVHTVEYYLDYAQQLVDRGVNSLCIKDMAGLLTPKMAGELVSQLKKKFDLPVEVHTHATAGLGELAYLSAFLAGADIVDTAISPFGMTTSQPAFEAIYYSFSEYKKLPEIDWKKIDKIVKYLWDVRKKHENYDVKMYSIDHRIITSQVPGGMYSNLVKQLSEQKLLHKLDAVLEEIPKVRADLGYPPLVTPTSQIVGVQAVLNVMTGERYAKVTREVKDYVKGLYGKPPAPINEELIQKILGDERIEGRPADYEPELEKRRKEIGVLEELLIYAILGEIGKQYLK
    ;
end;
