# Supplementary material for: Early evolution of the biotin-dependent carboxylase family
Source: BMC Evol Biol. 2011 Aug 9;11:232. doi: 10.1186/1471-2148-11-232 (PMC3199775; doi:10.1186/1471-2148-11-232)
Supplement: Additional file 9 — Masked multiple sequence alignment of biotin carboxyl ligase (BPL) sequences (NEXUS format). This alignment was used to reconstruct the tree shown in Figure 7. [file 1471-2148-11-232-S9.TXT]

#NEXUS

begin data;
    dimensions ntax=156 nchar=164;
    format datatype=protein gap=-;
    matrix
Halorubrum_lacusprofundi_YP_002566126   YDRLSSTNDRDGVAVVADEQTGSRGRLDREWVAPSGVWLSLVIPD-APPARALFTLAAAVAIVDAAHIKWPNDVLKVAGILTEMEGEALIPGIGVNAN----SLPIDRRRFAATLLERFAALARILPAWRERASTIGRRVRVTGTAVDVEPPGALVIRVHAGDC
Halobacterium_salinarum_YP_001689455    HDSLPSTNDRRDTVVLATRQTSGRGRRDRSWESPAGVWASLVLPD-LPPARVLLTFAAAVAVTDAAAIKWPNDVVKLAGILTEMEGEAVVVGLGVNVN----SVETDRRVFVQRVLERFDALRAALAAWRERAATLGEHVRITGRAVDVTAHGALVVVVHAGDC
Haloquadratum_walsbyi_YP_658613         ADQYESTNDRDDVAVVADAQTGGRGRLDRQWSSPSGIWVSLLLPH-CSPAELVYTFAAAVAVVRAVNIKWPNDVLKIAGILTETAGEALIVGIGLNAN----SLAVDRRALLQRLLNSFAELTNIIDAWRTHSTTLNQRVRIEGVAVDIQTPGALIVTIHAGDC
Methanosaeta_thermophila_YP_843222      LESVGSTNEFNWTVVIAEVQTAGRGRLGRKWFSPSGVWMSIILPR-VTPSEARYTMAGSVAVCRAARTKWPNDVLKICGVLTEISAELMIIGIGINAN----TIEVPRGELVAKVLEEMRALLDLYHQWVRLSDTLNRRVRVTGIAESLDPDGALVVRILAGDC
Methanoculleus_marisnigri_YP_001047557  FDSTASTGWVHGMVIIAEEQTGGVGRLGRAWVSPAGIWATILLPK-IPLDHLMITMAGSVAIARAALIKWPNDIFKVAGLLLELAAEAALLGLGIDAN----TLEVDRVALLARVLREFELRYSIIREWKSLSRTLDHRVAISGEAIDIDEHGALIIRVIAGDC
Candidatus_Methanoregula_YP_001404948   LENTPSTIWAHGMVIIAEEQTGGVGRMGRAWVSPSGIWVTVVLPH-IPIDHVMITMAGSVAVARAALIKWPNDIFKVAGLLLELAAESCLLGMGIDAN----SIEVDRAAFLARVLKEFESQYTIIREWKSLSCTLEHRVDISGEAVDIDEFGALIIRVIAGDC
Methanospirillum_hungatei_YP_504585     FESIPSTIWYNGMVIIAEEQTGGIGRMGRAWVSPAGIWVTIILPQ-IPIEQLMLTLAASVSVARVALIKWPNDIIKVAGILLELGAEECLVGIGIDAN----SINVDRAVLLAAILKEFENRYAVIREWKNFSSTIGRRVRIEGEAIDIDPNGALVVRVIAGDC
Methanocorpusculum_labreanum_YP_0010295 FEQVPSTNALPGTVLIAEQQTGGLGRMNRVWMSPEGIWATIVVPK-LHVDQTLIMMAASISLARAALIQWPNDVFKVAGTTLELAADECLVGIGVDVN----SLDVDRAQLFSVFLKEFERRYPLFREWRSLSRTLHRRVRVEGEALDVDERGALIIRVIAGDC
Desulfatibacillum_alkenivorans_YP_00242 YEEATSTMTIHMTTVVAQRQTKGRGRLNRVWDSQDGLYFTVILPS-LPINQVKVLFTASVSLALVATVKWPNDILKLNGMLSEMATQDVNLGIGVNVN----SIEFPRRKILTGFLDSMEERLDVIAQWKQYTSTIGRPVRIEGRAVDVNSQGSLIVEVFHGDC
Desulfococcus_oleovorans_YP_001528278   LATTESTMDVHFTVVVADTQTGGRGRMDRTWHSDPGLYMTLVLPD-MPAADGKLTFLASLTLAQTAGVKWPNDILKLAGLLSEMQATGVNIGIGINVN----SITFSREGLLDEFLGALKTGLSVIQQWKTLAVSLGRPVTVTGIAEDVNESGALLVEICYGDC
Thermofilum_pendens_YP_920888           VKTCGSTQDVEGTVVVAESMTSGRGRLGRRWFAGPGLWFTVILPQ--QMKHLLLSLAAGLSVAKSARLKWPNDVVKLCGILVEGKAEALLLGVGVNVN----SIPVPRLPLLKAILAGLDGYYRVVEEWKTLSSTLGRRVRVEGVAVDVTSRGELVVTVDAGDV
Syntrophus_aciditrophicus_YP_463140     FQQTDNTNNQEGALVIAEEQSQGRGRRGRTWFSPHGIYATVILPL-IPLSETKLTLLAAVAATEAIRIKWPNDILKLAGILTEIGTEMAVIGMGLNVN----SIPFPRIRLLQSWLEALEKYYNILSRWKFLTDIVGSRIAVIGEVQDVDGNGVLILRIFSGDV
Desulfovibrio_vulgaris_ZP_04792977      HESTDSTNRDEGTVVMAAQQLAGRGRTGRPWVSPQGVYVSLVLPR-LSPQAALVTLMTAVAAAEAPEVKWPNDLLKVCGNLTEVGLVAVVTGVGVNVS----SLPVARADVARAFLERAEHWYAVITRWKELSDIVGRHLRVEGRVADMTPEGWLCIRLHAGDV
Syntrophobacter_fumaroxidans_YP_847825  LDATDSTNLREGTIVIAEMQTAGRGRKGRGWFSPPGIYVSLILPT-MTPSEAGITLMTGVAAAEAVRIRWPNDLMKIAGILTEISTEMVVVGLGVNVN----SVVLARAGLIRAILEHFETSYPFRQRWKELSGIIGRCIVVAGEVLDIDPEGLLILRIVSGDV
Cenarchaeum_symbiosum_YP_876264         FESLDSTQAYDGAVVIARRQTAGRGRMGRRWISPHGVWLSVITPARGGPNTV-LPLAASVALAEAPELKWPNDVLKVAGILVDASVSPAVIGVGINLDRAAASLADAAPAIVREFLSALERATGILSRWTGLSCTVGRNISVRGRALCVDPDGALVLRVVSGDL
Nitrosopumilus_maritimus_YP_001582318   FDSTDSTQNQNGAIIVAEKQTGGRGRSGRKWVSPKGIWFSIILPR-FDISITLFPIASALALSIAPELKWPNDITKLAGMLVDVSLESLVLGVGINFDFYGVASKIRPVELVQSFLVELEKIYKIISEWTKRSSTIGKNVKLKGKAIRIDDDGALVVRVIAGDI
Carboxydothermus_hydrogenoformans_YP_36 HDLIGSTNDREGFLVSANGQTAGRGRLGRSWNSPPGLYFSLVLPS-LPPVELRLTLLAGLALAQAVQIKWPNDLLKVAGILTEIAAEAAVVGIGINIE----ALGVSRQSLLAMFLERFEKLYQSLTEYKKRLAFLGEEVMIIGVLHDLGEDGSLIIRFAAGEI
Chlorobaculum_parvum_YP_001999604       LEQVDSTNVKEGTVVVADSQTGGRGRMRRAWVSPPNLYCSIVLPP-LPSVRVEIPLVAAAAIHGAAFIKWPNDLIKVCGILCEMESEPVVVGFGLNVN----SLQVSRARLLAAILNRFERLYSLLPALEEHAWLKGRALQITGTEAGLSPQGHLLLPVASGEA
Chlorobium_limicola_YP_001944431        QKETESTNLEEGAVIVADSQRAGRGRLGRTWVSPANLYFSLILPSVVSLRIPQITLLVAAAIHQATGVKWPNDILKLCGVLCEMQSEPVVVGIGINVN----SLWFSRSRLLATVLNRFEELYFILPYLERYSLLQGKDVCITGTVCGIARGGELVLKISSGEA
Prosthecochloris_aestuarii_YP_002016840 YPIAVSTNALEGAVVTADAQSGGRGRMQRVWSSPANLYFSVILPS-VSPLRLQIPLLVAAALHRAVLIKWPNDMLKICGILCEMESEAVIAGIGINVN----SLEYSRSALLASFFNAFEPIYQVLECLDEYSYLKGRLVEVRGRAAGISRTGELLLVISSGEA
Chlorobium_luteolum_YP_375956           HRSLESTNSTEGAVVVAESQSAGRGRLGRSWDSPSNLYFSLVLPQ-LPPGRIQLTLLLAVALHRAPAIKWPNDILKLSGILCEMQSEAVVAGIGINVN----SLTISRPALLASVLNHLEPLYFVQKELEDNAFLQGRTVSVEGTVTGIAPTGELIIRVASGEA
Paenibacillus_larvae_ZP_02327414        AEETASTQNLHGTLVVADAQNQGRGRHGRHWFSPKGIYMSLLLPK-VPIFFAQLTLVAAVALCRTIGIKWPNDLLKVSGILLEISGEDIIAGIGISAN----SLKVDREELIAAFLQEFEQIYPIRTLWEAQSISLHRTIRVEGIAECLDDAGALVVKMYSGEV
Bacillus_cereus_ZP_03231537             EETVESTQHIEGTVVVAEEQTAGRGRLSRKWHSPKGIWMSIILPS-IPVHHAQLTLLAAVSVAQAVGIKWPNDILKAVGILTEMQADPVIMGIGINAN----SLPIVRAELMQQIYLQLEKLYVIKILWESYAVSIGKEITATGLAKGITEDGVLLLHIHSADI
Listeria_innocua_NP_471352              YESVNSTQIIEGTVIVADEQTAGKGRLLRPWNSKKGIWMSVILPQ-IPIQKVQFTFIASLAITEAPKIKWPNDIYKICGVLTEMQAEAVIIGMGINVNSLKLELSVSRKALLQAILTSLEKYYPIKLLWETKAIPFGEKLTAHGQVKGISDEGVLLLSIYSADI
Lysinibacillus_sphaericus_YP_001697700  FDVVDSTQTIHGTVIIGEEQTAGRGRMARPWESVHGIWMTIIVPD-VTPQQASYTLVVAVAVTMAPAIKWPNDLLKCTGILTEMQAEALLVGIGINAN----SLEINRAALVALILQYLEQFTSIKTLWEQLSCTIGQRIEVEGIASGITDDGVLQLTIYAGDI
Methanosarcina_mazei_NP_633853          FEEVSSTNSVEGALVIAEIQKGGRGRMGREWVSPHGIWMSVILPG-IPLRHARLTLVAGLAVANVARIKWPNDVRKVCGILTEAKAEVVVLGIGINVN----TLHIRRVSFLQDFLFELEQQYHILNDWLALSDTIGREVKVEGRAVGVTPDGALIIEIIAGRC
Methanosarcina_barkeri_YP_305115        FEEVTSTNSIEGTLVIAEVQKGGRGRLGREWISPHGIWMSVILPG-IPLRHARLTLVAGLAVANVARIKWPNDVRKVCGILTEAKAEVVVLGIGINVN----TLHIKRVSFLQDFLFELEQQYHILNDWLALSDTIGREVKVEGKAVGVTPDGALVIEIIAGRC
Methanococcoides_burtonii_YP_567028     FDEVDSTNDVEGTVVIAEMQDSGRGRKGGHWMSPRGVWMSVILPNVVPAYAPRFTLMAGVAVAKAASLKWPNDVLKVCGILTEMDAECVIIGIGINVN----SLELDRIAFVQALLRALEDEYSILEEWRSLSSTIGRDVDVRGKAVGITENGTLLVEIVAGSC
Methanothermobacter_thermautotrophicus_ FDEVDSTNNVEGTVVIAKTQSRGRGRRGKPWISPQGIWMSIILPE-VHPSRALLTLVAGVAVARTVGIKWPNDILKVCGILTEAHARFVVVGVGIDTN----SIDIKSSELIARFLRNFEETYEILTEWRKLSKTIGRRVEIHGDAVGINSEGALILKVISGEC
Methanobrevibacter_smithii_YP_001273339 FNEVMSTNTINGAVVISEKQTKARGRSGKNWESPLGVWLSIILPN-VTHSKILITLATGVAVENTAEIKWPNDILKVCGILTEAITSFVIIGVGIDAN----TLKVDENLLIRLFLEEFEKISTILKEWRKNSYTIGKIVEVDGYVLGISRDGSLVVKVISGEC
Thermoanaerobacter_tengcongensis_NP_623 KESLSSTNDMDGTVIVAEEQTKGRGRMGRSWFSEKCILTSVILPQ-IRPEKTALTQVAALTVVKATKIKWPNDIIKVCGILTEMSSEIIVIGIGINVN----SLPVDRKKLLASLLNNLEIYYSLRPLILENSITIGKEVRVRGQAIAIDKEGKLVIALLSGEV
Verrucomicrobium_spinosum_ZP_02930167   HETLASTSDHHGLVVLAEEQTVGRGRRENRWSSPPDLLLSVLLPE-VKMDLWRTTTFAALAICRAPAIKWPNDVYKVAGILAE-TFTGMVLGIGLNVN----SVPLDRNTIAISLLKHLDHLLQVVDEVRQRSWLLGKKLTARGVAATLNSEGHLVVTLTSAEQ
Anaerostipes_caccae_ZP_02417665         MKTVDSTNLEHGTLVTAEEQTSGKGRRGRSWVSVPGVWMSFVLPD-VELENSMLTLVAALAVEKGGKIKWPNDVLKVCGILTELSAQMIVVGIGINAN----SLPADRIALLCRVLEHFEHDYMLMEEYNSFLAHRGQEIKVMCKSGGINRRGELIVEIFSGEV
Alkaliphilus_metalliredigens_YP_0013222 FDTIDSTNTYHGTIVMSDEQVGGRGRLGRNWSSPKGIWMSLILPG-IPPNEGKVSHIAAAAVCKGALVKWPNDIVKVCGILTEVAGELLIVGIGINVN----SLKYDRKELIVKIISIFEKFYEVLRLCRQYSALIGREVVIAAKVLGMTDEGFLEVHIFSGEV
Faecalibacterium_prausnitzii_ZP_0209106 YDTLESTNRTHGTLVLAGGQTAGRGRLGRSFASPAGVYCSVVLPPLPAANAQTATIGAAVAVCRALAIKWVNDLYKVCGILTETDLESLVVGIGLNLT----SLPVSRAALAGAIGRELLALCACLDEYRARCFVPGHWVTVAAQALSIDDAGRLVVALRCGE-
Oenococcus_oeni_ZP_01543868             YNKVSSTNTIKPAVILANQQTAGRGRFDRKFYSPAGIYMSIALPLSIDEKVNLLTTATAVAAGRAVKYKWVNDLIKCGGILTETDLESLVIGIGLNLT----AINSKRNLLIAEFINFFFDIYDFLEEYRRHSIVLGKRIAIIGKVEKINSQGAILLTISSGEI
Parvimonas_micra_ZP_02094142            FDSIDSTNKYYGTIVISNEQTNGYGKNDRQFISNKGVYMSILIPNCLIEESLKITILTSVAVLSAVKLKWVNDIIKVGGILCEINLNTMIVGIGINVK----SIKISRNELISEIIN-FFDLYNYLNLYKENSYVLGKDITVFAKAIDIEDNGALIVLISSD--
Thermotoga_maritima_NP_228039           FESIDSTNRFDGTVVVALEQTSGYGRSGRHWHSPKGLWFSVLFPRK-PLELSFYTRVFSVAVVKTANIKWPNDVYKLAGVLSEGIFEGVVVGVGMNVN----SLEISIVKLMESMLKNARVIFALTRIWKRYLQKEGDLISLKGKIVKINPDSLLI---FDGEI
Petrotoga_mobilis_YP_001568396          LDKIDSTNNYSETVVWALEQTEGYGRNNKRWYSPLGLWFSVLFPRKRPLIPYFYLRMYSLVIYNVPIIKWPNDILKVCGILGESVYEDVIVGVGINVN----ALEIPLRKLLNELNHVAYHYYSITKMWLNHNVKVGDKVQV-GTVNEIQSDYLEIIKINSGE-
Thermosipho_africanus_YP_002335585      FEKINSTNTYNGTIVLAKVQTQGRGRLGRVWISQEGLWFSILF----KNLKYFYTKLSAITLLSIAKIKWPNDIFKLSGILTEIISKNIVVGIGLNVNSKVTEKKFEINLILNLFINKFNIYYFLLTAWKKNLIF--KRNDINGYKKKITSE-YLIVKIKSIHE
Methanocaldococcus_jannaschii_NP_248629 LSEIDSTNDYRNFIVLADKQNNGKGRWGRVWYSDEGLYFSMVLSKLYNPKVI--NLLVPICIIEVLGLKFPNDIMKLGGILTELTDDYMIIGIGINVN----SLELDKVEILSNFLKTFESYLEILKKYKKYSITIGKQVKITGKVYDIDFDGIVLGRIPSGIC
Methanococcus_vannielii_YP_001323636    LEEIDSTNKFRNLVIVSKIQTSGKGRMDRTWISKEGLYFSILM-DISRVNPIKINFLASVSVLETFQIKWPNDILKICGILTELNVLKFVLGIGLNIN----SLNFDIKQIFEEFIKNFKVN-AILEKYKTYSKTINSNVNL-GRVVEIDFNGIYLLIYDVGDC
Methanococcus_voltae_YP_003708139       FDNVESTNILKNFLVLANTQTNGKGRLNRVWVSEEGLYLSIVL-DISNFEKLHSNFVASLSVLTTYSIKWPNDILKICGILSELNFNEIVIGIGVNLN----SLLINKDLFLSRLLSNFNNY-ELLEVYNNNSETLNKDVKI-GKVINIDYNGLYLDLIEVGDC
Caldicellulosiruptor_saccharolyticus_YP FPQIDSTNNYSATVVYAERQNAGRGRLGRSWTDLEGVKMSIFLLEVIDIEKVPLTLFTGLIVNRVSFIKWSNDILKVCGILTELSGEIVIIGIGLNVN----TLDFDRTKIIIEILKEFENELHFRDEYKSYCINLGREIIIKAFCKDIGQNGELICKIQTGEV
Chthoniobacter_flavus_ZP_03131830       FAETASTNDSGGIVIFAERQTAGRGRFGRAWASAPGLWFSMLMPD-LPPSAWRLTTWAAVSLASTVSIKWPNDIYKIAGILAESGADVAVVGIGVNVN----SLLIDRPTLAAHLLRELGTRFAMIAAARRRSLLLGHWVQVEGRAEELDPDGQLLLRLSAGEV
Salinibacter_ruber_YP_003570485         FEEVGSTNEREGATVLTEYQTTGRGRHGRDWTADKNLLFSVVLPT-LPPDRFLLTVAAGVAVAEAAALKWPNDVLKACGILLESSLAPVVLGVGLNVN----SLPLPRPPLLARLLRALERRYSVRGAFRERLAALGSSLSLSGTVQGITETGALRLTVHAGEV
Staphylococcus_aureus_ZP_06343421       YDSIDSTQLASSFFILSDEQTKGRGRFNRHWSSSKGLWMSVVLPN-VAFSMIKFNLFIALGIRDAVKVKWPNDIYKVCGFLTEMVANNIICGIGINLT----SIKLDRYQFLERLLQEIEKRYEIREEYIAASNIWNRTLLFKGQAIDLDYDGYLIVRLISADI
Chloroherpeton_thalassium_YP_001995547  YHTASSTNEIDGTLILAETQTRGKGRGEHVWLSNPNLTFTIVLPN-CKPAQTVLSLMGSLAIADAPEIKWPNDVLKVCGLLLESAISGVLLGIGLNVN----SLAFSRAAVLSEVARHVEKRYSILEDWKAYCTMLGKKITFTGVAIDIDDYGYLRVMLSHAEI
Pyrococcus_horikoshii_pdb_2E64          FQEITSTNEFEGTVIVADKQTMGHGALNRKWESPEGLWLSIVLPK-VPQKDLKIVFLGAVGVVETGRIKWPNDVLAIAGVLVEGKGDKIVLGIGLNVN----SMEVPLLSVFRSLITNLDRLYIL--NLVRDNMILGVRVKIEGIAEDIDDFGRLIIKVIYGDV
Pyrococcus_furiosus_NP_577806           YREVTSTNEVEGTVIVADTQTMGHGRIGRRWESPPGLWMSVVLPR-ISTEDLKLSFLGALAVVRTGKIKWPNDVLKIAGILVEKRGDNVVLGVGLNVNAEILGTSVPLIEVFRALVTNLDELYSLL-EMAKKEMILGVPVRIEGIAEDIDELGRLILKIVYGDV
Thermococcus_kodakarensis_YP_183400     LDEVDSTNEYEGTVVVAKRQTSGRGRKGRAWASPEGLWMSVILP---PMIDPRLVFVGALAVSDTAWIKWPNDVWKISGVLTEVKGDFVIMGVGLNVNSMMEALPVDIGEVLERLLEYLGRWYLVVEEVRGRTMLIGKEVRVVGRVITISDDGSLILKVVYGDV
Thermococcus_onnurineus_YP_002307287    FHEVDSTNEYEGTVVVADRQTAGKGRKGRTWASPEGLWMSVILPKAEPKHLSKLVFIGALAVVDTAGIKWPNDVWKICGVLTE-GRIGVILGIGLNVN----SMEVSLSEVFHALIRNLDHWYEIISALKERSIVLGKEVKI-GRAVDIDVDGALILRVLHGDV
Aquifex_aeolicus_pdb_2EAY               LKEVDSTQERYGTALVADRQTKGRGRLGRKWLSQEGLYFSFLLPK--EFENLQLPLVLGLSVSEAFSLKWPNDVYKVSGVLCELSKDKLIVGIGINVN----TLDWDRKEVLLKVLKRISENLEFKGKIESK?LYLGEEVKLTGKLVGLSEKGGALIEILSGEF
Hydrogenivirga_sp._ZP_02177940          FEEVSSTQELCGTVVVADRQKKGKGRKGRRWESQEGLYFSFVLER--DFRDFQLPLVVGFALSLYTGIKWPNDVYKISGVLVEKSAGRIVVGVGLNVN----SMEHDRRVVLRGVLDSISDNVPFKEKIEDRLLFKGEEVVIVGILIGIDEEGFLLLRIVAGDV
Archaeoglobus_fulgidus_NP_068915        YDVTDSTNSRPDALFFANRQTAGRGRHGRKWLSEEGLYFSVTLPP-LDYSELKLTLIAGLSVAEASEIKWPNDVLKVCGILSELHGEVVIVGVGINVKENGISLDVSRREVFEQVIRNFSKNYELRRRIERRCSSVGKAVRVEGIAEAISEDGSLVVKIYAGDC
Solibacter_usitatus_YP_828752           FESLDSTMRVPGTIVLADRQLAGLGRQGHTWHSEPGIYCSIVL----PPTPV-LTLALGVATIDACDLRWPNDLMKVAGILVQLVNGSAIAGIGINVNKEAISLELSREDILIALFPAIDSIVTILRLFTHASYAAGRRVTVTGTTAGLDQSGFLIVLILAGGV
Methylacidiphilum_infernorum_YP_0019402 FQVIDSTSDEEGLVVIAERQLRGRGRQGRSWESSLGLYMTLLLPSFQPLLPQQFALMSSVAVVEAVGIKWPNDIVKLGGILIETDRGIIAIGIGINVN----SIPMRRVELMAEVLKRIDRNYEIKEKWMKKMVNRDREVEFKGIIRGIDEMGWLVVKFFSLGC
Desulfotalea_psychrophila_YP_064536     IAETASTNILHGSAIIAENQTAGRGRLGKQWQSIRGLYCSIIIPQQLPRTEYKLTLVTGLAVALSFQLKWPNDVYKCAGILCESVLGTLIAGIGINVN----SLELCIDHVFNSVYEQILAQVSILSQWRQRDMLAGRKSCWEGIAEGVSSSGQLYIEVLSGDV
Blastopirellula_marina_ZP_01092498      LAELPSTSRY--YVIVAQRQTAGRGRGDNAWHATDALTFTAVFSLLIPLQRWQASLMTAVAVAEAIFVKWPNDIYKLCGILLERTDSPLHLGIGVNVN----SLDFFLPDVLLAILQRMQANFPLADAWRSRCLLWGRKVEIAGICGGIDDSGALLVRILAGVV
Prochlorococcus_marinus_YP_292956       KTICASTEIEQPIAIFSSCQRFGKGQAGRIWHAPKGVWVSAAIEDSCENNSQLYGLAVALALVERVNIKWPNDLLKLAGILPRLFFRGLRVGVGLNVF--GISLTMNINFWSSEVLLAIERSLQVEQLWSRKYIDKETGLKW----KGIDSSGGLNLKVLSNYA
Hyperthermus_butylicus_YP_001013340     YDAIDTTMDA--AAVAALTQRRGRGRTG-AWHSPRGAWITVFL----APPDPRLPTAVGGYLAGLLTVKWPNDVYKLAGILVEHRAGMLRVGVGVNVY----SLGGPLALVYAAIIEAVMR--GGVAEAAARDMLWGCRVAIEGVARGITSSGALLVHVKAWSC
Lentisphaera_araneosa_ZP_01876805       FESIDSTNEEHGAVLYTNTQTAGKGRLGRTWTSPPNIYMSLVINDKLHPDSVTYVQIASLAIYECLRIKWPNDLLKIAGILCEGIFEQLIIGSGINVN----SLPWNRDSLKDEILDQFQKLYKISEAWMLAAQLEGKTVLFLGEVHGFKPDGSIMIIFHTGEL
Candidatus_Ruthia_YP_904159             FDSISSTNDYKTQICIASEQTRGKGQYNRTWLSQKSIILSIRYPS--NISLNGLSLVIGLALVDVLKLKWPNDVYKLAGILIE-NSLQVIIGLGLNVNTSWIDLPIDKLNLSKNLINKILEYFEFYAKWAKVDYLLDKQVKHNGTCLGINHQGVLLVSIYSSEF
Legionella_pneumophila_YP_126181        FTSIDSTNRYAVEICCTEMQTQGRGRFGRHWHSPFNIYCSTRWSFSCDISKLGLSLVISLATVLTVKIKWPNDILKLCGILVEIIAESFIIGVGLNINKSWCSFNYNRNSIVTRLLINLEKYLAFKDDWNKYDYLVGKKVKVSGIALGINSFGQLILELSSGDT
Francisella_tularensis_YP_169515        FPTIDSTNDY--HFCYVDKQTKGRGRRGDKWISEDNIYSTLAF---CDFAITSLSVKIALGVLAALKIKLPNDIYKLAGILIETKNIKIIIGVGINVNREWTSLQLNSSRIIVDLVKSIIDSFALA-QLISYDYILDKRITFQGIAKGISEDLKLKIEFELANI
Rickettsia_prowazekii_NP_220906         FDEIDSTSSEADYAIFAKSQTRGRGRSGKNWQSRLNLHVSLLMPDK-ELELLQLCFVTALAVYDTIQLKWPNDILKIAGILLE-SVKMLIIGIGINITQPTTSLHVVPKALLKILIKNFEKYYFIRKKWIEHAYKLNENINITGLFKDIDNTGNIILSFSTAEL
Bartonella_henselae_YP_033685           YEIVDSTNYIGYLWVVAKEQSQGRARRGRTWSSPKNLYSSLLLVEDIVHQTAQLGFVAGVSVVETVSLKWPNDILKSSGILLEIFKLPLVIGIGINVK----K-DIETEQLFTVLTEYFSKNYRIREKWLLYSAHSGQYVKIEGIFDGLDNDFNCVIVITAGDV
Fusobacterium_nucleatum_ZP_04969529     FNEIDSTNDYNYDIVSAKIQTSGRGRRGNVWLSPEMALFSFLLPEKTLSIVEKLPLLAGISTLTAYSFKWTNDVFKLCGILIERVKDDFVVGIGINVA----AIDYDIDKLILKVVEEFSIYYEIIEEINSYNFLKNKKIRVEGIAKNIVEDGRIEILFSVGEI
Leptospira_interrogans_YP_002710        LDSVTSTNTVHGTWIVAEEQTAGRGRKDRTWEVFGSLIFS---IGLENFDAGGLSLFIGTAVCKTIKIKWPNDLYKVAGILIESEIEGLIIGVGLNLY----FLAGKKNEILEKLVPFLNESIELI-LLNELLLWKGQSVRYTGILEGLSENGSLILDFIDSPE
Sulfurihydrogenibium_sp._YP_001930975   FEEIDSTNLQDGTVIFAESQTAGKGRKNRKWVSHKGLYFTIVLPG-IEVNYLHFSLLFNYSVFKVIKIKWPNDIYKIAGFLIESSIENLIVGVGINVN----SLTFNRKEIFLDILQQIEKDYDI-KKIEENLLWINQNVMISGKLIGLNEDGSLMLFVYVGDL
Hydrogenivirga_sp._ZP_02179391          FEEIDSTNNYEGTVVVAETQTAGKGRKGRKWVSIKGIYFSILLPK-IPVSEIRFSLIFPLAVHKTAKIKWPNDIYKTAGILTETDIEGAVVGIGININ----SLKINRKLFLLKLLENIEKNYPV-KEVEKNMLWINKKVLLEGILKGLNEFGGVRIDLYNGDL
Rhodopirellula_baltica_NP_866967        LPSVDSTNTWLPKVVIADQQTAGRGRHGKSWFASDGLACTLIT----NASPELLSIAVGVALAEAVHLKWPNDVWKVAGILIERHGDAFAIGIGCNLGVPPTSILISKDQLLDTLGLHLLEVI-VVQRFENRNVLRGQNVRCEGVCDGLHRDGSLVLTCSSGEV
Sulfolobus_solfataricus_NP_342177       LNKVTSTQDFEDFLVIAEEQTKARGRLGRSWYSPKGLWFT-YVKKNFKTEEIQLSLKVAVAVLDVAKIRWPNDIVKIAGILIEAKTYELFIGAGIDIL----SLEVELN--IDEVIGKIEEHLKIIDIVNQYLSIKDREVTLRCKALFVDYMGRLVTEIYRVE-
Metallosphaera_sedula_YP_001192074      LDRVTSTQDFGDFVVVAKEQTKARGRYGREWYSPRGLWVTYVVN--FNVEEIISTLKVALAIRSIAKIRWPNDIVKVSGVLLETVGERGFIGFGVNTN----SLDVDNDSLLMEILDKIAEYLDVMRELNENLSIMDKEVNLRCKALFVDKFGRLVTEVLRLE-
Sulfolobus_tokodaii_NP_377487           FPSVTSTQDLDEFVIVAEEQTRARGRYKREWYSPKGLWFTYVINY--NAEKIFLTFRSSLAVRKVVKIRWPNDIVKISGILIEGISEGVFIGIGIDTN---TSLEVDNDKMLNEIINEIKN-YEIIDEINEHLSIKDKKVKLNCLALFVDYYGRLV-IFEVEDI
Desulfurococcus_kamchatkensis_YP_002428 RIITGSTMTSPWSIVVSEMQTQGRGRHGKTWIGNLGLWITFKINT--TPQVTVLSIAIPVLLVRMVEIKWPNDIIKIAGILLEGEYKETYIGIGINVNEVAESILIPRNRILSYLSGWIGR-LELRMEYIEHLSTLGRKVIAQGIAKDVTEYGELII-LSSGEI
Staphylothermus_marinus_YP_001041487    KPLLGSTQEAPWSVIVAEYMLAGRGRHGKKWYSNLGLWATFKI--LTNAQTAMAPIIIPIILVRIASIKWPNDIIKIAGILIEEAFRDLYVGIGVNINPDTISLLTPRNRFLSLLIGWMSR-MKIRENYMEYLETLNRKVLVIGKAVDVRDTGELIVVLDPTLT
Bacteroides_fragilis_YP_210338          IAKADSTNGYELTTVVADFQTAGRGQRGNSWESEDNLMFSVLYPTFLEARKQLLSQIASLAVKETVSIKWPNDIYKICGMLIENDLMGSIAGVGININ----SIESDRMEILAQVLQRIKEYYFITDRYQAALFRKEGIHFYNAGIVEVEADGHLVLRYLFKEV
Porphyromonas_gingivalis_NP_905731      LPETASTNSYAWTVVMTDNQTAGRGQQGNSWFASPNLTFSVLLPTMLPAQQQDLSRLCALSVLHTLSIKWPNDIYKIAGILIEHSLTGSILGVGLNIN----SVSVDRIEIFRSFMQEMRSLYQLHTRYMQCLYRRVGYHPFDAIIADVLPSGELLLSYAFKEI
Dokdonia_donghaensis_ZP_01050221        LHTIDSTNSYEDIVVWALEQTAGRGQMGTTWSAESNLTFSVFRVKRITISEQYALMAASLAVKDVVRVKWPNDILKICGILIESVIKRMILGVGLNVN----SIHFELEEILSMLLKQFHHYVTIKNDYEQHLFKKDKPATFVGIIKGVSETGKLILEYDLKEI
Croceibacter_atlanticus_YP_003716335    VSQTASTNSFESVCVIAEQQTAGRGQKGNVWLTPFNLTFSVLLPDILIPLENQLNMQLSLGLLKSLSLKWPNDIMKIGGILIENSITGSVIGVGLNVN----SLAFNLDEVLQTILHELDKLTVTKRNYEEALFRKGVISVFNGVIKGVTDSGLLKVLFDLKEV
Flavobacterium_johnsoniae_YP_001194948  LDAIDSTNDFNFTVVTAENQTKGKGQMGAVWKSETNLIMSVLVDFLFDNEKVNLNIIVSLSVLEVLCIKWPNDIMKIGGILIENTLKSSVVGIGLNVN----SLTFDKNALVVSIVEKMKEKIFWE-DYFNSLFKKGVPMPFMGIIQGVSPVGKLQVEFEIKEI
Microscilla_marina_ZP_01687890          LPTCHSTNTYEGTVILTSEQTAGRGQMGNRWESPYNMTLSIVLPTFLKISEQHLNIAISLGIYNFLKIKWPNDILKLGGILIENVIKGAIIGIGLNIN----SLHYSLEELIPKLLKSIEETYDLKNEYLGCLFRCNKKYTFEGKIVGIDEYGRLLVAYNFKEI
Sulfurimonas_denitrificans_YP_393923    LECVDSTQKYLPYAVVADVQTDGVGSRDNKWDSIKNLFLSFAIPTDLKLESA--SIYFSYILKETIWLKWPNDLYKIGGMITNIVKDNVVCGVGLNIV-GFTKLVLKRDFLLERYFINIKKSLKYKLEFDKNNFYTHDKNLILGNV-TLQDDGSIVIIYSRR--
Campylobacter_jejuni_ZP_02270554        VESIDSTHLF--FAIYALEQTNGVGSRENSWQSSKNLHLSFCIPKDLPLASV--SIYFAYLLKELIWLKWPNDLYKAGGVISAKISNFIIGGMGLNLKTALCDIEILLKDLVSEFLQKVEKILKYMEKSRKFVHHEGKVFSL----SFLYEDGSILLVYS----
Pediculus_humanus_XP_002430656          FENLETTSLGHGFAVVPSQQTSGKGRTSNQWLSPPAMFSLVHFSE-SYMGRHSVQHVVSAAIASSLHLKWPNDLYKIGGLIVT-CFTTCNIGCGINLDNGGSGAKLTREKLLAKIFNKLEEILKYAELYYKYWLHGGANVRIQVVILGIDEFGFLKVAVHPDEE
Homo_sapiens_NP_000402                  AEVTPTTMRLMGLIVIAARQTEGKGRGGNVWLSPVCALSTLLIPLRSQLGQRFVQHLMSVAVVEALRVKWPNDIYKIGGVLVNSTLMGILIGCGFNVTQHKAELPLRADYLIARVVTVLEKLISVLPLYYRYWVHSGQQVHLKVSIVGLDDSGFLQVVHPDGNS
Mus_musculus_NP_631884                  AEVTSTTMSLMGLIAIAVRQTQGKGRGPNAWLSPVCALSTLLVPLRSQLGQRFVQHLMSLAVVEALRVKWPNDIYKIGGVLVNSTLMGILIGCGFNVTQHGAGLPLRADCLIARAVTVLEKLIGVLPLYYKYWVHGGQQVRLQASIVGLDDSGFLQVVHPDGNS
Danio_rerio_AAH68401                    TDVTSSTMDLVGLIAIAARQTQGKGRGGNAWLSPPCAMFTLHLPVSSRLGQRFLQHLTALAVVEALRLKWPNDIYKLGGVLIRSSVMGLRIGCGFNVSAQGCGLELTPEQLMGRCVTLLERYIHLLTRYYTHWLHGGSSVRLSARVLGLDDCGFLQVLQPDGNS
Anopheles_gambiae_XP_321640             APIMTSSMQIHGFMVIARYQTKGKGRNNNQWLSPPCAMFSLQLPMSSMLGQRIVQHLVAIAVVSALGLKWPNDIYKLGGSIFNTQVDSVNLGVGFNLSNAKHSTALSYEKTFALIFNKLEQLYVLQHEYYRYWLHQDAEISMQGTIVGIDEYGFLLVVHPDGNS
Physcomitrella_patens_XP_001775959      ARQLPSTHTLVGTVSVADIQFQGKGRAGNSWESPKCLMFSFTVMT--DGRAVFLQYVVSLAVIQGVRIKWPNDLYKVGGVLCTSTYSSISLGVGLNVGALLEEISLPRDELLAAIISKFEDLFALESEYYKRWLHSGQTVVLPLKIQGLTPAGYLRVLHPDGNS
Ricinus_communis_XP_002513817           SPRLTSTHDVIGTVCVADIQSKGRGRSKNVWESPKCLLFSFSVME--DGRVVLLQYVVSLAVTEAVKIKWPNDLYKVGGILCTSTYKSVSAGIGLNVDAVQRELQLRREEILTAFFNKFESLYSLEELYYRTWLHSGQRVIVNVVTQGLTSSGYLLILHPDGNR
Arabidopsis_thaliana_NP_565605          SPRLSSTHDVVGSVCVTDIQFKGRGRTKNVWESPKCLMYSFTLME--DGRVVLIQYVVSLAVTEAVKIKWPNDLYKVGGILCTSTYRSVSVGVGLNVDAVLKGMLLKREEILGAFFHKFEKFFSLEELYYRTWLHSEQRVIVNVVTQGLTSSGYLLVLHPDGNS
Ostreococcus_lucimarinus_XP_001416447   SGKLGSTSDFSGTVCVSDEQTAGQGRGTNVWQSPYCLTFSFTCETSLAAAEILLQYISTLAVVKAIRIKWPNDIYKIGGVLCKAIYREVVIGIGLNLDLFFSTFKLKREALVPKILAHFESLHAIRAEYTAHWLHDEAQLSISVTVTGLTDAGFLFVLHPDGNS
Dictyostelium_discoideum_XP_636522      SEVISSTQDIQGLVMIADQQTKGRGRGVNKFLSPLCLLMSFKCQT--DGNKLFLQYLAGMAMVEALRLKWPNDIYKVGGVLCESNYLNVVIGVGVNLSFSSSSLYISREELVSKFFNKFEPMFADLERYTDLWMHTNQIVKFHVKIIGISDSGFLKILHPDGTS
Polysphondylium_pallidum_EFA86742       APLLSSTQTIQGLVLLADLQNHAKGRGSNLWSSPPCLTFSFKCQE--DGTKLFLQYLVGLAMIKAVRLKWPNDIYKIGGILCQSNHLNVVVGVGLNVAYSLEQLQYTRETVLAKFFNEFENMYSFAQEFMDVWLHTNQVVTLTVKVIGLSPNGFLQALHPDGTS
Phytophthora_infestans_XP_002900811     SPTLGSTQTLAGVVCYTELQSSGKGRGTNTWSSPECLTFSFQSSFTDGATLPFVQYLVSLAIIKAVKIKWPNDIYKIGGILCQSEYRDVTTGVGINISICLQDITVTKEEFLAAFCNVYEPMEPFMTDYLARWLHSDQVVQVPAVIKGLTSTGCLLALYPDGNS
Blastocystis_hominis_CBK20495           SHTLDSTQTF--IVCSTDIQTQGRGRTSNTWVSPVCMMFS---NSAVQKHEFMIQYMDALVMCQAVNIKWPNDVYKICGILCQSVYMNVTSGIGVNVSKTGKVVHLSRAELLGHYMRIWNSYFPFLERYYQLWLHSNQSVNVSNVIKGITPYGYLQVLLPDGNS
Volvox_carteri_XP_002958676             AATLDSTQELDGVVAVADRQTSGKGRGGNQWTSPLCLMFSALRLRVSSPAQAFINYLAGLVPLPGLRIKWPNDIYKVAGALIHTTWQGVITGIGLNVNTCLDELAGEQEAVLTGILAALEEVYPLEAEYLTNWLHTGQVLDFRLIIRGLSPSGFLLALTPDGNS
Ustilago_maydis_XP_759986               TQMVTSTQTMVGTTFFATQQMSGRGRGGNRWISPKCLQFSAVFPVSMASKTVFLQYLSGLAVVEGVRIKWPNDIYKLGGILVNSQFSGLVSGCGVNCLRAMTASPITQEKLAGAILSTFDSIWPFVDKYRQVWLHSDQETTLENVRVGISSDFGLLQESKMGGI
Schizophyllum_commune_XP_003034385      GEAVTSTQTLPPIVSLAYAQLSGRGRGGNVWLSPACLQFSVLLPLSKLPAQKFVQYLFALAVAEAVRIKWPNDVYKIGGILVNTGFNGVIIGSGLNVLLPDSNIPPTLERTAATILARFDVMWPFLDRYLARWLHSDQLVTIRARIVGITEHGLLRMLQPDGNS
Tuber_melanosporum_XP_002835916         GEVVTSTNTMSGLTAVATLQVAGRGRGSNIWVSPMALVFSTCIPRELSVQAPFVQYLVALAIVEAIRLKWPNDIYKIAGILVNSSYANLVVGCGINTTRKSKGLAFEQERLLAKILVVFEEMYPFEDLYYKHWLHSGQVVRLKARIRGITTDYGLLATLQSDNN
Penicillium_marneffei_XP_002148275      GEVVTSTSSMAGFTMTATVQVAGRGRGSNVWVSPAALIFSTVVPMEKMQSAPFIQYLAAMAVVKGIKMKWPNDVYKICGILVNSHYSSSVVGIGINATASPATIPIILEKLLARILTVFEELYQFEDMYYEDWLHMHQIVTLRARIKGITRDFGLLLDRPTGRV
Podospora_anserina_XP_001905841         GEVVTSTNTLTGFTLAATTQVAGRGRGSNVWVAPPSLIMSTVIPAHLASTRPFIQYLAAIAIVEAVKVKWPNDVYKVAGILANCSYTAVVLGIGINTNMSNKDSPFKIERLLARLLARLEVLYKGLEKYYRYWLHSNQVVTLRARVVGITRDWGMLALRGTGRV
Saccharomyces_cerevisiae_EDN60216       GEVVTSTSTISTLLHVGTIQVSGRGRGGNTWINPKCASTAVTMPLQSPVTNRFVQYLSMLAYCKAVRIKWPNDLYKISGLLVNTHFINLLLGCGINLTQTWIDIAIKAEKLQALYMNNLEVILEILPSYYELWLHSNQIVTLQAMITGITEDYGLLALQPDGNT
Pichia_guilliermondii_EDK37016          GEVVSSTNTLHGTTLTATTQVAGRGRGGNLWINPKVMATSILFPPGNNQTSTTLQYMCSLALIESVKLKWPNDIYKVSGAIVNSQFLDLVWGAGVNVSRKRQGLPYRHELLLARVVFMLENYFPFLSLYYKRWFHSNQTVRLKCIIRGITKDYGLLVLQPDGNS
Candida_dubliniensis_XP_002422517       AEVITSTNTINGFTITATTQIAGRGRGGNVWVNPRVLATSVLFPPSPSSSSTTLQYLCGLALIESLRLKWPNDIFKVSGALINSQFINLVWGGGVNVSRREKGLPYEPEVLLAKLMFTIDQFYPFLPLYYKRWFHTNQKVEVTCIIKGITPDYGLLILQPDGNS
Rhodopseudomonas_palustris_YP_530939    VAEIDSTNRAHGTVLVADHQTRGRGKGSRAWFSRPSLCVSVLITG-RGFQDAQLALLGAVALWEA--IKWPNDLLKICGILAEAHSDPVVLGFGLNVA-SLST-AVDPTGLLNSFLDSLKVWLAFASTWTRHAEHLGQIVRITARLLGLADDGALRILVHSGEI
Gemmata_obscuriglobus_ZP_02734132       YDAVESTNTLSGLVLIADHQLAGRGQYGRTWVSRPSLLMSVVLPP-PAIRRPVLTAWVAVAVADAARIKWPNDLLKICGILIE-QTSSAVAGLGLNLT----SLSYDPRGAAEVVVGALDREYGVEAGWKRRIGLLGRAVRVTGRLLDVSFDGLEL-VVPPESV
Polynucleobacter_necessarius_YP_0011567 VAETRSTNDDDPVARIAYKQTAGKGRAGRTWLAPETICFSLAFPFHQSPAELGLSLLVGLAVISGLRLKWPNDLLKLGGILIEGQAKSMIVGIGINLRQKIGSLPPDMEYVWIKLLESLQGYFSFHSQWSRWDAYAGQVVCIIGTAKGVDANGALLLCVYAGDV
Arthrobacter_aurescens_YP_947194        VESTGSTNQDDLAVLTAEHQTAARGRLDRHWESPEAVSVSMVLPV-TPTQSYWLSLLAAVALREA--IKWPNDVLKVAGILAQMTPLGVILGVGLNVSATSLALTTDRTALLKSYLSRFARLYPSLHRVESAMVTLGREVRAVGHASRLDEHGSLLVVVTAGDV
Leifsonia_xyli_YP_061572                LEEAGSTNDVDLAVVVTGNQTGGRGRLGRVWVAPPTLAISVLLPEGLKPDAFWFPLLAGLAMRRAVEVKWPNDVLKVSGILTELLPGMVVVGAGVNLTATSLLLDPDTDAVLAAYLIELVVLYAVRREVAAACHTIGRAVRVTGVAVALDDTGRLIVAVAAGDV
Streptomyces_albus_ZP_04702279          VQETGSTNADEGTVLVAEEQLSGRGRLDRRWSAPAGIFFSVLLPTA-PVEKWWLPLLTGVAVASATGLKWPNDLMKAGGILAEMAGGGIVIGVGINVTAGSLGLVTDRDPLLRAVLRSLEEWYGVQAAYAAGCVTLGRAVRATGEAVALDAEGRLV-PVGAGDI
Mycobacterium_tuberculosis_ZP_05774122  VAQTGSTNADDGVVLIAEHQTAGRGRHGRGWAAARQIILSVGVVVDVPVQAWWLSLAAGLAVLDSTGLKWPNDVLKLAGILAE-VAQPVVLGVGLNVTTSLLDLAPDRNRIASRLLRELEARIPQLANYRARSLTIGSRVRVVGIARDIDDHGRLCLVVSAGDV
Kocuria_rhizophila_YP_001855535         LDSVDSTNTWEGAAVVTGFQSRGRGRLDRQWVTPPAVTFSVACPVDRTGRAWWLTLLMAYAVTGAAVLKWPNDVLKLCGVLATMVAPAVVVGAGLNVTSLALEAAPTRPALLTAVLARFAETLPLRRDLEARVDTLGREVSLLATATGLGTSGQLVVEYSAGEV
Magnetospirillum_magneticum_YP_422136   LDSVGSTNDEDLLVVTARRQTSGRGRRGRVWDSPENLHVSFAIRIQRPLSEAQIGFAAALALAEAVRCKWPNDVLKVAGMLLESAGDGLILGIGVDVEYAAVALGGDSMGVLAALCRHLGPWLPIRAGWLEWARGLGEAALVSGVFRGLDEEGGLLLRVLAGDV
Rhizobium_leguminosarum_YP_002975198    LSETSSTNSEGNLWVTAERQTGGRGRRGRLWVSERNLYASLLLPA--PMERLSLPLAIAVAVHQALEVKWPNDILKTCGILVEGEGLPLIVGIGINISYPVTCLAASPEELFAHLFAAAAEVLEITTLWRAIACGIGEKITVSGQFAGIDDNGLLMLPIAAGDV
Pseudovibrio_sp._ZP_05082511            YDQIGSTNTYGNLWVRSDIQVTGRGRRGREWTSESNLFASVLLVDVQNEKIVQLPFVAALALGEAAQLKWPNDVLKVSGILLESESGPLVCGFGVNVSYAVTDLMCDPSQVFDALAQSFARWLEIRSAWLRRAVGRGKPIRVSGVFIDIDQMGRLIVLVTAGDV
Methylobacterium_extorquens_YP_00163854 HDRLDSTNSEGPLWVTTQRQEAGRGRRGNAWTSPENLAASLLMPVTGVAPEMTLGFVAGVALVDAIHLKWPNDVLKLAGILLEAETLPVVVGFGVNVAYPAAALAADAPMLLEFLSERFVEAVNIRRRWLERAAGVGAPVSVTGIFETIDEGGRLVLTVTAGEV
Brevundimonas_sp._ZP_05033160           LDEIDSTLSEGPKWIIARRQTAGRGRRGRSWVDKPNLAATLLIVHASPREAAQATFIAALAVADLVSIKWPNDVLKACGILVESGAHALAVGIGVNLARLREDLAPPVEAAAEILAETFAVWWPVLDAWTSRLTGLNGPCTAEGLAEGVEPDGALRLLISAGDV
Sagittula_stellata_ZP_01745388          LAEIDSTNAEGPEWICALRQTAARGRRGRAWVAPENFAATLAMPKETQDVVAQRSFVASLALYDALTLKWPNDVLKVAGILLE--GLPLAVGIGVNLIVPPVSLRVTPERMLDALAEAWAVREPIREAWLARAARVGETIVATGIFETVDARGHIVLAIAAADV
Sphingomonas_wittichii_YP_001263488     VAVTGSTNDDEGTWLRADRQEGGRGRQGRAWVSPPNLHASTLVRLGGDPPAPSLAMVAAVALDELLAIKWPNDLLKISGILLEGAGDAVVVGIGVNLATSLAALPPEPGDFAAELAAVFAAWLVVLARWQARAHPPGTALRVEGLYEGLAADGALRLLVHAGDV
Halorhodospira_halophila_YP_001002453   LYRPPSTNADTG-VVFAEGQAAGRGRLGRAWASPLNIYFSVVHFDAVPEPPAPLALGVAVALAHGARVKWPNDLLKIGGILTELRGDPVVMGVGLNRQLPPGALELDRSWLAGAAAGWVALAAPLIADWPALDALHGQTVELRGIARGIDEHGRLRVALASGEA
Pseudomonas_aeruginosa_ZP_04930462      MPTVDSTNSETPFVIVAEQQTAGRGRRGRAWVSPYNLYYSLAITVRGGARELGLSLVVGLAVLRAAGLKWPNDLLKIAGILLELSGDPVVIGIGINVNQPWTSLLVDRSRLLSALNRQLADYLASREEWESCNLWQGAQVILEGRVLGVDSRGALRLGFSGGEL
Xylella_fastidiosa_NP_779280            AWTLESTNTSDGEVLLAERQTGGRGQRGRSWISPLNIYLSLSRVFSGGASQVGLSVAVGVAIAEAVRLKWPNDLVKLGGVLVERQGVAAVIGLGLNVRQPWVDLVE-RNALVALLLSALLPALPFLPRYAKLDCLVGCAVWIVGIARGLAADGALLVPFHTGQV
Escherichia_coli_NP_312927              LPVIDSTNQYSGDACVAEYQQAGRGRRGRKWFSPFNLYLSMFWLEQGPAAAIGLSLVIGIVMAEVVRVKWPNDLYKLAGILVELTGKTIVIGAGINMAQGWITLNLDRNTLAAMLIRELRAALPYLSRWEKLDNFINRPVKLFGISRGIDKQGALLLPWMGGEI
Colwellia_psychrerythraea_YP_271389     HSLIDSTNDYSGQVCLAEYQSAGRGRRGRQWISPFQIYLSMYWYLEQGLSGAGLSLLTALAVSDAVQLKWPNDIYKLAGILIDLEGQACVIGIGLNLHQKWTDLKIDRNGLSAQLISCLRKRLPMLEEWHAHDAFLNKRVKLHGICRGVNNQGALLLPVYGGEV
Haemophilus_influenzae_ZP_00156062      QPIISSTNEWKGDLCVAEYQTAGRGRRGRQWLSPFQIMFSFYWFD--PKKSIGLSLVIGLAIAEVVQVKWPNDILKLGGILVEIANHKLVIGIGINVSAEVCEIDVERQTLLPKLIQHLYTRLEFQQAWQSYNAFSNSEVKVSGIEKGIDERGYLKVMFNGGEV
Nitrosomonas_europaea_NP_842451         VEAVESTNSLIKQVLVTELQTQGRGRRGRSWSSGLSLTFSVLWPSQCPVNTLGLSLAVGVAIVRAIALKWPNDVLKLAGVLIELHGDMVVIGVGLNLRQKVTDIPD-RNQLLAVLLKELARVLPFIEEWTRYHAYQDKMVQVNGVAISVAADGALLVQLRSGEI
Methylobacillus_flagellatus_YP_546189   FDSIESTNSYHGTVAAALLQTKGRGRRGRSWQSAFSLTFSLLWRFQLGASALGLSLAVGLALVRTAQLKWPNDILKLAGILIELHGDMAVIGVGLNLKQPVTDLIN-PNDMLGQLLKQLAQVLGMREEWMSHHIFQGETVKLYGRVEGIADDGVLLIRFSSGEI
Azoarcus_sp._YP_932238                  IARCGSTNSERVHVLVADEQTGGRGRRGRQWLSPESLTFSSLWFAPGAPVPAGLSLVAGLALARAIQLKWPNDLLKLAGILVELLPGRAIIGIGLNLRGGVTDLLPPREQLLAAILRELHAALALRGAWQQRNAFADLPVRIVGICTGVDEDGALLVRVLSGEV
Thioalkalivibrio_sp._YP_002514468       FPELDSTSVWGDVACFAEHQSAGRGRRGRGWQMPFGLAMSLRRVS-HWPGVPRLTLALGVALAEA--LKWPNDLVKLGGILVE-LRRRLVVGLGLNLAQPWIDLLPPRNALAGHLLEALSRALTLLARWSRYDVLSGVPVRVEGVARGVDSEGRLRVLLDAGEV
Alcanivorax_borkumensis_YP_692088       QWVTGSTNADRPQVFITECQQAGRGRRGRAWQSPFNLYASIRFLN-GGFAALGLSLAVGVVVGEA--LKWPNDLLKVGGILIELAGEMVVIGVGLNGRQRWTDLMPSRTELASQVITQLMDMLAFKGAFADFDAVSGKKVVVVGVAVGVASDGALLLSLYGGEV
Acidovorax_ebreus_YP_002554769          LPSIDSTNSEEPTLLVTEEQTAGRGRLGRDWHSAAALTFSLGLPL--APHDWGLSLAVGVSVAQAVLLKWPNDLWKLGGILVETATVTVVVGIGLNVLTPPACLEVDTTSALQRIAPPLVHALPFQARFAQRDLLAGRAVTLQGTAHGVTEDGTLLVPVTSAEI
Polaromonas_naphthalenivorans_YP_984181 LPEIDSTNSEEPLLLVAEQQSAGRGRLGRSWQGRRSLMFSLGL---LQPADWGLSLAVGISVAES--LKWPNDLWKLAGILVE-TASWVVIGVGVNIRGGLQELGIDAAEALLRIVPALVQAVPFQVRFGLRDVLSGREVQLRGTAHGVAENGALRVEVSSSEV
Ralstonia_eutropha_YP_724655            VEETGSTNADAARLRLAYRQTAGRGRQGRPWQGQA-MTFSVALPLALAPAQLGLSLAVGLALAEAIGLKWPNDLQKLAGILIESVPAGAVIGIGLNLVAGVAEARD-APRLLAALLERLAAMRPMARRWSAADAYRDQPVRLEGMARGVDEAGHLLLRIASGEL
Desulfovibrio_vulgaris_YP_966772        CGDATSSLDVEWGMVLVLSQSAGRGQLRRPWVSPRNVYAALRLPADPPFTADYAALSVGCMLAEGVQLKWPNDILKVGGILLEERAGIIIAGIGINCTVRAASLDLTPLALFASLVKNGRFWYAFPSCAERHLAWMGRGIVVPGRIAGLSSEGGLRVVILSGSI
Microcoleus_chthonoplastes_ZP_05028727  FDSLSSTNQTPPTVVIAAQQTAGRGQWGRQWQSEQGLYLSLALTTNVEASNSQLTMCSAWGIATAVLIKWHNDLLKLGGILTETRLSQAVIGVGINWSFATQPMVTSLEMLAAIVIQGLRSGYNLRLSYQRLLFHQGVSIQVRGIVKGVTSTGDLRVHLKPGTI
Nodularia_spumigena_ZP_01631272         FESVPSTNQTKNSIVIATQQTAGRGQWGRQWISPTGLYLSVGIPKLEATDSYQLTLASAWGIAAQVGIKWPNDLVKLGGILTETKVHNAVIGVGINWAQASQPTISCLEMLTNTVVLGIESGIVLLSRYLDLLINIGDQVYILGTVVGVTSQGNLHVYVEPGTI
Cyanothece_sp._YP_001803190             FDTVTSTNQVFPVIVIASQQTAGRGQWGRTWVSSPGLYLSIGLNINLEAKNAHLTLLSAWGIAQSVQLKWPNDLIKLGGIKSETRIHNSVIGVGINWSQSYPNPIDSLETLSAITINGVFEGYNLMRNYIDILDSVGRKVMITGTIIGVSTQGELKVKLPPGSL
Synechococcus_elongatus_YP_171878       IAVTDSTNAQHEQVLIAAQQRAGRGQQGRSWLSPLGLYLSLGLDLDLPLSESRLIFGAAWGVAQSVQLKWPNDLVKLGGILVETRSQGAVIGLGLNGSTAWADLPDLAIAVLQGLQTGLDQWLPLYDQWLYR---RSDRLTWQIVTLGIDPSGGLRLIVQPGDL
Akkermansia_muciniphila_YP_001876830    WAEAFSTNDLPGHIAVCRVQTGGRGRFNRKWIGEEGLWASFTVPLSAPEDTAHLPLVAGLALFNMVRLRWPNDLLKLAGILVE-RPAEAVIGIGINVFARLADLCPSLHAVMASLGSHLNQVLALQEGLSR-AWAGERPVSIRGIFTGIDDQGNPVLTIPAHLI
Roseiflexus_castenholzii_YP_001433726   YERVASTNDIEGLVVLTEEQSAGRGRLGRTWVSAYALLLSILLPVWLPPGEASLTMMAGVALCEAAHLKWPNDLLKSAGILTEVSVNGAVVGMGVNVN----CIRISRTALLEALLTTLDERYALFAAWRARLMHMGEPVTVHGIAEDVAPDGTLLLAVHTGDV
Deinococcus_radiodurans_NP_296062       QGTVTSTQDEHGAVVVAERQTAGRGRRGRVWDTTHTLAFSVLLEA-LSLADLRMPLAAGVALHAACGLKWPNDLLKLAGILLEADLRGAVLGIGINVG------DLTRAAVLGEVLFQLEHWLAIIATWKATSLTLGRPVRVEGVARDLDEQGNLLVTVSAGDV
Thermus_thermophilus_YP_005730          LGRVGSTQDVEGALVLAEVQERGRGRRGRPWESPGSLTFSLLLPG-LPLSALLLPLLAGLALREA-GLKWPNDLLKLAGVLLEARAEGALLGVGVNVAAAFLQAPLSRREVLEGFLLKLEALLALLERYRQASLTLGRKVRVEGLAEDVLPDGSLLV-VGAGEV
Stigmatella_aurantiaca_ZP_01460346      HGTLASTNELHGEVVVAEQQTAGKGRRGRVWVSPPNLYFSAILPE-LPPQHAELTLVAAVALAETAAIKWPNDVQKVAGILTEMSAEPVVLGIGVNLNAQATSLPVPRASFAAALWLRLEEWLPVRRRWKELSCTLGQDVLVRGMAEDVDESGALL-RVLAGDV
Myxococcus_xanthus_YP_632327            HESLPSTNEKHGEVVVAEQQTAGKGRRGRTWVSPPNLYFSAILPG-LPPQRAELTLVAAVALAESAAIKWPNDVHKVAGILTELSAEPVIVGVGVNLNATATSLPVHRARFAASLWTRLEEWLAVRARWKALSSTLGQDVLVRGRAEDIDPSGALL-RVLAGDV
Anaeromyxobacter_dehalogenans_YP_465595 HEELASTNDRHGEVVIAERQTAGRGRRGRAWISPPNLYFSVVLPD-LPPARAEITLVASLAVCDAAGIKWPNDVLKIAGILTELAAEQMVVGVGVNVNGEATSVPAPRALFAAACLTALEGWLPIREAWRERSVTLGREVRVAGTAEDIDEAGALLVRVLAGDV
Symbiobacterium_thermophilum_YP_075229  RETVGSTNDLEGLLVLAEQQTAGKGRLGRSWTTPPAIAMSLVLPD-LPPHAARITLAAAVAVTEAAGIKWPNDVQKLCGILTEMEAEMVVLGIGLNVTETATSLPVRRAALVQAILARFEAVYRVLDRWRALSVTLGQAVRAEGVAEEVDQEGALLVRVVSGEV
Heliobacterium_modesticaldum_YP_0016799 YASLPSTNRTEGTVVLAEEQTEGRGRLGRGWYSPPGIYFTMILPT-VPLGLAQVTLLTSVAVCKAPQIKWPNDVLKFCGTLTELNAEMLVVGTGINVNAVATSVKVDRARLLAAVLYFFEADYRLRAEWLERAAGMGTTVRVVGKAEDIDSDGALLVRLISGEV
Mitsuokella_multacida_ZP_05404657       YPTIDSTNLEDGLVVVAEEQGKGRGRLERSFFSPAGIWFSVILPD-FLPQDAKCTLLSAVAVAKAVGIKWPNDVLKLVGILTEMSAEMVIIGTGINVNASFSEIKIPRAAFFRAVLEHMDALYEVFSEWRRYSITLGQTVRIVGKAVDIDEDGALLVRVLAGDV
Mariprofundus_ferrooxydans_ZP_01452593  VDETGSTNQDDGLVMIAKRQTTGRGRLGRRWHTPESLAVSVLLPA-LPPEKVQLSLLTAVALHEALRIKWPNDLMKLAGILTEMRAEPVVLGFGINLNQPAIDLSMSRLEVVAGVLNVLDAWYPVREAWWQAHAASDQAVRVHGMARGLDHDGALLLRIIAGEL
Pelobacter_propionicus_YP_900343        LEQTASTNGDEGTVVLADTQSGGKGRMGRVWSSPPNLYCSIILPA-IMPYEAQLTFLSAVAVARSPEIKWPNDVLKVAGLLNEMSAETVILGIGVNLN----SIPVGRAGFCAIMLNELDRLYPVREEWQRRCNAHGRELSVRGMFAGIDGSGALLVKILSGDV
Desulfuromonas_acetoxidans_ZP_01313395  FAETDSTNLREGTVVIADCQNGGRGRMGRRWSSPANLYTSIILPDMAPIQAAQLTFLSAVATARAVQVKWPNDILKIAGLLNELSAETVVLGIGANLN----SVTVSRVAFAQELYRQLDRLYPIRLAWEALFYLQGHKVEVTGMVAGLADDGALLLVIYAGDV
Syntrophus_aciditrophicus_YP_461988     YPEIDSTNSAEGTIVIADTQLKGRGRLHRPWQSPPNLYTSILLPP-IEPSVAQLTLLAGVAVADLVRLKWPNDVQKVCGILAEMKTSAIAIGIGINVN----SLVLPRMDIAVSLYDHFEKCYSLKERWLIYARILGEQLQVSGEVAGLDDSGALLLRVIAGDA
Desulfotomaculum_reducens_YP_001111542  YKTTTSTNEVEGAIIITEEQSKGRGRLGRTWQCPPGLCFSVVLPR-ANPMEVQFTMLAAVAVVKAAQVKWPNDVYKICGILAEMAAEAVVLGIGLNVN----SLTLLRSQILKVLLEELDNLYPLKGLWRDNALWIGNKVQVQGTMEGIDDGGALLLTFYSGEV
    ;
end;
